# Supplementary material for: Genomic diversity and global distribution of four new prasinoviruses from the tropical north Pacific
Source: Microbiol Spectr. 2025 Oct 8;13(11):e02583-24. doi: 10.1128/spectrum.02583-24 (PMC12584671; doi:10.1128/spectrum.02583-24)
Supplement: Tables S4 to S8 — Additional data used in analyses. [file spectrum.02583-24-s0002.xlsx]

## Sheet: TableS4
Supplementary Table S4. Full metagenomic dataset searched with CoverM, including SRA accession numbers and metadata.
Run	Assay.Type	AvgSpotLen	Bases	BioProject	BioSample	BioSampleModel	Bytes	Center.Name	Collection_Date	Consent	DATASTORE.filetype	DATASTORE.provider	DATASTORE.region	Depth	env_biome	env_feature	env_material	Experiment	geo_loc_name_country	geo_loc_name_country_continent	geo_loc_name	Instrument	lat_lon	Library.Name	LibraryLayout	LibrarySelection	LibrarySource	Organism	Platform	ReleaseDate	create_date	version	Sample.Name	SRA.Study
SRR5720231	WGS	300	8326248000	PRJNA385855	SAMN07137081	MIMS.me,MIGS/MIMS/MIMARKS.water	3651507172	MIT	2003-02-21	public	run.zq,fastq,sra	ncbi,gs,s3	s3.us-east-1,gs.US,ncbi.public	180m	ocean biome	ocean	water	SRX2937323	uncalculated	uncalculated	Atlantic Ocean: Sargasso Sea\, BATS	NextSeq 550	31.66 N, 64.16 W	S0584	PAIRED	RANDOM	METAGENOMIC	marine metagenome	ILLUMINA	2018-05-01T00:00:00Z	2017-06-20T16:53:00Z	1	S0584	SRP109831
SRR5720232	WGS	300	8356783800	PRJNA385855	SAMN07137080	MIMS.me,MIGS/MIMS/MIMARKS.water	3475764607	MIT	2003-02-21	public	sra,fastq,run.zq	gs,ncbi,s3	gs.US,ncbi.public,s3.us-east-1	40m	ocean biome	ocean	water	SRX2937322	uncalculated	uncalculated	Atlantic Ocean: Sargasso Sea\, BATS	NextSeq 550	31.66 N, 64.16 W	S0583	PAIRED	RANDOM	METAGENOMIC	marine metagenome	ILLUMINA	2018-05-01T00:00:00Z	2017-06-20T16:53:00Z	1	S0583	SRP109831
SRR5720236	WGS	300	12034000000	PRJNA385855	SAMN07137084	MIMS.me,MIGS/MIMS/MIMARKS.water	5287962629	MIT	2003-03-22	public	sra,fastq,run.zq	ncbi,gs,s3	s3.us-east-1,gs.US,ncbi.public	180m	ocean biome	ocean	water	SRX2937318	uncalculated	uncalculated	Atlantic Ocean: Sargasso Sea\, BATS	NextSeq 550	31.66 N, 64.16 W	S0587	PAIRED	RANDOM	METAGENOMIC	marine metagenome	ILLUMINA	2018-05-01T00:00:00Z	2017-06-20T17:12:00Z	1	S0587	SRP109831
SRR5720237	WGS	300	8298525000	PRJNA385855	SAMN07137083	MIMS.me,MIGS/MIMS/MIMARKS.water	3718244081	MIT	2003-03-22	public	fastq,sra,run.zq	s3,ncbi,gs	s3.us-east-1,gs.US,ncbi.public	80m	ocean biome	ocean	water	SRX2937317	uncalculated	uncalculated	Atlantic Ocean: Sargasso Sea\, BATS	NextSeq 550	31.66 N, 64.16 W	S0586	PAIRED	RANDOM	METAGENOMIC	marine metagenome	ILLUMINA	2018-05-01T00:00:00Z	2017-06-20T16:56:00Z	1	S0586	SRP109831
SRR5720238	WGS	300	7829334000	PRJNA385855	SAMN07137082	MIMS.me,MIGS/MIMS/MIMARKS.water	3501251527	MIT	2003-03-22	public	fastq,run.zq,sra	ncbi,s3,gs	s3.us-east-1,gs.US,ncbi.public	1m	ocean biome	ocean	water	SRX2937316	uncalculated	uncalculated	Atlantic Ocean: Sargasso Sea\, BATS	NextSeq 550	31.66 N, 64.16 W	S0585	PAIRED	RANDOM	METAGENOMIC	marine metagenome	ILLUMINA	2018-05-01T00:00:00Z	2017-06-20T16:50:00Z	1	S0585	SRP109831
SRR5720249	WGS	300	12717000000	PRJNA385855	SAMN07137092	MIMS.me,MIGS/MIMS/MIMARKS.water	5514526765	MIT	2004-04-21	public	run.zq,fastq,sra	s3,gs,ncbi	gs.US,s3.us-east-1,ncbi.public	40m	ocean biome	ocean	water	SRX2937305	uncalculated	uncalculated	Atlantic Ocean: Sargasso Sea\, BATS	NextSeq 550	31.66 N, 64.16 W	S0595	PAIRED	RANDOM	METAGENOMIC	marine metagenome	ILLUMINA	2018-05-01T00:00:00Z	2017-06-20T17:19:00Z	1	S0595	SRP109831
SRR5720250	WGS	300	14289000000	PRJNA385855	SAMN07137093	MIMS.me,MIGS/MIMS/MIMARKS.water	6177036144	MIT	2004-04-21	public	run.zq,fastq,sra	s3,ncbi,gs	ncbi.public,gs.US,s3.us-east-1	180m	ocean biome	ocean	water	SRX2937304	uncalculated	uncalculated	Atlantic Ocean: Sargasso Sea\, BATS	NextSeq 550	31.66 N, 64.16 W	S0596	PAIRED	RANDOM	METAGENOMIC	marine metagenome	ILLUMINA	2018-05-01T00:00:00Z	2017-06-20T17:23:00Z	1	S0596	SRP109831
SRR5720254	WGS	300	15526000000	PRJNA385855	SAMN07137117	MIMS.me,MIGS/MIMS/MIMARKS.water	7202842771	MIT	2004-06-15	public	run.zq,fastq,sra	ncbi,s3,gs	ncbi.public,s3.us-east-1,gs.US	180m	ocean biome	ocean	water	SRX2937300	uncalculated	uncalculated	Atlantic Ocean: Sargasso Sea\, BATS	NextSeq 550	31.66 N, 64.16 W	S0620	PAIRED	RANDOM	METAGENOMIC	marine metagenome	ILLUMINA	2018-05-01T00:00:00Z	2017-06-20T17:34:00Z	1	S0620	SRP109831
SRR5720256	WGS	300	10733000000	PRJNA385855	SAMN07137091	MIMS.me,MIGS/MIMS/MIMARKS.water	4714233707	MIT	2004-04-21	public	fastq,sra,run.zq	ncbi,gs,s3	s3.us-east-1,ncbi.public,gs.US	1m	ocean biome	ocean	water	SRX2937298	uncalculated	uncalculated	Atlantic Ocean: Sargasso Sea\, BATS	NextSeq 550	31.66 N, 64.16 W	S0594	PAIRED	RANDOM	METAGENOMIC	marine metagenome	ILLUMINA	2018-05-01T00:00:00Z	2017-06-20T17:02:00Z	1	S0594	SRP109831
SRR5720259	WGS	300	19344000000	PRJNA385855	SAMN07137114	MIMS.me,MIGS/MIMS/MIMARKS.water	8863832169	MIT	2004-05-18	public	run.zq,sra,fastq	ncbi,gs,s3	gs.US,s3.us-east-1,ncbi.public	180m	ocean biome	ocean	water	SRX2937295	uncalculated	uncalculated	Atlantic Ocean: Sargasso Sea\, BATS	NextSeq 550	31.66 N, 64.16 W	S0617	PAIRED	RANDOM	METAGENOMIC	marine metagenome	ILLUMINA	2018-05-01T00:00:00Z	2017-06-20T17:46:00Z	1	S0617	SRP109831
SRR5787989	WGS	300	6868647600	PRJNA385854	SAMN07136695	MIMS.me,MIGS/MIMS/MIMARKS.water	2953930108	MIT	2011-03-12	public	sra,fastq,run.zq	s3,gs,ncbi	ncbi.public,gs.US,s3.us-east-1	9m	ocean_biome	ocean	water	SRX2974743	uncalculated	uncalculated	Atlantic Ocean	NextSeq 550	37.8305 S, 41.1248 W	S0226	PAIRED	RANDOM	METAGENOMIC	marine metagenome	ILLUMINA	2018-05-01T00:00:00Z	2017-06-30T23:19:00Z	1	S0226	SRP110813
SRR5787990	WGS	300	5607408900	PRJNA385854	SAMN07136696	MIMS.me,MIGS/MIMS/MIMARKS.water	2437475585	MIT	2011-03-12	public	sra,fastq,run.zq	gs,ncbi,s3	gs.US,ncbi.public,s3.us-east-1	50m	ocean_biome	ocean	water	SRX2974742	uncalculated	uncalculated	Atlantic Ocean	NextSeq 550	37.8305 S, 41.1248 W	S0227	PAIRED	RANDOM	METAGENOMIC	marine metagenome	ILLUMINA	2018-05-01T00:00:00Z	2017-06-30T23:18:00Z	1	S0227	SRP110813
SRR5787991	WGS	300	6548476800	PRJNA385854	SAMN07136842	MIMS.me,MIGS/MIMS/MIMARKS.water	2840945637	MIT	2011-06-15	public	run.zq,sra,fastq	s3,ncbi,gs	s3.us-east-1,ncbi.public,gs.US	33m	ocean_biome	ocean	water	SRX2974741	uncalculated	uncalculated	Pacific Ocean	NextSeq 550	32.50633 S, 162.9935 W	S0380	PAIRED	RANDOM	METAGENOMIC	marine metagenome	ILLUMINA	2018-05-01T00:00:00Z	2017-06-30T23:34:00Z	1	S0380	SRP110813
SRR5787992	WGS	300	10331000000	PRJNA385854	SAMN07136694	MIMS.me,MIGS/MIMS/MIMARKS.water	4547799030	MIT	2011-03-11	public	run.zq,sra,fastq	ncbi,gs,s3	s3.us-east-1,gs.US,ncbi.public	149m	ocean_biome	ocean	water	SRX2974740	uncalculated	uncalculated	Atlantic Ocean	NextSeq 550	39.9648 S, 42.4232 W	S0225	PAIRED	RANDOM	METAGENOMIC	marine metagenome	ILLUMINA	2018-05-01T00:00:00Z	2017-06-30T23:35:00Z	1	S0225	SRP110813
SRR5787993	WGS	300	8456780100	PRJNA385854	SAMN07136563	MIMS.me,MIGS/MIMS/MIMARKS.water	4090611082	MIT	2011-11-19	public	fastq,run.zq,sra	ncbi,gs,s3	ncbi.public,gs.US,s3.us-east-1	109.7m	ocean_biome	ocean	water	SRX2974739	uncalculated	uncalculated	Atlantic Ocean	NextSeq 550	31.75351 N, 64.17499 W	S0085	PAIRED	RANDOM	METAGENOMIC	marine metagenome	ILLUMINA	2018-05-01T00:00:00Z	2017-06-30T23:30:00Z	1	S0085	SRP110813
SRR5787994	WGS	300	7909469700	PRJNA385854	SAMN07136564	MIMS.me,MIGS/MIMS/MIMARKS.water	3853433890	MIT	2011-11-19	public	sra,run.zq,fastq	s3,ncbi,gs	ncbi.public,s3.us-east-1,gs.US	182.4m	ocean_biome	ocean	water	SRX2974738	uncalculated	uncalculated	Atlantic Ocean	NextSeq 550	31.75351 N, 64.17499 W	S0086	PAIRED	RANDOM	METAGENOMIC	marine metagenome	ILLUMINA	2018-05-01T00:00:00Z	2017-06-30T23:34:00Z	1	S0086	SRP110813
SRR5787995	WGS	300	5844339900	PRJNA385854	SAMN07136768	MIMS.me,MIGS/MIMS/MIMARKS.water	2396670132	MIT	2011-05-14	public	sra,fastq,run.zq	s3,gs,ncbi	gs.US,ncbi.public,s3.us-east-1	15m	ocean_biome	ocean	water	SRX2974737	uncalculated	uncalculated	Pacific Ocean	NextSeq 550	30 S, 154.003 E	S0301	PAIRED	RANDOM	METAGENOMIC	marine metagenome	ILLUMINA	2018-05-01T00:00:00Z	2017-06-30T23:22:00Z	1	S0301	SRP110813
SRR5787996	WGS	300	8056990200	PRJNA385854	SAMN07136767	MIMS.me,MIGS/MIMS/MIMARKS.water	3405817308	MIT	2011-05-14	public	fastq,run.zq,sra	ncbi,s3,gs	ncbi.public,gs.US,s3.us-east-1	50m	ocean_biome	ocean	water	SRX2974736	uncalculated	uncalculated	Pacific Ocean	NextSeq 550	29.998 S, 153.5 E	S0300	PAIRED	RANDOM	METAGENOMIC	marine metagenome	ILLUMINA	2018-05-01T00:00:00Z	2017-06-30T23:34:00Z	1	S0300	SRP110813
SRR5787997	WGS	300	6855209700	PRJNA385854	SAMN07136770	MIMS.me,MIGS/MIMS/MIMARKS.water	2814648974	MIT	2011-05-14	public	fastq,sra,run.zq	s3,gs,ncbi	ncbi.public,gs.US,s3.us-east-1	50m	ocean_biome	ocean	water	SRX2974735	uncalculated	uncalculated	Pacific Ocean	NextSeq 550	30 S, 154.003 E	S0303	PAIRED	RANDOM	METAGENOMIC	marine metagenome	ILLUMINA	2018-05-01T00:00:00Z	2017-06-30T23:30:00Z	1	S0303	SRP110813
SRR5787998	WGS	300	7275898500	PRJNA385854	SAMN07136769	MIMS.me,MIGS/MIMS/MIMARKS.water	2965592263	MIT	2011-05-14	public	run.zq,fastq,sra	s3,gs,ncbi	s3.us-east-1,ncbi.public,gs.US	30m	ocean_biome	ocean	water	SRX2974734	uncalculated	uncalculated	Pacific Ocean	NextSeq 550	30 S, 154.003 E	S0302	PAIRED	RANDOM	METAGENOMIC	marine metagenome	ILLUMINA	2018-05-01T00:00:00Z	2017-06-30T23:32:00Z	1	S0302	SRP110813
SRR5787999	WGS	300	7215871200	PRJNA385854	SAMN07136764	MIMS.me,MIGS/MIMS/MIMARKS.water	3036769358	MIT	2010-05-22	public	sra,run.zq,fastq	s3,gs,ncbi	ncbi.public,s3.us-east-1,gs.US	151m	ocean_biome	ocean	water	SRX2974733	uncalculated	uncalculated	Atlantic Ocean	NextSeq 550	33.4334 N, 58.0503 W	S0297	PAIRED	RANDOM	METAGENOMIC	marine metagenome	ILLUMINA	2018-05-01T00:00:00Z	2017-06-30T23:30:00Z	1	S0297	SRP110813
SRR5788000	WGS	300	5946390000	PRJNA385854	SAMN07136763	MIMS.me,MIGS/MIMS/MIMARKS.water	2511080770	MIT	2010-05-22	public	run.zq,fastq,sra	gs,s3,ncbi	gs.US,ncbi.public,s3.us-east-1	76m	ocean_biome	ocean	water	SRX2974732	uncalculated	uncalculated	Atlantic Ocean	NextSeq 550	33.4334 N, 58.0503 W	S0296	PAIRED	RANDOM	METAGENOMIC	marine metagenome	ILLUMINA	2018-05-01T00:00:00Z	2017-06-30T23:31:00Z	1	S0296	SRP110813
SRR5788001	WGS	300	7232643300	PRJNA385854	SAMN07136766	MIMS.me,MIGS/MIMS/MIMARKS.water	3055310709	MIT	2011-05-14	public	fastq,run.zq,sra	gs,s3,ncbi	s3.us-east-1,ncbi.public,gs.US	15m	ocean_biome	ocean	water	SRX2974731	uncalculated	uncalculated	Pacific Ocean	NextSeq 550	29.998 S, 153.5 E	S0299	PAIRED	RANDOM	METAGENOMIC	marine metagenome	ILLUMINA	2018-05-01T00:00:00Z	2017-06-30T23:41:00Z	1	S0299	SRP110813
SRR5788002	WGS	300	5009995200	PRJNA385854	SAMN07136765	MIMS.me,MIGS/MIMS/MIMARKS.water	2107925527	MIT	2010-05-22	public	run.zq,sra,fastq	gs,ncbi,s3	s3.us-east-1,ncbi.public,gs.US	201m	ocean_biome	ocean	water	SRX2974730	uncalculated	uncalculated	Atlantic Ocean	NextSeq 550	33.4334 N, 58.0503 W	S0298	PAIRED	RANDOM	METAGENOMIC	marine metagenome	ILLUMINA	2018-05-01T00:00:00Z	2017-06-30T23:26:00Z	1	S0298	SRP110813
SRR5788003	WGS	300	6709548600	PRJNA385854	SAMN07136772	MIMS.me,MIGS/MIMS/MIMARKS.water	2735403149	MIT	2011-05-14	public	fastq,run.zq,sra	s3,ncbi,gs	gs.US,ncbi.public,s3.us-east-1	100m	ocean_biome	ocean	water	SRX2974729	uncalculated	uncalculated	Pacific Ocean	NextSeq 550	30 S, 154.003 E	S0305	PAIRED	RANDOM	METAGENOMIC	marine metagenome	ILLUMINA	2018-05-01T00:00:00Z	2017-06-30T23:33:00Z	1	S0305	SRP110813
SRR5788004	WGS	300	5717638500	PRJNA385854	SAMN07136771	MIMS.me,MIGS/MIMS/MIMARKS.water	2328247758	MIT	2011-05-14	public	sra,run.zq,fastq	s3,ncbi,gs	s3.us-east-1,ncbi.public,gs.US	75m	ocean_biome	ocean	water	SRX2974728	uncalculated	uncalculated	Pacific Ocean	NextSeq 550	30 S, 154.003 E	S0304	PAIRED	RANDOM	METAGENOMIC	marine metagenome	ILLUMINA	2018-05-01T00:00:00Z	2017-06-30T23:26:00Z	1	S0304	SRP110813
SRR5788005	WGS	300	6478015200	PRJNA385854	SAMN07136536	MIGS/MIMS/MIMARKS.water,MIMS.me	3393367417	MIT	2011-12-01	public	sra,run.zq,fastq	gs,ncbi,s3	gs.US,ncbi.public,s3.us-east-1	65.2m	ocean_biome	ocean	water	SRX2974727	uncalculated	uncalculated	Atlantic Ocean	NextSeq 550	24.1497 N, 40.21786 W	S0058	PAIRED	RANDOM	METAGENOMIC	marine metagenome	ILLUMINA	2018-05-01T00:00:00Z	2017-06-30T23:32:00Z	1	S0058	SRP110813
SRR5788006	WGS	300	9758223600	PRJNA385854	SAMN07136535	MIMS.me,MIGS/MIMS/MIMARKS.water	4854488224	MIT	2011-12-01	public	sra,run.zq,fastq	gs,ncbi,s3	s3.us-east-1,gs.US,ncbi.public	38.9m	ocean_biome	ocean	water	SRX2974726	uncalculated	uncalculated	Atlantic Ocean	NextSeq 550	24.1497 N, 40.21786 W	S0057	PAIRED	RANDOM	METAGENOMIC	marine metagenome	ILLUMINA	2018-05-01T00:00:00Z	2017-06-30T23:40:00Z	1	S0057	SRP110813
SRR5788007	WGS	300	8518610400	PRJNA385854	SAMN07136534	MIMS.me,MIGS/MIMS/MIMARKS.water	4197053715	MIT	2011-11-16	public	fastq,sra,run.zq	gs,ncbi,s3	ncbi.public,gs.US,s3.us-east-1	291.5m	ocean_biome	ocean	water	SRX2974725	uncalculated	uncalculated	Atlantic Ocean	NextSeq 550	35.41617 N, 66.54077 W	S0055	PAIRED	RANDOM	METAGENOMIC	marine metagenome	ILLUMINA	2018-05-01T00:00:00Z	2017-06-30T23:36:00Z	1	S0055	SRP110813
SRR5788008	WGS	300	8619717000	PRJNA385854	SAMN07136533	MIMS.me,MIGS/MIMS/MIMARKS.water	4233331891	MIT	2011-11-16	public	fastq,run.zq,sra	gs,s3,ncbi	s3.us-east-1,ncbi.public,gs.US	237.3m	ocean_biome	ocean	water	SRX2974724	uncalculated	uncalculated	Atlantic Ocean	NextSeq 550	35.41617 N, 66.54077 W	S0054	PAIRED	RANDOM	METAGENOMIC	marine metagenome	ILLUMINA	2018-05-01T00:00:00Z	2017-06-30T23:36:00Z	1	S0054	SRP110813
SRR5788009	WGS	300	9363069900	PRJNA385854	SAMN07136540	MIMS.me,MIGS/MIMS/MIMARKS.water	4641106990	MIT	2011-12-01	public	run.zq,sra,fastq	s3,gs,ncbi	gs.US,s3.us-east-1,ncbi.public	233m	ocean_biome	ocean	water	SRX2974723	uncalculated	uncalculated	Atlantic Ocean	NextSeq 550	24.1497 N, 40.21786 W	S0062	PAIRED	RANDOM	METAGENOMIC	marine metagenome	ILLUMINA	2018-05-01T00:00:00Z	2017-06-30T23:38:00Z	1	S0062	SRP110813
SRR5788010	WGS	300	8957643900	PRJNA385854	SAMN07136539	MIMS.me,MIGS/MIMS/MIMARKS.water	4445557837	MIT	2011-12-01	public	sra,run.zq,fastq	ncbi,gs,s3	gs.US,s3.us-east-1,ncbi.public	184m	ocean_biome	ocean	water	SRX2974722	uncalculated	uncalculated	Atlantic Ocean	NextSeq 550	24.1497 N, 40.21786 W	S0061	PAIRED	RANDOM	METAGENOMIC	marine metagenome	ILLUMINA	2018-05-01T00:00:00Z	2017-06-30T23:37:00Z	1	S0061	SRP110813
SRR5788011	WGS	300	10363000000	PRJNA385854	SAMN07136538	MIMS.me,MIGS/MIMS/MIMARKS.water	5112609100	MIT	2011-12-01	public	sra,fastq,run.zq	ncbi,s3,gs	s3.us-east-1,gs.US,ncbi.public	113.9m	ocean_biome	ocean	water	SRX2974721	uncalculated	uncalculated	Atlantic Ocean	NextSeq 550	24.1497 N, 40.21786 W	S0060	PAIRED	RANDOM	METAGENOMIC	marine metagenome	ILLUMINA	2018-05-01T00:00:00Z	2017-06-30T23:44:00Z	1	S0060	SRP110813
SRR5788012	WGS	300	14857000000	PRJNA385854	SAMN07136537	MIMS.me,MIGS/MIMS/MIMARKS.water	7346672414	MIT	2011-12-01	public	sra,run.zq,fastq	gs,s3,ncbi	ncbi.public,gs.US,s3.us-east-1	75.1m	ocean_biome	ocean	water	SRX2974720	uncalculated	uncalculated	Atlantic Ocean	NextSeq 550	24.1497 N, 40.21786 W	S0059	PAIRED	RANDOM	METAGENOMIC	marine metagenome	ILLUMINA	2018-05-01T00:00:00Z	2017-07-01T00:03:00Z	1	S0059	SRP110813
SRR5788013	WGS	300	4558236000	PRJNA385854	SAMN07136542	MIMS.me,MIGS/MIMS/MIMARKS.water	1904095922	MIT	2011-11-10	public	sra,run.zq,fastq	gs,s3,ncbi	s3.us-east-1,gs.US,ncbi.public	28.4m	ocean_biome	ocean	water	SRX2974719	uncalculated	uncalculated	Atlantic Ocean	NextSeq 550	38.65497 N, 69.13131 W	S0064	PAIRED	RANDOM	METAGENOMIC	marine metagenome	ILLUMINA	2018-05-01T00:00:00Z	2017-06-30T23:24:00Z	1	S0064	SRP110813
SRR5788014	WGS	300	8315693700	PRJNA385854	SAMN07136541	MIMS.me,MIGS/MIMS/MIMARKS.water	4099359391	MIT	2011-12-01	public	fastq,run.zq,sra	gs,ncbi,s3	ncbi.public,s3.us-east-1,gs.US	283.9m	ocean_biome	ocean	water	SRX2974718	uncalculated	uncalculated	Atlantic Ocean	NextSeq 550	24.1497 N, 40.21786 W	S0063	PAIRED	RANDOM	METAGENOMIC	marine metagenome	ILLUMINA	2018-05-01T00:00:00Z	2017-06-30T23:38:00Z	1	S0063	SRP110813
SRR5788015	WGS	300	7170334200	PRJNA385854	SAMN07136662	MIMS.me,MIGS/MIMS/MIMARKS.water	3072574066	MIT	2011-03-22	public	sra,fastq,run.zq	gs,ncbi,s3	ncbi.public,s3.us-east-1,gs.US	10m	ocean_biome	ocean	water	SRX2974717	uncalculated	uncalculated	Atlantic Ocean	NextSeq 550	12.8957 S, 29.2335 W	S0191	PAIRED	RANDOM	METAGENOMIC	marine metagenome	ILLUMINA	2018-05-01T00:00:00Z	2017-06-30T23:36:00Z	1	S0191	SRP110813
SRR5788016	WGS	300	8356666800	PRJNA385854	SAMN07136661	MIMS.me,MIGS/MIMS/MIMARKS.water	3767147765	MIT	2011-03-20	public	sra,fastq,run.zq	gs,ncbi,s3	ncbi.public,gs.US,s3.us-east-1	49m	ocean_biome	ocean	water	SRX2974716	uncalculated	uncalculated	Atlantic Ocean	NextSeq 550	17.0173 S, 30.6052 W	S0190	PAIRED	RANDOM	METAGENOMIC	marine metagenome	ILLUMINA	2018-05-01T00:00:00Z	2017-06-30T23:37:00Z	1	S0190	SRP110813
SRR5788017	WGS	300	8790651000	PRJNA385854	SAMN07136660	MIMS.me,MIGS/MIMS/MIMARKS.water	3987883283	MIT	2011-03-18	public	sra,fastq,run.zq	gs,s3,ncbi	ncbi.public,gs.US,s3.us-east-1	150m	ocean_biome	ocean	water	SRX2974715	uncalculated	uncalculated	Atlantic Ocean	NextSeq 550	22.4732 S, 32.7487 W	S0189	PAIRED	RANDOM	METAGENOMIC	marine metagenome	ILLUMINA	2018-05-01T00:00:00Z	2017-06-30T23:36:00Z	1	S0189	SRP110813
SRR5788018	WGS	300	11757000000	PRJNA385854	SAMN07136659	MIMS.me,MIGS/MIMS/MIMARKS.water	5263116655	MIT	2011-03-18	public	sra,run.zq,fastq	s3,ncbi,gs	s3.us-east-1,gs.US,ncbi.public	49m	ocean_biome	ocean	water	SRX2974714	uncalculated	uncalculated	Atlantic Ocean	NextSeq 550	22.4732 S, 32.7487 W	S0188	PAIRED	RANDOM	METAGENOMIC	marine metagenome	ILLUMINA	2018-05-01T00:00:00Z	2017-06-30T23:45:00Z	1	S0188	SRP110813
SRR5788019	WGS	300	12428000000	PRJNA385854	SAMN07136658	MIMS.me,MIGS/MIMS/MIMARKS.water	5568525947	MIT	2011-03-18	public	sra,run.zq,fastq	s3,gs,ncbi	ncbi.public,gs.US,s3.us-east-1	9m	ocean_biome	ocean	water	SRX2974713	uncalculated	uncalculated	Atlantic Ocean	NextSeq 550	22.4732 S, 32.7487 W	S0187	PAIRED	RANDOM	METAGENOMIC	marine metagenome	ILLUMINA	2018-05-01T00:00:00Z	2017-07-01T00:08:00Z	1	S0187	SRP110813
SRR5788020	WGS	300	9362550000	PRJNA385854	SAMN07136657	MIMS.me,MIGS/MIMS/MIMARKS.water	4224333529	MIT	2011-03-17	public	fastq,run.zq,sra	gs,ncbi,s3	ncbi.public,s3.us-east-1,gs.US	151m	ocean_biome	ocean	water	SRX2974712	uncalculated	uncalculated	Atlantic Ocean	NextSeq 550	26.0867 S, 34.2585 W	S0186	PAIRED	RANDOM	METAGENOMIC	marine metagenome	ILLUMINA	2018-05-01T00:00:00Z	2017-06-30T23:37:00Z	1	S0186	SRP110813
SRR5788021	WGS	300	8057789700	PRJNA385854	SAMN07136656	MIMS.me,MIGS/MIMS/MIMARKS.water	3634423744	MIT	2011-03-17	public	run.zq,sra,fastq	s3,gs,ncbi	gs.US,ncbi.public,s3.us-east-1	50m	ocean_biome	ocean	water	SRX2974711	uncalculated	uncalculated	Atlantic Ocean	NextSeq 550	26.0867 S, 34.2585 W	S0185	PAIRED	RANDOM	METAGENOMIC	marine metagenome	ILLUMINA	2018-05-01T00:00:00Z	2017-06-30T23:47:00Z	1	S0185	SRP110813
SRR5788022	WGS	300	8006719200	PRJNA385854	SAMN07136655	MIMS.me,MIGS/MIMS/MIMARKS.water	3590393855	MIT	2011-03-17	public	fastq,run.zq,sra	gs,ncbi,s3	gs.US,s3.us-east-1,ncbi.public	10m	ocean_biome	ocean	water	SRX2974710	uncalculated	uncalculated	Atlantic Ocean	NextSeq 550	26.0867 S, 34.2585 W	S0184	PAIRED	RANDOM	METAGENOMIC	marine metagenome	ILLUMINA	2018-05-01T00:00:00Z	2017-06-30T23:37:00Z	1	S0184	SRP110813
SRR5788023	WGS	300	6568873500	PRJNA385854	SAMN07136654	MIMS.me,MIGS/MIMS/MIMARKS.water	2976510810	MIT	2011-03-15	public	sra,fastq,run.zq	ncbi,s3,gs	ncbi.public,gs.US,s3.us-east-1	150m	ocean_biome	ocean	water	SRX2974709	uncalculated	uncalculated	Atlantic Ocean	NextSeq 550	29.0538 S, 35.8078 W	S0183	PAIRED	RANDOM	METAGENOMIC	marine metagenome	ILLUMINA	2018-05-01T00:00:00Z	2017-06-30T23:45:00Z	1	S0183	SRP110813
SRR5788024	WGS	300	7396206300	PRJNA385854	SAMN07136653	MIGS/MIMS/MIMARKS.water,MIMS.me	3329172871	MIT	2011-03-15	public	run.zq,sra,fastq	s3,gs,ncbi	ncbi.public,s3.us-east-1,gs.US	50m	ocean_biome	ocean	water	SRX2974708	uncalculated	uncalculated	Atlantic Ocean	NextSeq 550	29.0538 S, 35.8078 W	S0182	PAIRED	RANDOM	METAGENOMIC	marine metagenome	ILLUMINA	2018-05-01T00:00:00Z	2017-06-30T23:32:00Z	1	S0182	SRP110813
SRR5788025	WGS	300	10036000000	PRJNA385854	SAMN07136571	MIMS.me,MIGS/MIMS/MIMARKS.water	4843698865	MIT	2011-11-30	public	fastq,run.zq,sra	s3,gs,ncbi	s3.us-east-1,gs.US,ncbi.public	110.7m	ocean_biome	ocean	water	SRX2974707	uncalculated	uncalculated	Atlantic Ocean	NextSeq 550	26.13688 N, 44.82622 W	S0093	PAIRED	RANDOM	METAGENOMIC	marine metagenome	ILLUMINA	2018-05-01T00:00:00Z	2017-06-30T23:57:00Z	1	S0093	SRP110813
SRR5788026	WGS	300	10019000000	PRJNA385854	SAMN07136919	MIMS.me,MIGS/MIMS/MIMARKS.water	3732212245	MIT	2010-10-20	public	fastq,run.zq,sra	gs,ncbi,s3	ncbi.public,s3.us-east-1,gs.US	81.5m	ocean_biome	ocean	water	SRX2974706	uncalculated	uncalculated	Atlantic Ocean	NextSeq 550	35.36689 S, 14.90645 E	S0457	PAIRED	RANDOM	METAGENOMIC	marine metagenome	ILLUMINA	2018-05-01T00:00:00Z	2017-06-30T23:37:00Z	1	S0457	SRP110813
SRR5788027	WGS	300	11662000000	PRJNA385854	SAMN07136920	MIMS.me,MIGS/MIMS/MIMARKS.water	5065596696	MIT	2010-10-20	public	fastq,run.zq,sra	ncbi,s3,gs	s3.us-east-1,gs.US,ncbi.public	101.9m	ocean_biome	ocean	water	SRX2974705	uncalculated	uncalculated	Atlantic Ocean	NextSeq 550	35.36689 S, 14.90645 E	S0458	PAIRED	RANDOM	METAGENOMIC	marine metagenome	ILLUMINA	2018-05-01T00:00:00Z	2017-07-01T00:00:00Z	1	S0458	SRP110813
SRR5788028	WGS	300	8479436700	PRJNA385854	SAMN07136917	MIMS.me,MIGS/MIMS/MIMARKS.water	3293653068	MIT	2010-10-20	public	fastq,sra,run.zq	s3,gs,ncbi	ncbi.public,gs.US,s3.us-east-1	51.1m	ocean_biome	ocean	water	SRX2974704	uncalculated	uncalculated	Atlantic Ocean	NextSeq 550	35.36689 S, 14.90645 E	S0455	PAIRED	RANDOM	METAGENOMIC	marine metagenome	ILLUMINA	2018-05-01T00:00:00Z	2017-06-30T23:34:00Z	1	S0455	SRP110813
SRR5788029	WGS	300	5621148000	PRJNA385854	SAMN07136918	MIMS.me,MIGS/MIMS/MIMARKS.water	2195679830	MIT	2010-10-20	public	run.zq,sra,fastq	ncbi,gs,s3	ncbi.public,s3.us-east-1,gs.US	61.4m	ocean_biome	ocean	water	SRX2974703	uncalculated	uncalculated	Atlantic Ocean	NextSeq 550	35.36689 S, 14.90645 E	S0456	PAIRED	RANDOM	METAGENOMIC	marine metagenome	ILLUMINA	2018-05-01T00:00:00Z	2017-06-30T23:30:00Z	1	S0456	SRP110813
SRR5788030	WGS	300	11224000000	PRJNA385854	SAMN07136915	MIMS.me,MIGS/MIMS/MIMARKS.water	4293761243	MIT	2010-10-20	public	run.zq,fastq,sra	gs,ncbi,s3	gs.US,s3.us-east-1,ncbi.public	6.4m	ocean_biome	ocean	water	SRX2974702	uncalculated	uncalculated	Atlantic Ocean	NextSeq 550	35.36689 S, 14.90645 E	S0453	PAIRED	RANDOM	METAGENOMIC	marine metagenome	ILLUMINA	2018-05-01T00:00:00Z	2017-06-30T23:42:00Z	1	S0453	SRP110813
SRR5788031	WGS	300	9298640400	PRJNA385854	SAMN07136916	MIMS.me,MIGS/MIMS/MIMARKS.water	3806112277	MIT	2010-10-20	public	fastq,sra,run.zq	gs,s3,ncbi	gs.US,s3.us-east-1,ncbi.public	21.3m	ocean_biome	ocean	water	SRX2974701	uncalculated	uncalculated	Atlantic Ocean	NextSeq 550	35.36689 S, 14.90645 E	S0454	PAIRED	RANDOM	METAGENOMIC	marine metagenome	ILLUMINA	2018-05-01T00:00:00Z	2017-06-30T23:36:00Z	1	S0454	SRP110813
SRR5788032	WGS	300	6453184500	PRJNA385854	SAMN07136913	MIMS.me,MIGS/MIMS/MIMARKS.water	2522674614	MIT	2010-10-19	public	sra,run.zq,fastq	s3,gs,ncbi	ncbi.public,s3.us-east-1,gs.US	51.4m	ocean_biome	ocean	water	SRX2974700	uncalculated	uncalculated	Atlantic Ocean	NextSeq 550	34.62898 S, 17.06995 E	S0451	PAIRED	RANDOM	METAGENOMIC	marine metagenome	ILLUMINA	2018-05-01T00:00:00Z	2017-06-30T23:33:00Z	1	S0451	SRP110813
SRR5788033	WGS	300	7479659400	PRJNA385854	SAMN07136914	MIMS.me,MIGS/MIMS/MIMARKS.water	2949782029	MIT	2010-10-19	public	fastq,run.zq,sra	gs,s3,ncbi	s3.us-east-1,gs.US,ncbi.public	60.9m	ocean_biome	ocean	water	SRX2974699	uncalculated	uncalculated	Atlantic Ocean	NextSeq 550	34.62898 S, 17.06995 E	S0452	PAIRED	RANDOM	METAGENOMIC	marine metagenome	ILLUMINA	2018-05-01T00:00:00Z	2017-06-30T23:37:00Z	1	S0452	SRP110813
SRR5788034	WGS	300	10766000000	PRJNA385854	SAMN07136921	MIMS.me,MIGS/MIMS/MIMARKS.water	4034521123	MIT	2010-10-23	public	fastq,sra,run.zq	ncbi,s3,gs	ncbi.public,s3.us-east-1,gs.US	10m	ocean_biome	ocean	water	SRX2974698	uncalculated	uncalculated	Atlantic Ocean	NextSeq 550	36.48458 S, 13.276 E	S0459	PAIRED	RANDOM	METAGENOMIC	marine metagenome	ILLUMINA	2018-05-01T00:00:00Z	2017-06-30T23:47:00Z	1	S0459	SRP110813
SRR5788035	WGS	300	7329620700	PRJNA385854	SAMN07136922	MIMS.me,MIGS/MIMS/MIMARKS.water	2858044848	MIT	2010-10-23	public	fastq,sra,run.zq	s3,gs,ncbi	s3.us-east-1,gs.US,ncbi.public	21.1m	ocean_biome	ocean	water	SRX2974697	uncalculated	uncalculated	Atlantic Ocean	NextSeq 550	36.48458 S, 13.276 E	S0460	PAIRED	RANDOM	METAGENOMIC	marine metagenome	ILLUMINA	2018-05-01T00:00:00Z	2017-06-30T23:41:00Z	1	S0460	SRP110813
SRR5788036	WGS	300	8316000300	PRJNA385854	SAMN07136557	MIMS.me,MIGS/MIMS/MIMARKS.water	3638725706	MIT	2011-12-03	public	sra,fastq,run.zq	s3,ncbi,gs	gs.US,s3.us-east-1,ncbi.public	374.3m	ocean_biome	ocean	water	SRX2974696	uncalculated	uncalculated	Atlantic Ocean	NextSeq 550	22.33305 N, 35.86703 W	S0079	PAIRED	RANDOM	METAGENOMIC	marine metagenome	ILLUMINA	2018-05-01T00:00:00Z	2017-06-30T23:43:00Z	1	S0079	SRP110813
SRR5788037	WGS	300	6602849100	PRJNA385854	SAMN07136735	MIMS.me,MIGS/MIMS/MIMARKS.water	2897189477	MIT	2011-05-19	public	fastq,sra,run.zq	ncbi,s3,gs	s3.us-east-1,gs.US,ncbi.public	15m	ocean_biome	ocean	water	SRX2974695	uncalculated	uncalculated	Pacific Ocean	NextSeq 550	30 S, 162.998 E	S0268	PAIRED	RANDOM	METAGENOMIC	marine metagenome	ILLUMINA	2018-05-01T00:00:00Z	2017-06-30T23:40:00Z	1	S0268	SRP110813
SRR5788038	WGS	300	9572106300	PRJNA385854	SAMN07136736	MIMS.me,MIGS/MIMS/MIMARKS.water	4228361059	MIT	2011-05-19	public	run.zq,sra,fastq	s3,ncbi,gs	s3.us-east-1,gs.US,ncbi.public	30m	ocean_biome	ocean	water	SRX2974694	uncalculated	uncalculated	Pacific Ocean	NextSeq 550	30 S, 162.998 E	S0269	PAIRED	RANDOM	METAGENOMIC	marine metagenome	ILLUMINA	2018-05-01T00:00:00Z	2017-06-30T23:59:00Z	1	S0269	SRP110813
SRR5788039	WGS	300	7977862800	PRJNA385854	SAMN07136733	MIMS.me,MIGS/MIMS/MIMARKS.water	3525805785	MIT	2011-05-17	public	run.zq,sra,fastq	ncbi,gs,s3	s3.us-east-1,gs.US,ncbi.public	75m	ocean_biome	ocean	water	SRX2974693	uncalculated	uncalculated	Pacific Ocean	NextSeq 550	30 S, 159 E	S0266	PAIRED	RANDOM	METAGENOMIC	marine metagenome	ILLUMINA	2018-05-01T00:00:00Z	2017-06-30T23:52:00Z	1	S0266	SRP110813
SRR5788040	WGS	300	8409822300	PRJNA385854	SAMN07136734	MIMS.me,MIGS/MIMS/MIMARKS.water	3774481227	MIT	2011-05-17	public	run.zq,fastq,sra	ncbi,gs,s3	ncbi.public,gs.US,s3.us-east-1	100m	ocean_biome	ocean	water	SRX2974692	uncalculated	uncalculated	Pacific Ocean	NextSeq 550	30 S, 159 E	S0267	PAIRED	RANDOM	METAGENOMIC	marine metagenome	ILLUMINA	2018-05-01T00:00:00Z	2017-07-01T00:01:00Z	1	S0267	SRP110813
SRR5788041	WGS	300	5093947800	PRJNA385854	SAMN07136739	MIMS.me,MIGS/MIMS/MIMARKS.water	2156138651	MIT	2011-05-19	public	run.zq,sra,fastq	ncbi,s3,gs	gs.US,ncbi.public,s3.us-east-1	100m	ocean_biome	ocean	water	SRX2974691	uncalculated	uncalculated	Pacific Ocean	NextSeq 550	30 S, 162.998 E	S0272	PAIRED	RANDOM	METAGENOMIC	marine metagenome	ILLUMINA	2018-05-01T00:00:00Z	2017-06-30T23:56:00Z	1	S0272	SRP110813
SRR5788042	WGS	300	5338998300	PRJNA385854	SAMN07136740	MIMS.me,MIGS/MIMS/MIMARKS.water	2282154682	MIT	2011-05-21	public	sra,fastq,run.zq	s3,ncbi,gs	ncbi.public,s3.us-east-1,gs.US	15m	ocean_biome	ocean	water	SRX2974690	uncalculated	uncalculated	Pacific Ocean	NextSeq 550	30 S, 167 E	S0273	PAIRED	RANDOM	METAGENOMIC	marine metagenome	ILLUMINA	2018-05-01T00:00:00Z	2017-06-30T23:44:00Z	1	S0273	SRP110813
SRR5788043	WGS	300	8403604500	PRJNA385854	SAMN07136737	MIMS.me,MIGS/MIMS/MIMARKS.water	3672499126	MIT	2011-05-19	public	fastq,sra,run.zq	gs,s3,ncbi	gs.US,ncbi.public,s3.us-east-1	50m	ocean_biome	ocean	water	SRX2974689	uncalculated	uncalculated	Pacific Ocean	NextSeq 550	30 S, 162.998 E	S0270	PAIRED	RANDOM	METAGENOMIC	marine metagenome	ILLUMINA	2018-05-01T00:00:00Z	2017-07-01T00:19:00Z	1	S0270	SRP110813
SRR5788044	WGS	300	8608668900	PRJNA385854	SAMN07136738	MIMS.me,MIGS/MIMS/MIMARKS.water	3771333527	MIT	2011-05-19	public	sra,fastq,run.zq	s3,gs,ncbi	gs.US,s3.us-east-1,ncbi.public	75m	ocean_biome	ocean	water	SRX2974688	uncalculated	uncalculated	Pacific Ocean	NextSeq 550	30 S, 162.998 E	S0271	PAIRED	RANDOM	METAGENOMIC	marine metagenome	ILLUMINA	2018-05-01T00:00:00Z	2017-06-30T23:58:00Z	1	S0271	SRP110813
SRR5788045	WGS	300	5165496000	PRJNA385854	SAMN07136741	MIMS.me,MIGS/MIMS/MIMARKS.water	2400298958	MIT	2011-05-21	public	run.zq,fastq,sra	ncbi,gs,s3	gs.US,ncbi.public,s3.us-east-1	30m	ocean_biome	ocean	water	SRX2974687	uncalculated	uncalculated	Pacific Ocean	NextSeq 550	30 S, 167 E	S0274	PAIRED	RANDOM	METAGENOMIC	marine metagenome	ILLUMINA	2018-05-01T00:00:00Z	2017-06-30T23:45:00Z	1	S0274	SRP110813
SRR5788046	WGS	300	4558572900	PRJNA385854	SAMN07136742	MIMS.me,MIGS/MIMS/MIMARKS.water	2003107909	MIT	2011-05-21	public	fastq,sra,run.zq	s3,ncbi,gs	gs.US,s3.us-east-1,ncbi.public	50m	ocean_biome	ocean	water	SRX2974686	uncalculated	uncalculated	Pacific Ocean	NextSeq 550	30 S, 167 E	S0275	PAIRED	RANDOM	METAGENOMIC	marine metagenome	ILLUMINA	2018-05-01T00:00:00Z	2017-06-30T23:42:00Z	1	S0275	SRP110813
SRR5788047	WGS	300	8147499000	PRJNA385854	SAMN07136692	MIMS.me,MIGS/MIMS/MIMARKS.water	3537603735	MIT	2011-03-11	public	sra,run.zq,fastq	gs,s3,ncbi	gs.US,s3.us-east-1,ncbi.public	10m	ocean_biome	ocean	water	SRX2974685	uncalculated	uncalculated	Atlantic Ocean	NextSeq 550	39.9648 S, 42.4232 W	S0223	PAIRED	RANDOM	METAGENOMIC	marine metagenome	ILLUMINA	2018-05-01T00:00:00Z	2017-07-01T00:23:00Z	1	S0223	SRP110813
SRR5788048	WGS	300	5449813500	PRJNA385854	SAMN07136691	MIMS.me,MIGS/MIMS/MIMARKS.water	2352461220	MIT	2011-03-10	public	fastq,sra,run.zq	gs,s3,ncbi	s3.us-east-1,gs.US,ncbi.public	150m	ocean_biome	ocean	water	SRX2974684	uncalculated	uncalculated	Atlantic Ocean	NextSeq 550	42.364 S, 44.0318 W	S0222	PAIRED	RANDOM	METAGENOMIC	marine metagenome	ILLUMINA	2018-05-01T00:00:00Z	2017-06-30T23:45:00Z	1	S0222	SRP110813
SRR5788049	WGS	300	6724090500	PRJNA385854	SAMN07136811	MIMS.me,MIGS/MIMS/MIMARKS.water	2771237635	MIT	2011-06-18	public	fastq,run.zq,sra	gs,ncbi,s3	ncbi.public,gs.US,s3.us-east-1	77m	ocean_biome	ocean	water	SRX2974683	uncalculated	uncalculated	Pacific Ocean	NextSeq 550	32.50383 S, 156.01067 W	S0348	PAIRED	RANDOM	METAGENOMIC	marine metagenome	ILLUMINA	2018-05-01T00:00:00Z	2017-06-30T23:48:00Z	1	S0348	SRP110813
SRR5788050	WGS	300	6985892400	PRJNA385854	SAMN07136812	MIMS.me,MIGS/MIMS/MIMARKS.water	2927753869	MIT	2011-06-18	public	run.zq,fastq,sra	s3,ncbi,gs	ncbi.public,gs.US,s3.us-east-1	102m	ocean_biome	ocean	water	SRX2974682	uncalculated	uncalculated	Pacific Ocean	NextSeq 550	32.50383 S, 156.01067 W	S0349	PAIRED	RANDOM	METAGENOMIC	marine metagenome	ILLUMINA	2018-05-01T00:00:00Z	2017-06-30T23:49:00Z	1	S0349	SRP110813
SRR5788051	WGS	300	17176000000	PRJNA385854	SAMN07136809	MIMS.me,MIGS/MIMS/MIMARKS.water	6878974543	MIT	2011-06-18	public	run.zq,sra,fastq	gs,s3,ncbi	s3.us-east-1,gs.US,ncbi.public	31m	ocean_biome	ocean	water	SRX2974681	uncalculated	uncalculated	Pacific Ocean	NextSeq 550	32.50383 S, 156.01067 W	S0346	PAIRED	RANDOM	METAGENOMIC	marine metagenome	ILLUMINA	2018-05-01T00:00:00Z	2017-07-01T00:36:00Z	1	S0346	SRP110813
SRR5788052	WGS	300	7454536800	PRJNA385854	SAMN07136810	MIMS.me,MIGS/MIMS/MIMARKS.water	3099029942	MIT	2011-06-18	public	fastq,sra,run.zq	gs,ncbi,s3	ncbi.public,gs.US,s3.us-east-1	52m	ocean_biome	ocean	water	SRX2974680	uncalculated	uncalculated	Pacific Ocean	NextSeq 550	32.50383 S, 156.01067 W	S0347	PAIRED	RANDOM	METAGENOMIC	marine metagenome	ILLUMINA	2018-05-01T00:00:00Z	2017-06-30T23:51:00Z	1	S0347	SRP110813
SRR5788053	WGS	300	6040519500	PRJNA385854	SAMN07136807	MIMS.me,MIGS/MIMS/MIMARKS.water	2513220483	MIT	2011-06-18	public	sra,fastq,run.zq	s3,ncbi,gs	s3.us-east-1,gs.US,ncbi.public	102m	ocean_biome	ocean	water	SRX2974679	uncalculated	uncalculated	Pacific Ocean	NextSeq 550	32.494 S, 157.00883 W	S0344	PAIRED	RANDOM	METAGENOMIC	marine metagenome	ILLUMINA	2018-05-01T00:00:00Z	2017-06-30T23:50:00Z	1	S0344	SRP110813
SRR5788054	WGS	300	7367141400	PRJNA385854	SAMN07136808	MIMS.me,MIGS/MIMS/MIMARKS.water	3036572145	MIT	2011-06-18	public	sra,fastq,run.zq	s3,ncbi,gs	ncbi.public,s3.us-east-1,gs.US	15m	ocean_biome	ocean	water	SRX2974678	uncalculated	uncalculated	Pacific Ocean	NextSeq 550	32.50383 S, 156.01067 W	S0345	PAIRED	RANDOM	METAGENOMIC	marine metagenome	ILLUMINA	2018-05-01T00:00:00Z	2017-06-30T23:54:00Z	1	S0345	SRP110813
SRR5788055	WGS	300	6313828200	PRJNA385854	SAMN07136805	MIMS.me,MIGS/MIMS/MIMARKS.water	2605547753	MIT	2011-06-18	public	sra,fastq,run.zq	gs,ncbi,s3	s3.us-east-1,gs.US,ncbi.public	49m	ocean_biome	ocean	water	SRX2974677	uncalculated	uncalculated	Pacific Ocean	NextSeq 550	32.494 S, 157.00883 W	S0342	PAIRED	RANDOM	METAGENOMIC	marine metagenome	ILLUMINA	2018-05-01T00:00:00Z	2017-06-30T23:51:00Z	1	S0342	SRP110813
SRR5788056	WGS	300	7018012200	PRJNA385854	SAMN07136806	MIMS.me,MIGS/MIMS/MIMARKS.water	2911704479	MIT	2011-06-18	public	run.zq,fastq,sra	gs,ncbi,s3	gs.US,s3.us-east-1,ncbi.public	76m	ocean_biome	ocean	water	SRX2974676	uncalculated	uncalculated	Pacific Ocean	NextSeq 550	32.494 S, 157.00883 W	S0343	PAIRED	RANDOM	METAGENOMIC	marine metagenome	ILLUMINA	2018-05-01T00:00:00Z	2017-06-30T23:55:00Z	1	S0343	SRP110813
SRR5788057	WGS	300	7847346600	PRJNA385854	SAMN07136803	MIMS.me,MIGS/MIMS/MIMARKS.water	3292808863	MIT	2011-06-14	public	sra,fastq,run.zq	gs,ncbi,s3	gs.US,ncbi.public,s3.us-east-1	76m	ocean_biome	ocean	water	SRX2974675	uncalculated	uncalculated	Pacific Ocean	NextSeq 550	32.50433 S, 163.98967 W	S0340	PAIRED	RANDOM	METAGENOMIC	marine metagenome	ILLUMINA	2018-05-01T00:00:00Z	2017-06-30T23:51:00Z	1	S0340	SRP110813
SRR5788058	WGS	300	6624857400	PRJNA385854	SAMN07136804	MIMS.me,MIGS/MIMS/MIMARKS.water	2725030299	MIT	2011-06-14	public	fastq,run.zq,sra	s3,ncbi,gs	s3.us-east-1,ncbi.public,gs.US	102m	ocean_biome	ocean	water	SRX2974674	uncalculated	uncalculated	Pacific Ocean	NextSeq 550	32.50433 S, 163.98967 W	S0341	PAIRED	RANDOM	METAGENOMIC	marine metagenome	ILLUMINA	2018-05-01T00:00:00Z	2017-06-30T23:49:00Z	1	S0341	SRP110813
SRR5788059	WGS	300	6206739300	PRJNA385854	SAMN07136690	MIMS.me,MIGS/MIMS/MIMARKS.water	2712527731	MIT	2011-03-10	public	fastq,run.zq,sra	gs,ncbi,s3	ncbi.public,s3.us-east-1,gs.US	50m	ocean_biome	ocean	water	SRX2974673	uncalculated	uncalculated	Atlantic Ocean	NextSeq 550	42.364 S, 44.0318 W	S0221	PAIRED	RANDOM	METAGENOMIC	marine metagenome	ILLUMINA	2018-05-01T00:00:00Z	2017-06-30T23:52:00Z	1	S0221	SRP110813
SRR5788060	WGS	300	7513212000	PRJNA385854	SAMN07136689	MIMS.me,MIGS/MIMS/MIMARKS.water	3289799971	MIT	2011-03-10	public	fastq,run.zq,sra	s3,ncbi,gs	ncbi.public,gs.US,s3.us-east-1	10m	ocean_biome	ocean	water	SRX2974672	uncalculated	uncalculated	Atlantic Ocean	NextSeq 550	42.364 S, 44.0318 W	S0220	PAIRED	RANDOM	METAGENOMIC	marine metagenome	ILLUMINA	2018-05-01T00:00:00Z	2017-06-30T23:55:00Z	1	S0220	SRP110813
SRR5788061	WGS	300	4685403000	PRJNA385854	SAMN07136551	MIMS.me,MIGS/MIMS/MIMARKS.water	1914346277	MIT	2011-12-03	public	fastq,run.zq,sra	ncbi,gs,s3	gs.US,ncbi.public,s3.us-east-1	74.3m	ocean_biome	ocean	water	SRX2974671	uncalculated	uncalculated	Atlantic Ocean	NextSeq 550	22.33305 N, 35.86703 W	S0073	PAIRED	RANDOM	METAGENOMIC	marine metagenome	ILLUMINA	2018-05-01T00:00:00Z	2017-07-01T00:02:00Z	1	S0073	SRP110813
SRR5788062	WGS	300	8750474700	PRJNA385854	SAMN07136552	MIMS.me,MIGS/MIMS/MIMARKS.water	3767923600	MIT	2011-12-03	public	sra,run.zq,fastq	ncbi,s3,gs	gs.US,ncbi.public,s3.us-east-1	99.7m	ocean_biome	ocean	water	SRX2974670	uncalculated	uncalculated	Atlantic Ocean	NextSeq 550	22.33305 N, 35.86703 W	S0074	PAIRED	RANDOM	METAGENOMIC	marine metagenome	ILLUMINA	2018-05-01T00:00:00Z	2017-06-30T23:58:00Z	1	S0074	SRP110813
SRR5788063	WGS	300	5315816400	PRJNA385854	SAMN07136545	MIMS.me,MIGS/MIMS/MIMARKS.water	2558503309	MIT	2011-11-10	public	run.zq,fastq,sra	gs,ncbi,s3	s3.us-east-1,gs.US,ncbi.public	108.8m	ocean_biome	ocean	water	SRX2974669	uncalculated	uncalculated	Atlantic Ocean	NextSeq 550	38.65497 N, 69.13131 W	S0067	PAIRED	RANDOM	METAGENOMIC	marine metagenome	ILLUMINA	2018-05-01T00:00:00Z	2017-06-30T23:50:00Z	1	S0067	SRP110813
SRR5788064	WGS	300	9704076600	PRJNA385854	SAMN07136546	MIMS.me,MIGS/MIMS/MIMARKS.water	4351239472	MIT	2011-11-10	public	sra,fastq,run.zq	gs,ncbi,s3	s3.us-east-1,gs.US,ncbi.public	135.6m	ocean_biome	ocean	water	SRX2974668	uncalculated	uncalculated	Atlantic Ocean	NextSeq 550	38.65497 N, 69.13131 W	S0068	PAIRED	RANDOM	METAGENOMIC	marine metagenome	ILLUMINA	2018-05-01T00:00:00Z	2017-07-01T00:10:00Z	1	S0068	SRP110813
SRR5788065	WGS	300	5254556400	PRJNA385854	SAMN07136543	MIMS.me,MIGS/MIMS/MIMARKS.water	2192982416	MIT	2011-11-10	public	run.zq,sra,fastq	s3,gs,ncbi	ncbi.public,s3.us-east-1,gs.US	61.2m	ocean_biome	ocean	water	SRX2974667	uncalculated	uncalculated	Atlantic Ocean	NextSeq 550	38.65497 N, 69.13131 W	S0065	PAIRED	RANDOM	METAGENOMIC	marine metagenome	ILLUMINA	2018-05-01T00:00:00Z	2017-06-30T23:50:00Z	1	S0065	SRP110813
SRR5788066	WGS	300	5477977800	PRJNA385854	SAMN07136544	MIMS.me,MIGS/MIMS/MIMARKS.water	2306300063	MIT	2011-11-10	public	fastq,sra,run.zq	ncbi,gs,s3	gs.US,ncbi.public,s3.us-east-1	86.4m	ocean_biome	ocean	water	SRX2974666	uncalculated	uncalculated	Atlantic Ocean	NextSeq 550	38.65497 N, 69.13131 W	S0066	PAIRED	RANDOM	METAGENOMIC	marine metagenome	ILLUMINA	2018-05-01T00:00:00Z	2017-06-30T23:49:00Z	1	S0066	SRP110813
SRR5788067	WGS	300	10836000000	PRJNA385854	SAMN07136549	MIMS.me,MIGS/MIMS/MIMARKS.water	4734724616	MIT	2011-11-10	public	fastq,run.zq,sra	ncbi,gs,s3	ncbi.public,gs.US,s3.us-east-1	288.8m	ocean_biome	ocean	water	SRX2974665	uncalculated	uncalculated	Atlantic Ocean	NextSeq 550	38.65497 N, 69.13131 W	S0071	PAIRED	RANDOM	METAGENOMIC	marine metagenome	ILLUMINA	2018-05-01T00:00:00Z	2017-07-01T00:12:00Z	1	S0071	SRP110813
SRR5788068	WGS	300	5427684900	PRJNA385854	SAMN07136550	MIMS.me,MIGS/MIMS/MIMARKS.water	2306427924	MIT	2011-12-03	public	sra,run.zq,fastq	s3,gs,ncbi	s3.us-east-1,ncbi.public,gs.US	39.9m	ocean_biome	ocean	water	SRX2974664	uncalculated	uncalculated	Atlantic Ocean	NextSeq 550	22.33305 N, 35.86703 W	S0072	PAIRED	RANDOM	METAGENOMIC	marine metagenome	ILLUMINA	2018-05-01T00:00:00Z	2017-06-30T23:53:00Z	1	S0072	SRP110813
SRR5788069	WGS	300	9195280800	PRJNA385854	SAMN07136547	MIMS.me,MIGS/MIMS/MIMARKS.water	4022591143	MIT	2011-11-10	public	sra,fastq,run.zq	s3,ncbi,gs	gs.US,s3.us-east-1,ncbi.public	186.5m	ocean_biome	ocean	water	SRX2974663	uncalculated	uncalculated	Atlantic Ocean	NextSeq 550	38.65497 N, 69.13131 W	S0069	PAIRED	RANDOM	METAGENOMIC	marine metagenome	ILLUMINA	2018-05-01T00:00:00Z	2017-07-01T00:02:00Z	1	S0069	SRP110813
SRR5788070	WGS	300	9250958700	PRJNA385854	SAMN07136548	MIMS.me,MIGS/MIMS/MIMARKS.water	4083842079	MIT	2011-11-10	public	run.zq,sra,fastq	ncbi,gs,s3	gs.US,ncbi.public,s3.us-east-1	234.7m	ocean_biome	ocean	water	SRX2974662	uncalculated	uncalculated	Atlantic Ocean	NextSeq 550	38.65497 N, 69.13131 W	S0070	PAIRED	RANDOM	METAGENOMIC	marine metagenome	ILLUMINA	2018-05-01T00:00:00Z	2017-07-01T00:13:00Z	1	S0070	SRP110813
SRR5788071	WGS	300	97143000000	PRJNA385854	SAMN07136961	MIMS.me,MIGS/MIMS/MIMARKS.water	40042000000	MIT	2010-11-15	public	run.zq,sra,fastq	ncbi,gs,s3	gs.US,ncbi.public,s3.us-east-1	91.5m	ocean_biome	ocean	water	SRX2974661	uncalculated	uncalculated	Atlantic Ocean	NextSeq 550	39.25553 S, 7.72506 E	S0499	PAIRED	RANDOM	METAGENOMIC	marine metagenome	ILLUMINA	2018-05-01T00:00:00Z	2017-07-01T04:42:00Z	1	S0499	SRP110813
SRR5788072	WGS	300	3329881500	PRJNA385854	SAMN07136962	MIMS.me,MIGS/MIMS/MIMARKS.water	1322375360	MIT	2010-11-15	public	fastq,sra,run.zq	ncbi,gs,s3	ncbi.public,s3.us-east-1,gs.US	121.1m	ocean_biome	ocean	water	SRX2974660	uncalculated	uncalculated	Atlantic Ocean	NextSeq 550	39.25553 S, 7.72506 E	S0500	PAIRED	RANDOM	METAGENOMIC	marine metagenome	ILLUMINA	2018-05-01T00:00:00Z	2017-06-30T23:47:00Z	1	S0500	SRP110813
SRR5788073	WGS	300	7990696800	PRJNA385854	SAMN07136955	MIMS.me,MIGS/MIMS/MIMARKS.water	3315411781	MIT	2010-11-12	public	sra,run.zq,fastq	s3,ncbi,gs	ncbi.public,gs.US,s3.us-east-1	80.9m	ocean_biome	ocean	water	SRX2974659	uncalculated	uncalculated	Atlantic Ocean	NextSeq 550	36.4495 S, 13.21958 E	S0493	PAIRED	RANDOM	METAGENOMIC	marine metagenome	ILLUMINA	2018-05-01T00:00:00Z	2017-06-30T23:58:00Z	1	S0493	SRP110813
SRR5788074	WGS	300	6957595800	PRJNA385854	SAMN07136956	MIMS.me,MIGS/MIMS/MIMARKS.water	2884420978	MIT	2010-11-12	public	fastq,sra,run.zq	s3,ncbi,gs	ncbi.public,s3.us-east-1,gs.US	100.9m	ocean_biome	ocean	water	SRX2974658	uncalculated	uncalculated	Atlantic Ocean	NextSeq 550	36.4495 S, 13.21958 E	S0494	PAIRED	RANDOM	METAGENOMIC	marine metagenome	ILLUMINA	2018-05-01T00:00:00Z	2017-06-30T23:57:00Z	1	S0494	SRP110813
SRR5788075	WGS	300	7338017700	PRJNA385854	SAMN07136953	MIMS.me,MIGS/MIMS/MIMARKS.water	3076848327	MIT	2010-11-12	public	fastq,sra,run.zq	ncbi,gs,s3	s3.us-east-1,ncbi.public,gs.US	40.7m	ocean_biome	ocean	water	SRX2974657	uncalculated	uncalculated	Atlantic Ocean	NextSeq 550	36.4495 S, 13.21958 E	S0491	PAIRED	RANDOM	METAGENOMIC	marine metagenome	ILLUMINA	2018-05-01T00:00:00Z	2017-07-01T00:06:00Z	1	S0491	SRP110813
SRR5788076	WGS	300	9078103500	PRJNA385854	SAMN07136954	MIMS.me,MIGS/MIMS/MIMARKS.water	3758645383	MIT	2010-11-12	public	sra,run.zq,fastq	s3,ncbi,gs	s3.us-east-1,ncbi.public,gs.US	61.5m	ocean_biome	ocean	water	SRX2974656	uncalculated	uncalculated	Atlantic Ocean	NextSeq 550	36.4495 S, 13.21958 E	S0492	PAIRED	RANDOM	METAGENOMIC	marine metagenome	ILLUMINA	2018-05-01T00:00:00Z	2017-07-01T00:17:00Z	1	S0492	SRP110813
SRR5788077	WGS	300	5500184400	PRJNA385854	SAMN07136959	MIMS.me,MIGS/MIMS/MIMARKS.water	2332856865	MIT	2010-11-15	public	run.zq,sra,fastq	s3,gs,ncbi	ncbi.public,s3.us-east-1,gs.US	51.2m	ocean_biome	ocean	water	SRX2974655	uncalculated	uncalculated	Atlantic Ocean	NextSeq 550	39.25553 S, 7.72506 E	S0497	PAIRED	RANDOM	METAGENOMIC	marine metagenome	ILLUMINA	2018-05-01T00:00:00Z	2017-06-30T23:58:00Z	1	S0497	SRP110813
SRR5788078	WGS	300	7501345500	PRJNA385854	SAMN07136960	MIMS.me,MIGS/MIMS/MIMARKS.water	3252959552	MIT	2010-11-15	public	sra,fastq,run.zq	ncbi,gs,s3	gs.US,ncbi.public,s3.us-east-1	71.3m	ocean_biome	ocean	water	SRX2974654	uncalculated	uncalculated	Atlantic Ocean	NextSeq 550	39.25553 S, 7.72506 E	S0498	PAIRED	RANDOM	METAGENOMIC	marine metagenome	ILLUMINA	2018-05-01T00:00:00Z	2017-07-01T00:00:00Z	1	S0498	SRP110813
SRR5788079	WGS	300	8233706100	PRJNA385854	SAMN07136957	MIMS.me,MIGS/MIMS/MIMARKS.water	3373757611	MIT	2010-11-15	public	sra,run.zq,fastq	s3,gs,ncbi	gs.US,ncbi.public,s3.us-east-1	6.1m	ocean_biome	ocean	water	SRX2974653	uncalculated	uncalculated	Atlantic Ocean	NextSeq 550	39.25553 S, 7.72506 E	S0495	PAIRED	RANDOM	METAGENOMIC	marine metagenome	ILLUMINA	2018-05-01T00:00:00Z	2017-07-01T00:01:00Z	1	S0495	SRP110813
SRR5788080	WGS	300	8190403800	PRJNA385854	SAMN07136958	MIMS.me,MIGS/MIMS/MIMARKS.water	3428442989	MIT	2010-11-15	public	sra,run.zq,fastq	gs,s3,ncbi	ncbi.public,gs.US,s3.us-east-1	21.4m	ocean_biome	ocean	water	SRX2974652	uncalculated	uncalculated	Atlantic Ocean	NextSeq 550	39.25553 S, 7.72506 E	S0496	PAIRED	RANDOM	METAGENOMIC	marine metagenome	ILLUMINA	2018-05-01T00:00:00Z	2017-06-30T23:59:00Z	1	S0496	SRP110813
SRR5788081	WGS	300	8027412600	PRJNA385854	SAMN07136589	MIMS.me,MIGS/MIMS/MIMARKS.water	3555004243	MIT	2011-11-26	public	fastq,sra,run.zq	ncbi,s3,gs	s3.us-east-1,ncbi.public,gs.US	233.6m	ocean_biome	ocean	water	SRX2974651	uncalculated	uncalculated	Atlantic Ocean	NextSeq 550	27.58305 N, 49.63297 W	S0111	PAIRED	RANDOM	METAGENOMIC	marine metagenome	ILLUMINA	2018-05-01T00:00:00Z	2017-07-01T00:01:00Z	1	S0111	SRP110813
SRR5788082	WGS	300	8955354600	PRJNA385854	SAMN07136590	MIMS.me,MIGS/MIMS/MIMARKS.water	3982554865	MIT	2011-11-26	public	run.zq,fastq,sra	ncbi,gs,s3	ncbi.public,s3.us-east-1,gs.US	285m	ocean_biome	ocean	water	SRX2974650	uncalculated	uncalculated	Atlantic Ocean	NextSeq 550	27.58305 N, 49.63297 W	S0112	PAIRED	RANDOM	METAGENOMIC	marine metagenome	ILLUMINA	2018-05-01T00:00:00Z	2017-07-01T00:02:00Z	1	S0112	SRP110813
SRR5788083	WGS	300	6184969800	PRJNA385854	SAMN07136587	MIMS.me,MIGS/MIMS/MIMARKS.water	2723767697	MIT	2011-11-26	public	run.zq,sra,fastq	gs,s3,ncbi	gs.US,ncbi.public,s3.us-east-1	133.7m	ocean_biome	ocean	water	SRX2974649	uncalculated	uncalculated	Atlantic Ocean	NextSeq 550	27.58305 N, 49.63297 W	S0109	PAIRED	RANDOM	METAGENOMIC	marine metagenome	ILLUMINA	2018-05-01T00:00:00Z	2017-06-30T23:57:00Z	1	S0109	SRP110813
SRR5788084	WGS	300	7679619000	PRJNA385854	SAMN07136588	MIMS.me,MIGS/MIMS/MIMARKS.water	3422150935	MIT	2011-11-26	public	run.zq,fastq,sra	ncbi,s3,gs	s3.us-east-1,ncbi.public,gs.US	183.8m	ocean_biome	ocean	water	SRX2974648	uncalculated	uncalculated	Atlantic Ocean	NextSeq 550	27.58305 N, 49.63297 W	S0110	PAIRED	RANDOM	METAGENOMIC	marine metagenome	ILLUMINA	2018-05-01T00:00:00Z	2017-06-30T23:57:00Z	1	S0110	SRP110813
SRR5788085	WGS	300	7033346100	PRJNA385854	SAMN07136585	MIMS.me,MIGS/MIMS/MIMARKS.water	3114153614	MIT	2011-11-26	public	sra,run.zq,fastq	ncbi,gs,s3	gs.US,ncbi.public,s3.us-east-1	99m	ocean_biome	ocean	water	SRX2974647	uncalculated	uncalculated	Atlantic Ocean	NextSeq 550	27.58305 N, 49.63297 W	S0107	PAIRED	RANDOM	METAGENOMIC	marine metagenome	ILLUMINA	2018-05-01T00:00:00Z	2017-06-30T23:59:00Z	1	S0107	SRP110813
SRR5788086	WGS	300	6142222800	PRJNA385854	SAMN07136586	MIMS.me,MIGS/MIMS/MIMARKS.water	2713390164	MIT	2011-11-26	public	run.zq,sra,fastq	s3,ncbi,gs	ncbi.public,s3.us-east-1,gs.US	113.8m	ocean_biome	ocean	water	SRX2974646	uncalculated	uncalculated	Atlantic Ocean	NextSeq 550	27.58305 N, 49.63297 W	S0108	PAIRED	RANDOM	METAGENOMIC	marine metagenome	ILLUMINA	2018-05-01T00:00:00Z	2017-06-30T23:56:00Z	1	S0108	SRP110813
SRR5788087	WGS	300	9131538300	PRJNA385854	SAMN07136583	MIMS.me,MIGS/MIMS/MIMARKS.water	4053383938	MIT	2011-11-26	public	sra,fastq,run.zq	s3,ncbi,gs	gs.US,s3.us-east-1,ncbi.public	40.1m	ocean_biome	ocean	water	SRX2974645	uncalculated	uncalculated	Atlantic Ocean	NextSeq 550	27.58305 N, 49.63297 W	S0105	PAIRED	RANDOM	METAGENOMIC	marine metagenome	ILLUMINA	2018-05-01T00:00:00Z	2017-07-01T00:06:00Z	1	S0105	SRP110813
SRR5788088	WGS	300	8284029300	PRJNA385854	SAMN07136584	MIMS.me,MIGS/MIMS/MIMARKS.water	3683891526	MIT	2011-11-26	public	sra,fastq,run.zq	ncbi,s3,gs	s3.us-east-1,ncbi.public,gs.US	69.4m	ocean_biome	ocean	water	SRX2974644	uncalculated	uncalculated	Atlantic Ocean	NextSeq 550	27.58305 N, 49.63297 W	S0106	PAIRED	RANDOM	METAGENOMIC	marine metagenome	ILLUMINA	2018-05-01T00:00:00Z	2017-07-01T00:06:00Z	1	S0106	SRP110813
SRR5788089	WGS	300	8688473700	PRJNA385854	SAMN07136591	MIMS.me,MIGS/MIMS/MIMARKS.water	3792947897	MIT	2011-11-08	public	run.zq,sra,fastq	ncbi,s3,gs	ncbi.public,s3.us-east-1,gs.US	30.2m	ocean_biome	ocean	water	SRX2974643	uncalculated	uncalculated	Atlantic Ocean	NextSeq 550	39.69225 N, 69.86286 W	S0114	PAIRED	RANDOM	METAGENOMIC	marine metagenome	ILLUMINA	2018-05-01T00:00:00Z	2017-07-01T00:04:00Z	1	S0114	SRP110813
SRR5788090	WGS	300	8284634100	PRJNA385854	SAMN07136592	MIMS.me,MIGS/MIMS/MIMARKS.water	3658987507	MIT	2011-11-08	public	fastq,sra,run.zq	gs,s3,ncbi	gs.US,ncbi.public,s3.us-east-1	57.8m	ocean_biome	ocean	water	SRX2974642	uncalculated	uncalculated	Atlantic Ocean	NextSeq 550	39.69225 N, 69.86286 W	S0115	PAIRED	RANDOM	METAGENOMIC	marine metagenome	ILLUMINA	2018-05-01T00:00:00Z	2017-07-01T00:05:00Z	1	S0115	SRP110813
SRR5788091	WGS	300	7455775200	PRJNA385854	SAMN07136845	MIMS.me,MIGS/MIMS/MIMARKS.water	3232143535	MIT	2011-06-15	public	run.zq,fastq,sra	s3,gs,ncbi	s3.us-east-1,ncbi.public,gs.US	102m	ocean_biome	ocean	water	SRX2974641	uncalculated	uncalculated	Pacific Ocean	NextSeq 550	32.50633 S, 162.9935 W	S0383	PAIRED	RANDOM	METAGENOMIC	marine metagenome	ILLUMINA	2018-05-01T00:00:00Z	2017-06-30T23:58:00Z	1	S0383	SRP110813
SRR5788092	WGS	300	7764744600	PRJNA385854	SAMN07136846	MIMS.me,MIGS/MIMS/MIMARKS.water	3359952168	MIT	2011-06-15	public	fastq,run.zq	gs,s3,ncbi	ncbi.public,gs.US,s3.us-east-1	16m	ocean_biome	ocean	water	SRX2974640	uncalculated	uncalculated	Pacific Ocean	NextSeq 550	32.509 S, 162.009 W	S0384	PAIRED	RANDOM	METAGENOMIC	marine metagenome	ILLUMINA	2018-05-01T00:00:00Z		NA	S0384	SRP110813
SRR5788093	WGS	300	7584189600	PRJNA385854	SAMN07136843	MIMS.me,MIGS/MIMS/MIMARKS.water	3297733588	MIT	2011-06-15	public	fastq,run.zq,sra	ncbi,gs,s3	gs.US,s3.us-east-1,ncbi.public	50m	ocean_biome	ocean	water	SRX2974639	uncalculated	uncalculated	Pacific Ocean	NextSeq 550	32.50633 S, 162.9935 W	S0381	PAIRED	RANDOM	METAGENOMIC	marine metagenome	ILLUMINA	2018-05-01T00:00:00Z	2017-07-01T00:15:00Z	1	S0381	SRP110813
SRR5788094	WGS	300	7954000200	PRJNA385854	SAMN07136844	MIMS.me,MIGS/MIMS/MIMARKS.water	3464059796	MIT	2011-06-15	public	run.zq,sra,fastq	ncbi,gs,s3	gs.US,s3.us-east-1,ncbi.public	75m	ocean_biome	ocean	water	SRX2974638	uncalculated	uncalculated	Pacific Ocean	NextSeq 550	32.50633 S, 162.9935 W	S0382	PAIRED	RANDOM	METAGENOMIC	marine metagenome	ILLUMINA	2018-05-01T00:00:00Z	2017-06-30T23:57:00Z	1	S0382	SRP110813
SRR5788095	WGS	300	6100279800	PRJNA385854	SAMN07136849	MIMS.me,MIGS/MIMS/MIMARKS.water	2595101504	MIT	2011-06-15	public	fastq,sra,run.zq	ncbi,gs,s3	s3.us-east-1,ncbi.public,gs.US	76m	ocean_biome	ocean	water	SRX2974637	uncalculated	uncalculated	Pacific Ocean	NextSeq 550	32.509 S, 162.009 W	S0387	PAIRED	RANDOM	METAGENOMIC	marine metagenome	ILLUMINA	2018-05-01T00:00:00Z	2017-06-30T23:56:00Z	1	S0387	SRP110813
SRR5788096	WGS	300	5359054800	PRJNA385854	SAMN07136850	MIMS.me,MIGS/MIMS/MIMARKS.water	2433231476	MIT	2011-06-15	public	sra,run.zq,fastq	ncbi,gs,s3	ncbi.public,s3.us-east-1,gs.US	101m	ocean_biome	ocean	water	SRX2974636	uncalculated	uncalculated	Pacific Ocean	NextSeq 550	32.509 S, 162.009 W	S0388	PAIRED	RANDOM	METAGENOMIC	marine metagenome	ILLUMINA	2018-05-01T00:00:00Z	2017-06-30T23:54:00Z	1	S0388	SRP110813
SRR5788098	WGS	300	11571000000	PRJNA385854	SAMN07136848	MIMS.me,MIGS/MIMS/MIMARKS.water	5013654024	MIT	2011-06-15	public	fastq,sra,run.zq	gs,ncbi,s3	s3.us-east-1,gs.US,ncbi.public	52m	ocean_biome	ocean	water	SRX2974634	uncalculated	uncalculated	Pacific Ocean	NextSeq 550	32.509 S, 162.009 W	S0386	PAIRED	RANDOM	METAGENOMIC	marine metagenome	ILLUMINA	2018-05-01T00:00:00Z	2017-07-01T00:11:00Z	1	S0386	SRP110813
SRR5788099	WGS	300	6860919300	PRJNA385854	SAMN07136688	MIMS.me,MIGS/MIMS/MIMARKS.water	3034985069	MIT	2011-03-09	public	sra,run.zq,fastq	ncbi,gs,s3	ncbi.public,s3.us-east-1,gs.US	149m	ocean_biome	ocean	water	SRX2974633	uncalculated	uncalculated	Atlantic Ocean	NextSeq 550	44.7117 S, 45.5265 W	S0219	PAIRED	RANDOM	METAGENOMIC	marine metagenome	ILLUMINA	2018-05-01T00:00:00Z	2017-06-30T23:55:00Z	1	S0219	SRP110813
SRR5788100	WGS	300	7223370000	PRJNA385854	SAMN07136687	MIMS.me,MIGS/MIMS/MIMARKS.water	3042351441	MIT	2011-03-09	public	sra,run.zq,fastq	s3,ncbi,gs	ncbi.public,s3.us-east-1,gs.US	51m	ocean_biome	ocean	water	SRX2974632	uncalculated	uncalculated	Atlantic Ocean	NextSeq 550	44.7117 S, 45.5265 W	S0218	PAIRED	RANDOM	METAGENOMIC	marine metagenome	ILLUMINA	2018-05-01T00:00:00Z	2017-06-30T23:58:00Z	1	S0218	SRP110813
SRR5788101	WGS	300	10587000000	PRJNA385854	SAMN07136851	MIMS.me,MIGS/MIMS/MIMARKS.water	4617425371	MIT	2011-06-16	public	sra,run.zq,fastq	gs,s3,ncbi	s3.us-east-1,ncbi.public,gs.US	15m	ocean_biome	ocean	water	SRX2974631	uncalculated	uncalculated	Pacific Ocean	NextSeq 550	32.49783 S, 160.99283 W	S0389	PAIRED	RANDOM	METAGENOMIC	marine metagenome	ILLUMINA	2018-05-01T00:00:00Z	2017-07-01T00:20:00Z	1	S0389	SRP110813
SRR5788102	WGS	300	7721492400	PRJNA385854	SAMN07136852	MIMS.me,MIGS/MIMS/MIMARKS.water	3359923802	MIT	2011-06-16	public	sra,run.zq,fastq	s3,ncbi,gs	gs.US,s3.us-east-1,ncbi.public	30m	ocean_biome	ocean	water	SRX2974630	uncalculated	uncalculated	Pacific Ocean	NextSeq 550	32.49783 S, 160.99283 W	S0390	PAIRED	RANDOM	METAGENOMIC	marine metagenome	ILLUMINA	2018-05-01T00:00:00Z	2017-07-01T00:04:00Z	1	S0390	SRP110813
SRR5788103	WGS	300	6892080600	PRJNA385854	SAMN07136684	MIMS.me,MIGS/MIMS/MIMARKS.water	2865793942	MIT	2011-03-08	public	fastq,sra,run.zq	s3,ncbi,gs	gs.US,ncbi.public,s3.us-east-1	51m	ocean_biome	ocean	water	SRX2974629	uncalculated	uncalculated	Atlantic Ocean	NextSeq 550	46.907 S, 47.179 W	S0215	PAIRED	RANDOM	METAGENOMIC	marine metagenome	ILLUMINA	2018-05-01T00:00:00Z	2017-06-30T23:59:00Z	1	S0215	SRP110813
SRR5788104	WGS	300	7297976100	PRJNA385854	SAMN07136683	MIMS.me,MIGS/MIMS/MIMARKS.water	3055579782	MIT	2011-03-08	public	fastq,run.zq,sra	gs,s3,ncbi	ncbi.public,gs.US,s3.us-east-1	10m	ocean_biome	ocean	water	SRX2974628	uncalculated	uncalculated	Atlantic Ocean	NextSeq 550	46.907 S, 47.179 W	S0214	PAIRED	RANDOM	METAGENOMIC	marine metagenome	ILLUMINA	2018-05-01T00:00:00Z	2017-06-30T23:59:00Z	1	S0214	SRP110813
SRR5788106	WGS	300	6120309000	PRJNA385854	SAMN07136685	MIMS.me,MIGS/MIMS/MIMARKS.water	2548176068	MIT	2011-03-08	public	sra,run.zq,fastq	gs,ncbi,s3	s3.us-east-1,gs.US,ncbi.public	151m	ocean_biome	ocean	water	SRX2974626	uncalculated	uncalculated	Atlantic Ocean	NextSeq 550	46.907 S, 47.179 W	S0216	PAIRED	RANDOM	METAGENOMIC	marine metagenome	ILLUMINA	2018-05-01T00:00:00Z	2017-06-30T23:55:00Z	1	S0216	SRP110813
SRR5788107	WGS	300	10505000000	PRJNA385854	SAMN07136553	MIMS.me,MIGS/MIMS/MIMARKS.water	4588121022	MIT	2011-12-03	public	run.zq,fastq,sra	ncbi,s3,gs	gs.US,ncbi.public,s3.us-east-1	134.2m	ocean_biome	ocean	water	SRX2974625	uncalculated	uncalculated	Atlantic Ocean	NextSeq 550	22.33305 N, 35.86703 W	S0075	PAIRED	RANDOM	METAGENOMIC	marine metagenome	ILLUMINA	2018-05-01T00:00:00Z	2017-07-01T00:26:00Z	1	S0075	SRP110813
SRR5788108	WGS	300	11006000000	PRJNA385854	SAMN07136631	MIMS.me,MIGS/MIMS/MIMARKS.water	5054805225	MIT	2010-06-19	public	sra,fastq,run.zq	gs,ncbi,s3	gs.US,s3.us-east-1,ncbi.public	200m	ocean_biome	ocean	water	SRX2974624	uncalculated	uncalculated	Atlantic Ocean	NextSeq 550	22.3411 N, 63.5833 W	S0156	PAIRED	RANDOM	METAGENOMIC	marine metagenome	ILLUMINA	2018-05-01T00:00:00Z	2017-07-01T00:23:00Z	1	S0156	SRP110813
SRR5788112	WGS	300	9300576900	PRJNA385854	SAMN07136623	MIMS.me,MIGS/MIMS/MIMARKS.water	4258055615	MIT	2010-06-17	public	sra,fastq,run.zq	s3,ncbi,gs	ncbi.public,s3.us-east-1,gs.US	77m	ocean_biome	ocean	water	SRX2974620	uncalculated	uncalculated	Atlantic Ocean	NextSeq 550	24.7143 N, 67.0726 W	S0148	PAIRED	RANDOM	METAGENOMIC	marine metagenome	ILLUMINA	2018-05-01T00:00:00Z	2017-07-01T09:04:00Z	1	S0148	SRP110813
SRR5788122	WGS	300	6871454100	PRJNA385854	SAMN07136869	MIMS.me,MIGS/MIMS/MIMARKS.water	2763895535	MIT	2011-06-21	public	run.zq,sra,fastq	ncbi,s3,gs	s3.us-east-1,gs.US,ncbi.public	30m	ocean_biome	ocean	water	SRX2974610	uncalculated	uncalculated	Pacific Ocean	NextSeq 550	32.4885 S, 151.9995 W	S0407	PAIRED	RANDOM	METAGENOMIC	marine metagenome	ILLUMINA	2018-05-01T00:00:00Z	2017-07-01T08:55:00Z	1	S0407	SRP110813
SRR5788124	WGS	300	5011915500	PRJNA385854	SAMN07136863	MIMS.me,MIGS/MIMS/MIMARKS.water	2108983918	MIT	2011-06-17	public	run.zq,fastq,sra	s3,ncbi,gs	gs.US,ncbi.public,s3.us-east-1	49m	ocean_biome	ocean	water	SRX2974608	uncalculated	uncalculated	Pacific Ocean	NextSeq 550	32.46367 S, 159.01933 W	S0401	PAIRED	RANDOM	METAGENOMIC	marine metagenome	ILLUMINA	2018-05-01T00:00:00Z	2017-07-01T00:00:00Z	1	S0401	SRP110813
SRR5788127	WGS	300	3052131900	PRJNA385854	SAMN07136866	MIMS.me,MIGS/MIMS/MIMARKS.water	1265808163	MIT	2011-06-20	public	fastq,sra,run.zq	s3,ncbi,gs	gs.US,s3.us-east-1,ncbi.public	77m	ocean_biome	ocean	water	SRX2974605	uncalculated	uncalculated	Pacific Ocean	NextSeq 550	32.494 S, 153.00567 W	S0404	PAIRED	RANDOM	METAGENOMIC	marine metagenome	ILLUMINA	2018-05-01T00:00:00Z	2017-06-30T23:59:00Z	1	S0404	SRP110813
SRR5788136	WGS	300	3815336400	PRJNA385854	SAMN07136912	MIMS.me,MIGS/MIMS/MIMARKS.water	1630551775	MIT	2010-10-19	public	run.zq,fastq,sra	s3,ncbi,gs	s3.us-east-1,gs.US,ncbi.public	40.8m	ocean_biome	ocean	water	SRX2974596	uncalculated	uncalculated	Atlantic Ocean	NextSeq 550	34.62898 S, 17.06995 E	S0450	PAIRED	RANDOM	METAGENOMIC	marine metagenome	ILLUMINA	2018-05-01T00:00:00Z	2017-07-01T00:06:00Z	1	S0450	SRP110813
SRR5788138	WGS	300	6928738800	PRJNA385854	SAMN07136531	MIMS.me,MIGS/MIMS/MIMARKS.water	3443308696	MIT	2011-11-16	public	run.zq,fastq,sra	ncbi,gs,s3	s3.us-east-1,ncbi.public,gs.US	135.8m	ocean_biome	ocean	water	SRX2974594	uncalculated	uncalculated	Atlantic Ocean	NextSeq 550	35.41617 N, 66.54077 W	S0052	PAIRED	RANDOM	METAGENOMIC	marine metagenome	ILLUMINA	2018-05-01T00:00:00Z	2017-07-01T00:15:00Z	1	S0052	SRP110813
SRR5788139	WGS	300	9543496200	PRJNA385854	SAMN07136532	MIMS.me,MIGS/MIMS/MIMARKS.water	4692029264	MIT	2011-11-16	public	run.zq,fastq,sra	gs,ncbi,s3	ncbi.public,s3.us-east-1,gs.US	186.3m	ocean_biome	ocean	water	SRX2974593	uncalculated	uncalculated	Atlantic Ocean	NextSeq 550	35.41617 N, 66.54077 W	S0053	PAIRED	RANDOM	METAGENOMIC	marine metagenome	ILLUMINA	2018-05-01T00:00:00Z	2017-07-01T00:28:00Z	1	S0053	SRP110813
SRR5788140	WGS	300	7445648400	PRJNA385854	SAMN07136527	MIMS.me,MIGS/MIMS/MIMARKS.water	3754513926	MIT	2010-06-24	public	run.zq,fastq,sra	gs,ncbi,s3	gs.US,s3.us-east-1,ncbi.public	201m	ocean_biome	ocean	water	SRX2974592	uncalculated	uncalculated	Atlantic Ocean	NextSeq 550	16.8312 N, 56.2685 W	S0048	PAIRED	RANDOM	METAGENOMIC	marine metagenome	ILLUMINA	2018-05-01T00:00:00Z	2017-07-01T00:14:00Z	1	S0048	SRP110813
SRR5788141	WGS	300	12560000000	PRJNA385854	SAMN07136528	MIMS.me,MIGS/MIMS/MIMARKS.water	5654916866	MIT	2011-11-16	public	sra,run.zq,fastq	ncbi,s3,gs	ncbi.public,gs.US,s3.us-east-1	31.3m	ocean_biome	ocean	water	SRX2974591	uncalculated	uncalculated	Atlantic Ocean	NextSeq 550	35.41617 N, 66.54077 W	S0049	PAIRED	RANDOM	METAGENOMIC	marine metagenome	ILLUMINA	2018-05-01T00:00:00Z	2017-07-01T00:27:00Z	1	S0049	SRP110813
SRR5788142	WGS	300	5674237500	PRJNA385854	SAMN07136529	MIMS.me,MIGS/MIMS/MIMARKS.water	3009135916	MIT	2011-11-16	public	sra,fastq,run.zq	ncbi,gs,s3	gs.US,ncbi.public,s3.us-east-1	68m	ocean_biome	ocean	water	SRX2974590	uncalculated	uncalculated	Atlantic Ocean	NextSeq 550	35.41617 N, 66.54077 W	S0050	PAIRED	RANDOM	METAGENOMIC	marine metagenome	ILLUMINA	2018-05-01T00:00:00Z	2017-07-01T00:18:00Z	1	S0050	SRP110813
SRR5788143	WGS	300	8648098200	PRJNA385854	SAMN07136530	MIMS.me,MIGS/MIMS/MIMARKS.water	4264370080	MIT	2011-11-16	public	run.zq,sra,fastq	gs,ncbi,s3	ncbi.public,s3.us-east-1,gs.US	111.1m	ocean_biome	ocean	water	SRX2974589	uncalculated	uncalculated	Atlantic Ocean	NextSeq 550	35.41617 N, 66.54077 W	S0051	PAIRED	RANDOM	METAGENOMIC	marine metagenome	ILLUMINA	2018-05-01T00:00:00Z	2017-07-01T00:31:00Z	1	S0051	SRP110813
SRR5788145	WGS	300	8305771800	PRJNA385854	SAMN07136524	MIMS.me,MIGS/MIMS/MIMARKS.water	4204046374	MIT	2010-06-24	public	fastq,sra,run.zq	gs,ncbi,s3	gs.US,s3.us-east-1,ncbi.public	76m	ocean_biome	ocean	water	SRX2974587	uncalculated	uncalculated	Atlantic Ocean	NextSeq 550	16.8312 N, 56.2685 W	S0045	PAIRED	RANDOM	METAGENOMIC	marine metagenome	ILLUMINA	2018-05-01T00:00:00Z	2017-07-01T00:18:00Z	1	S0045	SRP110813
SRR5788147	WGS	300	10789000000	PRJNA385854	SAMN07136526	MIMS.me,MIGS/MIMS/MIMARKS.water	5478329789	MIT	2010-06-24	public	run.zq,sra,fastq	ncbi,s3,gs	s3.us-east-1,ncbi.public,gs.US	150m	ocean_biome	ocean	water	SRX2974585	uncalculated	uncalculated	Atlantic Ocean	NextSeq 550	16.8312 N, 56.2685 W	S0047	PAIRED	RANDOM	METAGENOMIC	marine metagenome	ILLUMINA	2018-05-01T00:00:00Z	2017-07-01T00:34:00Z	1	S0047	SRP110813
SRR5788152	WGS	300	8155965000	PRJNA385854	SAMN07136728	MIMS.me,MIGS/MIMS/MIMARKS.water	3591153621	MIT	2011-06-18	public	run.zq,sra,fastq	ncbi,gs,s3	s3.us-east-1,ncbi.public,gs.US	15m	ocean_biome	ocean	water	SRX2974580	uncalculated	uncalculated	Pacific Ocean	NextSeq 550	32.494 S, 157.00883 W	S0261	PAIRED	RANDOM	METAGENOMIC	marine metagenome	ILLUMINA	2018-05-01T00:00:00Z	2017-07-01T00:17:00Z	1	S0261	SRP110813
SRR5788154	WGS	300	9861981900	PRJNA385854	SAMN07136730	MIMS.me,MIGS/MIMS/MIMARKS.water	4338927963	MIT	2011-05-17	public	sra,fastq,run.zq	s3,ncbi,gs	ncbi.public,gs.US,s3.us-east-1	15m	ocean_biome	ocean	water	SRX2974578	uncalculated	uncalculated	Pacific Ocean	NextSeq 550	30 S, 159 E	S0263	PAIRED	RANDOM	METAGENOMIC	marine metagenome	ILLUMINA	2018-05-01T00:00:00Z	2017-07-01T00:24:00Z	1	S0263	SRP110813
SRR5788159	WGS	300	14064000000	PRJNA385854	SAMN07136821	MIMS.me,MIGS/MIMS/MIMARKS.water	5963160788	MIT	2011-06-19	public	sra,run.zq,fastq	ncbi,s3,gs	s3.us-east-1,ncbi.public,gs.US	77m	ocean_biome	ocean	water	SRX2974573	uncalculated	uncalculated	Pacific Ocean	NextSeq 550	32.50133 S, 153.99817 W	S0358	PAIRED	RANDOM	METAGENOMIC	marine metagenome	ILLUMINA	2018-05-01T00:00:00Z	2017-07-01T00:36:00Z	1	S0358	SRP110813
SRR5788160	WGS	300	15021000000	PRJNA385854	SAMN07136818	MIMS.me,MIGS/MIMS/MIMARKS.water	6514518069	MIT	2011-06-19	public	sra,run.zq,fastq	s3,gs,ncbi	ncbi.public,gs.US,s3.us-east-1	15m	ocean_biome	ocean	water	SRX2974572	uncalculated	uncalculated	Pacific Ocean	NextSeq 550	32.50133 S, 153.99817 W	S0355	PAIRED	RANDOM	METAGENOMIC	marine metagenome	ILLUMINA	2018-05-01T00:00:00Z	2017-07-01T00:43:00Z	1	S0355	SRP110813
SRR5788161	WGS	300	13768000000	PRJNA385854	SAMN07136817	MIMS.me,MIGS/MIMS/MIMARKS.water	5922319553	MIT	2011-06-19	public	fastq,run.zq,sra	gs,s3,ncbi	ncbi.public,s3.us-east-1,gs.US	101m	ocean_biome	ocean	water	SRX2974571	uncalculated	uncalculated	Pacific Ocean	NextSeq 550	32.4995 S, 154.99933 W	S0354	PAIRED	RANDOM	METAGENOMIC	marine metagenome	ILLUMINA	2018-05-01T00:00:00Z	2017-07-01T00:40:00Z	1	S0354	SRP110813
SRR5788162	WGS	300	12129000000	PRJNA385854	SAMN07136820	MIMS.me,MIGS/MIMS/MIMARKS.water	5029838508	MIT	2011-06-19	public	run.zq,sra,fastq	gs,s3,ncbi	ncbi.public,s3.us-east-1,gs.US	51m	ocean_biome	ocean	water	SRX2974570	uncalculated	uncalculated	Pacific Ocean	NextSeq 550	32.50133 S, 153.99817 W	S0357	PAIRED	RANDOM	METAGENOMIC	marine metagenome	ILLUMINA	2018-05-01T00:00:00Z	2017-07-01T00:47:00Z	1	S0357	SRP110813
SRR5788164	WGS	300	9697716600	PRJNA385854	SAMN07136814	MIMS.me,MIGS/MIMS/MIMARKS.water	4121226016	MIT	2011-06-19	public	run.zq,sra,fastq	gs,ncbi,s3	gs.US,ncbi.public,s3.us-east-1	30m	ocean_biome	ocean	water	SRX2974568	uncalculated	uncalculated	Pacific Ocean	NextSeq 550	32.4995 S, 154.99933 W	S0351	PAIRED	RANDOM	METAGENOMIC	marine metagenome	ILLUMINA	2018-05-01T00:00:00Z	2017-07-01T00:31:00Z	1	S0351	SRP110813
SRR5788166	WGS	300	10357000000	PRJNA385854	SAMN07136816	MIMS.me,MIGS/MIMS/MIMARKS.water	4397169087	MIT	2011-06-19	public	sra,fastq,run.zq	s3,ncbi,gs	ncbi.public,gs.US,s3.us-east-1	74m	ocean_biome	ocean	water	SRX2974566	uncalculated	uncalculated	Pacific Ocean	NextSeq 550	32.4995 S, 154.99933 W	S0353	PAIRED	RANDOM	METAGENOMIC	marine metagenome	ILLUMINA	2018-05-01T00:00:00Z	2017-07-01T00:29:00Z	1	S0353	SRP110813
SRR5788169	WGS	300	6637782000	PRJNA385854	SAMN07136718	MIMS.me,MIGS/MIMS/MIMARKS.water	2761326552	MIT	2010-11-02	public	fastq,run.zq,sra	gs,s3,ncbi	s3.us-east-1,gs.US,ncbi.public	2m	ocean_biome	ocean	water	SRX2974563	uncalculated	uncalculated	Atlantic Ocean	NextSeq 550	17.4 N, 24.4998 W	S0250	PAIRED	RANDOM	METAGENOMIC	marine metagenome	ILLUMINA	2018-05-01T00:00:00Z	2017-07-01T00:11:00Z	1	S0250	SRP110813
SRR5788171	WGS	300	9540542100	PRJNA385854	SAMN07136720	MIMS.me,MIGS/MIMS/MIMARKS.water	4057276043	MIT	2011-06-17	public	run.zq,sra,fastq	s3,gs,ncbi	ncbi.public,s3.us-east-1,gs.US	14m	ocean_biome	ocean	water	SRX2974561	uncalculated	uncalculated	Pacific Ocean	NextSeq 550	32.495 S, 157.9945 W	S0253	PAIRED	RANDOM	METAGENOMIC	marine metagenome	ILLUMINA	2018-05-01T00:00:00Z	2017-07-01T00:45:00Z	1	S0253	SRP110813
SRR5788172	WGS	300	6855316800	PRJNA385854	SAMN07136713	MIMS.me,MIGS/MIMS/MIMARKS.water	2877235544	MIT	2010-11-02	public	run.zq,sra,fastq	s3,ncbi,gs	s3.us-east-1,gs.US,ncbi.public	50.4m	ocean_biome	ocean	water	SRX2974560	uncalculated	uncalculated	Atlantic Ocean	NextSeq 550	17.39978 N, 24.4998 W	S0245	PAIRED	RANDOM	METAGENOMIC	marine metagenome	ILLUMINA	2018-05-01T00:00:00Z	2017-07-01T00:21:00Z	1	S0245	SRP110813
SRR5788173	WGS	300	6534768300	PRJNA385854	SAMN07136714	MIMS.me,MIGS/MIMS/MIMARKS.water	2698731283	MIT	2010-11-02	public	run.zq,fastq,sra	gs,s3,ncbi	gs.US,s3.us-east-1,ncbi.public	71.9m	ocean_biome	ocean	water	SRX2974559	uncalculated	uncalculated	Atlantic Ocean	NextSeq 550	17.39978 N, 24.4998 W	S0246	PAIRED	RANDOM	METAGENOMIC	marine metagenome	ILLUMINA	2018-05-01T00:00:00Z	2017-07-01T00:16:00Z	1	S0246	SRP110813
SRR5788174	WGS	300	7403300100	PRJNA385854	SAMN07136715	MIMS.me,MIGS/MIMS/MIMARKS.water	3085901052	MIT	2010-11-02	public	fastq,run.zq,sra	gs,ncbi,s3	ncbi.public,s3.us-east-1,gs.US	91.6m	ocean_biome	ocean	water	SRX2974558	uncalculated	uncalculated	Atlantic Ocean	NextSeq 550	17.39978 N, 24.4998 W	S0247	PAIRED	RANDOM	METAGENOMIC	marine metagenome	ILLUMINA	2018-05-01T00:00:00Z	2017-07-01T00:17:00Z	1	S0247	SRP110813
SRR5788175	WGS	300	6543977400	PRJNA385854	SAMN07136716	MIMS.me,MIGS/MIMS/MIMARKS.water	2720095313	MIT	2010-11-02	public	run.zq,fastq,sra	s3,gs,ncbi	gs.US,s3.us-east-1,ncbi.public	136.5m	ocean_biome	ocean	water	SRX2974557	uncalculated	uncalculated	Atlantic Ocean	NextSeq 550	17.39978 N, 24.4998 W	S0248	PAIRED	RANDOM	METAGENOMIC	marine metagenome	ILLUMINA	2018-05-01T00:00:00Z	2017-07-01T00:18:00Z	1	S0248	SRP110813
SRR5788177	WGS	300	6097719300	PRJNA385854	SAMN07136722	MIMS.me,MIGS/MIMS/MIMARKS.water	2563750294	MIT	2011-06-17	public	sra,fastq,run.zq	s3,gs,ncbi	s3.us-east-1,gs.US,ncbi.public	51m	ocean_biome	ocean	water	SRX2974555	uncalculated	uncalculated	Pacific Ocean	NextSeq 550	32.495 S, 157.9945 W	S0255	PAIRED	RANDOM	METAGENOMIC	marine metagenome	ILLUMINA	2018-05-01T00:00:00Z	2017-07-01T00:15:00Z	1	S0255	SRP110813
SRR5788179	WGS	300	7820986800	PRJNA385854	SAMN07136833	MIMS.me,MIGS/MIMS/MIMARKS.water	3429061463	MIT	2011-06-13	public	run.zq,sra,fastq	gs,s3,ncbi	s3.us-east-1,ncbi.public,gs.US	102m	ocean_biome	ocean	water	SRX2974553	uncalculated	uncalculated	Pacific Ocean	NextSeq 550	32.49717 S, 167.00217 W	S0371	PAIRED	RANDOM	METAGENOMIC	marine metagenome	ILLUMINA	2018-05-01T00:00:00Z	2017-07-01T00:20:00Z	1	S0371	SRP110813
SRR5788181	WGS	300	5841586500	PRJNA385854	SAMN07136672	MIMS.me,MIGS/MIMS/MIMARKS.water	2492170742	MIT	2011-03-25	public	run.zq,fastq,sra	ncbi,s3,gs	gs.US,ncbi.public,s3.us-east-1	10m	ocean_biome	ocean	water	SRX2974551	uncalculated	uncalculated	Atlantic Ocean	NextSeq 550	2.6505 S, 28.9172 W	S0202	PAIRED	RANDOM	METAGENOMIC	marine metagenome	ILLUMINA	2018-05-01T00:00:00Z	2017-07-01T00:11:00Z	1	S0202	SRP110813
SRR5788183	WGS	300	9293646000	PRJNA385854	SAMN07136670	MIMS.me,MIGS/MIMS/MIMARKS.water	4107088500	MIT	2011-03-24	public	fastq,run.zq,sra	ncbi,gs,s3	gs.US,s3.us-east-1,ncbi.public	50m	ocean_biome	ocean	water	SRX2974549	uncalculated	uncalculated	Atlantic Ocean	NextSeq 550	5.6667 S, 28.4572 W	S0200	PAIRED	RANDOM	METAGENOMIC	marine metagenome	ILLUMINA	2018-05-01T00:00:00Z	2017-07-01T00:20:00Z	1	S0200	SRP110813
SRR5788184	WGS	300	6401225400	PRJNA385854	SAMN07136667	MIMS.me,MIGS/MIMS/MIMARKS.water	2731774634	MIT	2011-03-23	public	fastq,run.zq,sra	gs,s3,ncbi	s3.us-east-1,gs.US,ncbi.public	50m	ocean_biome	ocean	water	SRX2974548	uncalculated	uncalculated	Atlantic Ocean	NextSeq 550	9.1608 S, 28.0012 W	S0197	PAIRED	RANDOM	METAGENOMIC	marine metagenome	ILLUMINA	2018-05-01T00:00:00Z	2017-07-01T00:13:00Z	1	S0197	SRP110813
SRR5788185	WGS	300	6826611600	PRJNA385854	SAMN07136668	MIMS.me,MIGS/MIMS/MIMARKS.water	3017278566	MIT	2011-03-23	public	run.zq,sra,fastq	ncbi,gs,s3	ncbi.public,gs.US,s3.us-east-1	135m	ocean_biome	ocean	water	SRX2974547	uncalculated	uncalculated	Atlantic Ocean	NextSeq 550	9.1608 S, 28.0012 W	S0198	PAIRED	RANDOM	METAGENOMIC	marine metagenome	ILLUMINA	2018-05-01T00:00:00Z	2017-07-01T00:17:00Z	1	S0198	SRP110813
SRR5788187	WGS	300	5701641000	PRJNA385854	SAMN07136666	MIMS.me,MIGS/MIMS/MIMARKS.water	2419049797	MIT	2011-03-23	public	run.zq,fastq,sra	s3,gs,ncbi	gs.US,s3.us-east-1,ncbi.public	10m	ocean_biome	ocean	water	SRX2974545	uncalculated	uncalculated	Atlantic Ocean	NextSeq 550	9.1608 S, 28.0012 W	S0196	PAIRED	RANDOM	METAGENOMIC	marine metagenome	ILLUMINA	2018-05-01T00:00:00Z	2017-07-01T00:12:00Z	1	S0196	SRP110813
SRR5788189	WGS	300	6952754400	PRJNA385854	SAMN07136664	MIMS.me,MIGS/MIMS/MIMARKS.water	2972259505	MIT	2011-03-22	public	sra,run.zq,fastq	s3,ncbi,gs	s3.us-east-1,gs.US,ncbi.public	149m	ocean_biome	ocean	water	SRX2974543	uncalculated	uncalculated	Atlantic Ocean	NextSeq 550	12.8957 S, 29.2335 W	S0193	PAIRED	RANDOM	METAGENOMIC	marine metagenome	ILLUMINA	2018-05-01T00:00:00Z	2017-07-01T00:16:00Z	1	S0193	SRP110813
SRR5788194	WGS	300	8735235300	PRJNA385854	SAMN07136520	MIMS.me,MIGS/MIMS/MIMARKS.water	4414635157	MIT	2010-06-28	public	sra,fastq,run.zq	gs,s3,ncbi	s3.us-east-1,gs.US,ncbi.public	100m	ocean_biome	ocean	water	SRX2974538	uncalculated	uncalculated	Atlantic Ocean	NextSeq 550	9.5462 N, 50.4686 W	S0041	PAIRED	RANDOM	METAGENOMIC	marine metagenome	ILLUMINA	2018-05-01T00:00:00Z	2017-07-01T00:25:00Z	1	S0041	SRP110813
SRR5788195	WGS	300	7892629500	PRJNA385854	SAMN07136519	MIMS.me,MIGS/MIMS/MIMARKS.water	4048427564	MIT	2010-06-28	public	fastq,run.zq,sra	ncbi,gs,s3	gs.US,s3.us-east-1,ncbi.public	72m	ocean_biome	ocean	water	SRX2974537	uncalculated	uncalculated	Atlantic Ocean	NextSeq 550	9.5462 N, 50.4686 W	S0040	PAIRED	RANDOM	METAGENOMIC	marine metagenome	ILLUMINA	2018-05-01T00:00:00Z	2017-07-01T00:57:00Z	1	S0040	SRP110813
SRR5788197	WGS	300	6915210300	PRJNA385854	SAMN07136513	MIMS.me,MIGS/MIMS/MIMARKS.water	3518935870	MIT	2010-06-26	public	sra,run.zq,fastq	gs,ncbi,s3	gs.US,ncbi.public,s3.us-east-1	9m	ocean_biome	ocean	water	SRX2974535	uncalculated	uncalculated	Atlantic Ocean	NextSeq 550	13.1623 N, 53.4215 W	S0033	PAIRED	RANDOM	METAGENOMIC	marine metagenome	ILLUMINA	2018-05-01T00:00:00Z	2017-07-01T00:27:00Z	1	S0033	SRP110813
SRR5788200	WGS	300	8819423100	PRJNA385854	SAMN07136522	MIMS.me,MIGS/MIMS/MIMARKS.water	4466352270	MIT	2010-06-28	public	sra,run.zq,fastq	s3,gs,ncbi	gs.US,ncbi.public,s3.us-east-1	201m	ocean_biome	ocean	water	SRX2974532	uncalculated	uncalculated	Atlantic Ocean	NextSeq 550	9.5462 N, 50.4686 W	S0043	PAIRED	RANDOM	METAGENOMIC	marine metagenome	ILLUMINA	2018-05-01T00:00:00Z	2017-07-01T00:41:00Z	1	S0043	SRP110813
SRR5788201	WGS	300	6018590700	PRJNA385854	SAMN07136521	MIMS.me,MIGS/MIMS/MIMARKS.water	3051873952	MIT	2010-06-28	public	fastq,run.zq,sra	s3,gs,ncbi	gs.US,ncbi.public,s3.us-east-1	151m	ocean_biome	ocean	water	SRX2974531	uncalculated	uncalculated	Atlantic Ocean	NextSeq 550	9.5462 N, 50.4686 W	S0042	PAIRED	RANDOM	METAGENOMIC	marine metagenome	ILLUMINA	2018-05-01T00:00:00Z	2017-07-01T00:22:00Z	1	S0042	SRP110813
SRR5788203	WGS	300	7236472500	PRJNA385854	SAMN07136951	MIMS.me,MIGS/MIMS/MIMARKS.water	3033281635	MIT	2010-11-12	public	fastq,sra,run.zq	s3,gs,ncbi	ncbi.public,s3.us-east-1,gs.US	6.3m	ocean_biome	ocean	water	SRX2974529	uncalculated	uncalculated	Atlantic Ocean	NextSeq 550	36.4495 S, 13.21958 E	S0489	PAIRED	RANDOM	METAGENOMIC	marine metagenome	ILLUMINA	2018-05-01T00:00:00Z	2017-07-01T00:27:00Z	1	S0489	SRP110813
SRR5788211	WGS	300	6942837300	PRJNA385854	SAMN07136950	MIMS.me,MIGS/MIMS/MIMARKS.water	2882444113	MIT	2010-11-10	public	fastq,sra,run.zq	ncbi,s3,gs	gs.US,s3.us-east-1,ncbi.public	101.1m	ocean_biome	ocean	water	SRX2974521	uncalculated	uncalculated	Atlantic Ocean	NextSeq 550	34.89531 S, 16.07692 E	S0488	PAIRED	RANDOM	METAGENOMIC	marine metagenome	ILLUMINA	2018-05-01T00:00:00Z	2017-07-01T00:23:00Z	1	S0488	SRP110813
SRR5788213	WGS	300	8287509300	PRJNA385854	SAMN07136556	MIMS.me,MIGS/MIMS/MIMARKS.water	3655107184	MIT	2011-12-03	public	fastq,sra,run.zq	gs,ncbi,s3	gs.US,s3.us-east-1,ncbi.public	300.8m	ocean_biome	ocean	water	SRX2974519	uncalculated	uncalculated	Atlantic Ocean	NextSeq 550	22.33305 N, 35.86703 W	S0078	PAIRED	RANDOM	METAGENOMIC	marine metagenome	ILLUMINA	2018-05-01T00:00:00Z	2017-07-01T00:27:00Z	1	S0078	SRP110813
SRR5788214	WGS	300	10536000000	PRJNA385854	SAMN07136555	MIMS.me,MIGS/MIMS/MIMARKS.water	4617331237	MIT	2011-12-03	public	run.zq,fastq,sra	s3,ncbi,gs	gs.US,ncbi.public,s3.us-east-1	234.1m	ocean_biome	ocean	water	SRX2974518	uncalculated	uncalculated	Atlantic Ocean	NextSeq 550	22.33305 N, 35.86703 W	S0077	PAIRED	RANDOM	METAGENOMIC	marine metagenome	ILLUMINA	2018-05-01T00:00:00Z	2017-07-01T00:45:00Z	1	S0077	SRP110813
SRR5788216	WGS	300	10720000000	PRJNA385854	SAMN07136598	MIMS.me,MIGS/MIMS/MIMARKS.water	4705712206	MIT	2011-11-12	public	sra,fastq,run.zq	gs,s3,ncbi	ncbi.public,s3.us-east-1,gs.US	39.4m	ocean_biome	ocean	water	SRX2974516	uncalculated	uncalculated	Atlantic Ocean	NextSeq 550	38.32433 N, 68.87553 W	S0122	PAIRED	RANDOM	METAGENOMIC	marine metagenome	ILLUMINA	2018-05-01T00:00:00Z	2017-07-01T01:04:00Z	1	S0122	SRP110813
SRR5788217	WGS	300	10676000000	PRJNA385854	SAMN07136597	MIMS.me,MIGS/MIMS/MIMARKS.water	4546375717	MIT	2011-11-08	public	sra,run.zq,fastq	gs,ncbi,s3	s3.us-east-1,ncbi.public,gs.US	285.9m	ocean_biome	ocean	water	SRX2974515	uncalculated	uncalculated	Atlantic Ocean	NextSeq 550	39.69225 N, 69.86286 W	S0120	PAIRED	RANDOM	METAGENOMIC	marine metagenome	ILLUMINA	2018-05-01T00:00:00Z	2017-07-01T00:44:00Z	1	S0120	SRP110813
SRR5788218	WGS	300	6752701800	PRJNA385854	SAMN07136600	MIMS.me,MIGS/MIMS/MIMARKS.water	2950971617	MIT	2011-11-12	public	sra,fastq,run.zq	ncbi,s3,gs	gs.US,ncbi.public,s3.us-east-1	90.8m	ocean_biome	ocean	water	SRX2974514	uncalculated	uncalculated	Atlantic Ocean	NextSeq 550	38.32433 N, 68.87553 W	S0124	PAIRED	RANDOM	METAGENOMIC	marine metagenome	ILLUMINA	2018-05-01T00:00:00Z	2017-07-01T00:23:00Z	1	S0124	SRP110813
SRR5788221	WGS	300	4689511500	PRJNA385854	SAMN07136593	MIMS.me,MIGS/MIMS/MIMARKS.water	2012035558	MIT	2011-11-08	public	sra,run.zq,fastq	ncbi,gs,s3	s3.us-east-1,gs.US,ncbi.public	89.2m	ocean_biome	ocean	water	SRX2974511	uncalculated	uncalculated	Atlantic Ocean	NextSeq 550	39.69225 N, 69.86286 W	S0116	PAIRED	RANDOM	METAGENOMIC	marine metagenome	ILLUMINA	2018-05-01T00:00:00Z	2017-07-01T00:28:00Z	1	S0116	SRP110813
SRR5788222	WGS	300	7082707500	PRJNA385854	SAMN07136596	MIMS.me,MIGS/MIMS/MIMARKS.water	3113700311	MIT	2011-11-08	public	fastq,run.zq,sra	gs,ncbi,s3	ncbi.public,gs.US,s3.us-east-1	185.8m	ocean_biome	ocean	water	SRX2974510	uncalculated	uncalculated	Atlantic Ocean	NextSeq 550	39.69225 N, 69.86286 W	S0119	PAIRED	RANDOM	METAGENOMIC	marine metagenome	ILLUMINA	2018-05-01T00:00:00Z	2017-07-01T00:37:00Z	1	S0119	SRP110813
SRR5788224	WGS	300	10163000000	PRJNA385854	SAMN07136560	MIMS.me,MIGS/MIMS/MIMARKS.water	4474793104	MIT	2011-11-19	public	fastq,run.zq,sra	gs,s3,ncbi	s3.us-east-1,ncbi.public,gs.US	41.8m	ocean_biome	ocean	water	SRX2974508	uncalculated	uncalculated	Atlantic Ocean	NextSeq 550	31.75351 N, 64.17499 W	S0082	PAIRED	RANDOM	METAGENOMIC	marine metagenome	ILLUMINA	2018-05-01T00:00:00Z	2017-07-01T00:33:00Z	1	S0082	SRP110813
SRR5788229	WGS	300	10052000000	PRJNA385854	SAMN07136492	MIMS.me,MIGS/MIMS/MIMARKS.water	5231089200	MIT	2010-05-12	public	fastq,run.zq,sra	s3,ncbi,gs	s3.us-east-1,gs.US,ncbi.public	100m	ocean_biome	ocean	water	SRX2974503	uncalculated	uncalculated	Atlantic Ocean	NextSeq 550	46.312 N, 39.658 W	S0011	PAIRED	RANDOM	METAGENOMIC	marine metagenome	ILLUMINA	2018-05-01T00:00:00Z	2017-07-01T00:40:00Z	1	S0011	SRP110813
SRR5788231	WGS	300	6468445800	PRJNA385854	SAMN07136488	MIMS.me,MIGS/MIMS/MIMARKS.water	3385855850	MIT	2010-05-10	public	sra,fastq,run.zq	ncbi,gs,s3	ncbi.public,s3.us-east-1,gs.US	199m	ocean_biome	ocean	water	SRX2974501	uncalculated	uncalculated	Atlantic Ocean	NextSeq 550	49.7225 N, 42.4467 W	S0006	PAIRED	RANDOM	METAGENOMIC	marine metagenome	ILLUMINA	2018-05-01T00:00:00Z	2017-07-01T00:52:00Z	1	S0006	SRP110813
SRR5788232	WGS	300	7797352200	PRJNA385854	SAMN07136487	MIMS.me,MIGS/MIMS/MIMARKS.water	4019769249	MIT	2010-05-10	public	sra,run.zq,fastq	s3,gs,ncbi	s3.us-east-1,ncbi.public,gs.US	152m	ocean_biome	ocean	water	SRX2974500	uncalculated	uncalculated	Atlantic Ocean	NextSeq 550	49.7225 N, 42.4467 W	S0005	PAIRED	RANDOM	METAGENOMIC	marine metagenome	ILLUMINA	2018-05-01T00:00:00Z	2017-07-01T00:33:00Z	1	S0005	SRP110813
SRR5788233	WGS	300	7965568800	PRJNA385854	SAMN07136490	MIMS.me,MIGS/MIMS/MIMARKS.water	4057490497	MIT	2010-05-12	public	sra,fastq,run.zq	s3,ncbi,gs	s3.us-east-1,gs.US,ncbi.public	49m	ocean_biome	ocean	water	SRX2974499	uncalculated	uncalculated	Atlantic Ocean	NextSeq 550	46.312 N, 39.658 W	S0009	PAIRED	RANDOM	METAGENOMIC	marine metagenome	ILLUMINA	2018-05-01T00:00:00Z	2017-07-01T00:38:00Z	1	S0009	SRP110813
SRR5788236	WGS	300	6017624700	PRJNA385854	SAMN07136483	MIMS.me,MIGS/MIMS/MIMARKS.water	3160169323	MIT	2010-05-10	public	sra,run.zq,fastq	gs,s3,ncbi	s3.us-east-1,ncbi.public,gs.US	10m	ocean_biome	ocean	water	SRX2974496	uncalculated	uncalculated	Atlantic Ocean	NextSeq 550	49.7225 N, 42.4467 W	S0001	PAIRED	RANDOM	METAGENOMIC	marine metagenome	ILLUMINA	2018-05-01T00:00:00Z	2017-07-01T00:27:00Z	1	S0001	SRP110813
SRR5788241	WGS	300	6663366000	PRJNA385854	SAMN07136897	MIMS.me,MIGS/MIMS/MIMARKS.water	2770636663	MIT	2011-06-11	public	fastq,run.zq,sra	gs,s3,ncbi	ncbi.public,s3.us-east-1,gs.US	103m	ocean_biome	ocean	water	SRX2974491	uncalculated	uncalculated	Pacific Ocean	NextSeq 550	32.49367 S, 169.99517 W	S0435	PAIRED	RANDOM	METAGENOMIC	marine metagenome	ILLUMINA	2018-05-01T00:00:00Z	2017-07-01T00:26:00Z	1	S0435	SRP110813
SRR5788244	WGS	300	3597291000	PRJNA385854	SAMN07136900	MIMS.me,MIGS/MIMS/MIMARKS.water	1501138228	MIT	2011-06-11	public	sra,run.zq,fastq	ncbi,gs,s3	s3.us-east-1,gs.US,ncbi.public	4580 m	ocean_biome	ocean	water	SRX2974488	uncalculated	uncalculated	Pacific Ocean	NextSeq 550	32.4875 S, 169.991 W	S0438	PAIRED	RANDOM	METAGENOMIC	marine metagenome	ILLUMINA	2018-05-01T00:00:00Z	2017-07-01T00:17:00Z	1	S0438	SRP110813
SRR5788245	WGS	300	6347417100	PRJNA385854	SAMN07136893	MIMS.me,MIGS/MIMS/MIMARKS.water	2675569067	MIT	2011-06-11	public	sra,fastq,run.zq	ncbi,s3,gs	gs.US,ncbi.public,s3.us-east-1	16m	ocean_biome	ocean	water	SRX2974487	uncalculated	uncalculated	Pacific Ocean	NextSeq 550	32.49367 S, 169.99517 W	S0431	PAIRED	RANDOM	METAGENOMIC	marine metagenome	ILLUMINA	2018-05-01T00:00:00Z	2017-07-01T00:34:00Z	1	S0431	SRP110813
SRR5788246	WGS	300	11018000000	PRJNA385854	SAMN07136894	MIMS.me,MIGS/MIMS/MIMARKS.water	4522578586	MIT	2011-06-11	public	sra,fastq,run.zq	gs,s3,ncbi	gs.US,s3.us-east-1,ncbi.public	32m	ocean_biome	ocean	water	SRX2974486	uncalculated	uncalculated	Pacific Ocean	NextSeq 550	32.49367 S, 169.99517 W	S0432	PAIRED	RANDOM	METAGENOMIC	marine metagenome	ILLUMINA	2018-05-01T00:00:00Z	2017-07-01T00:53:00Z	1	S0432	SRP110813
SRR5788247	WGS	300	6282468000	PRJNA385854	SAMN07136895	MIMS.me,MIGS/MIMS/MIMARKS.water	2540737797	MIT	2011-06-11	public	sra,fastq,run.zq	s3,ncbi,gs	s3.us-east-1,gs.US,ncbi.public	51m	ocean_biome	ocean	water	SRX2974485	uncalculated	uncalculated	Pacific Ocean	NextSeq 550	32.49367 S, 169.99517 W	S0433	PAIRED	RANDOM	METAGENOMIC	marine metagenome	ILLUMINA	2018-05-01T00:00:00Z	2017-07-01T00:29:00Z	1	S0433	SRP110813
SRR5788249	WGS	300	7798393800	PRJNA385854	SAMN07136565	MIMS.me,MIGS/MIMS/MIMARKS.water	3812511684	MIT	2011-11-19	public	run.zq,sra,fastq	s3,ncbi,gs	s3.us-east-1,ncbi.public,gs.US	233.3m	ocean_biome	ocean	water	SRX2974483	uncalculated	uncalculated	Atlantic Ocean	NextSeq 550	31.75351 N, 64.17499 W	S0087	PAIRED	RANDOM	METAGENOMIC	marine metagenome	ILLUMINA	2018-05-01T00:00:00Z	2017-07-01T00:35:00Z	1	S0087	SRP110813
SRR5788250	WGS	300	10780000000	PRJNA385854	SAMN07136566	MIMS.me,MIGS/MIMS/MIMARKS.water	5232791660	MIT	2011-11-19	public	sra,fastq,run.zq	s3,ncbi,gs	s3.us-east-1,gs.US,ncbi.public	281.4m	ocean_biome	ocean	water	SRX2974482	uncalculated	uncalculated	Atlantic Ocean	NextSeq 550	31.75351 N, 64.17499 W	S0088	PAIRED	RANDOM	METAGENOMIC	marine metagenome	ILLUMINA	2018-05-01T00:00:00Z	2017-07-01T00:45:00Z	1	S0088	SRP110813
SRR5788256	WGS	300	8485875600	PRJNA385854	SAMN07136762	MIMS.me,MIGS/MIMS/MIMARKS.water	3629199610	MIT	2010-05-22	public	sra,run.zq,fastq	gs,s3,ncbi	ncbi.public,gs.US,s3.us-east-1	51m	ocean_biome	ocean	water	SRX2974476	uncalculated	uncalculated	Atlantic Ocean	NextSeq 550	33.4334 N, 58.0503 W	S0295	PAIRED	RANDOM	METAGENOMIC	marine metagenome	ILLUMINA	2018-05-01T00:00:00Z	2017-07-01T00:52:00Z	1	S0295	SRP110813
SRR5788258	WGS	300	6901933800	PRJNA385854	SAMN07136855	MIMS.me,MIGS/MIMS/MIMARKS.water	3056544308	MIT	2011-06-16	public	fastq,sra,run.zq	gs,ncbi,s3	ncbi.public,gs.US,s3.us-east-1	100m	ocean_biome	ocean	water	SRX2974474	uncalculated	uncalculated	Pacific Ocean	NextSeq 550	32.49783 S, 160.99283 W	S0393	PAIRED	RANDOM	METAGENOMIC	marine metagenome	ILLUMINA	2018-05-01T00:00:00Z	2017-07-01T00:35:00Z	1	S0393	SRP110813
SRR5788264	WGS	300	4589447100	PRJNA385854	SAMN07136861	MIMS.me,MIGS/MIMS/MIMARKS.water	1774038075	MIT	2011-06-17	public	run.zq,sra,fastq	ncbi,s3,gs	gs.US,s3.us-east-1,ncbi.public	15m	ocean_biome	ocean	water	SRX2974468	uncalculated	uncalculated	Pacific Ocean	NextSeq 550	32.46367 S, 159.01933 W	S0399	PAIRED	RANDOM	METAGENOMIC	marine metagenome	ILLUMINA	2018-05-01T00:00:00Z	2017-07-01T00:32:00Z	1	S0399	SRP110813
SRR5788265	WGS	300	19976000000	PRJNA385854	SAMN07136755	MIMS.me,MIGS/MIMS/MIMARKS.water	8541221263	MIT	2011-05-29	public	run.zq,sra,fastq	gs,ncbi,s3	ncbi.public,s3.us-east-1,gs.US	1000m	ocean_biome	ocean	water	SRX2974467	uncalculated	uncalculated	Pacific Ocean	NextSeq 550	32.5 S, 176 W	S0288	PAIRED	RANDOM	METAGENOMIC	marine metagenome	ILLUMINA	2018-05-01T00:00:00Z	2017-07-01T01:20:00Z	1	S0288	SRP110813
SRR5788267	WGS	300	5769710400	PRJNA385854	SAMN07136757	MIMS.me,MIGS/MIMS/MIMARKS.water	2457414475	MIT	2011-05-16	public	sra,run.zq,fastq	gs,s3,ncbi	ncbi.public,gs.US,s3.us-east-1	100m	ocean_biome	ocean	water	SRX2974465	uncalculated	uncalculated	Pacific Ocean	NextSeq 550	30 S, 156 E	S0290	PAIRED	RANDOM	METAGENOMIC	marine metagenome	ILLUMINA	2018-05-01T00:00:00Z	2017-07-01T00:42:00Z	1	S0290	SRP110813
SRR5788268	WGS	300	7369399200	PRJNA385854	SAMN07136758	MIMS.me,MIGS/MIMS/MIMARKS.water	3146853443	MIT	2011-05-24	public	sra,run.zq,fastq	gs,ncbi,s3	ncbi.public,gs.US,s3.us-east-1	15m	ocean_biome	ocean	water	SRX2974464	uncalculated	uncalculated	Pacific Ocean	NextSeq 550	30 S, 174 E	S0291	PAIRED	RANDOM	METAGENOMIC	marine metagenome	ILLUMINA	2018-05-01T00:00:00Z	2017-07-01T00:45:00Z	1	S0291	SRP110813
SRR5788270	WGS	300	7501757700	PRJNA385854	SAMN07136760	MIMS.me,MIGS/MIMS/MIMARKS.water	3162644534	MIT	2011-05-24	public	fastq,run.zq,sra	gs,s3,ncbi	gs.US,s3.us-east-1,ncbi.public	50m	ocean_biome	ocean	water	SRX2974462	uncalculated	uncalculated	Pacific Ocean	NextSeq 550	30 S, 174 E	S0293	PAIRED	RANDOM	METAGENOMIC	marine metagenome	ILLUMINA	2018-05-01T00:00:00Z	2017-07-01T00:54:00Z	1	S0293	SRP110813
SRR5788272	WGS	300	4131819900	PRJNA385854	SAMN07136788	MIMS.me,MIGS/MIMS/MIMARKS.water	1690111349	MIT	2011-05-31	public	sra,run.zq,fastq	s3,ncbi,gs	ncbi.public,gs.US,s3.us-east-1	1000m	ocean_biome	ocean	water	SRX2974460	uncalculated	uncalculated	Pacific Ocean	NextSeq 550	32.5 S, 170 W	S0321	PAIRED	RANDOM	METAGENOMIC	marine metagenome	ILLUMINA	2018-05-01T00:00:00Z	2017-07-01T00:40:00Z	1	S0321	SRP110813
SRR5788273	WGS	300	5520016200	PRJNA385854	SAMN07136789	MIMS.me,MIGS/MIMS/MIMARKS.water	2303154450	MIT	2011-06-01	public	run.zq,fastq,sra	gs,ncbi,s3	ncbi.public,s3.us-east-1,gs.US	15m	ocean_biome	ocean	water	SRX2974459	uncalculated	uncalculated	Pacific Ocean	NextSeq 550	32.5 S, 172 W	S0322	PAIRED	RANDOM	METAGENOMIC	marine metagenome	ILLUMINA	2018-05-01T00:00:00Z	2017-07-01T00:44:00Z	1	S0322	SRP110813
SRR5788274	WGS	300	14858000000	PRJNA385854	SAMN07136790	MIMS.me,MIGS/MIMS/MIMARKS.water	6074748444	MIT	2011-06-01	public	run.zq,sra,fastq	s3,ncbi,gs	ncbi.public,gs.US,s3.us-east-1	30m	ocean_biome	ocean	water	SRX2974458	uncalculated	uncalculated	Pacific Ocean	NextSeq 550	32.5 S, 172 W	S0323	PAIRED	RANDOM	METAGENOMIC	marine metagenome	ILLUMINA	2018-05-01T00:00:00Z	2017-07-01T01:07:00Z	1	S0323	SRP110813
SRR5788275	WGS	300	5518668000	PRJNA385854	SAMN07136783	MIMS.me,MIGS/MIMS/MIMARKS.water	2320467028	MIT	2011-05-31	public	run.zq,fastq,sra	s3,gs,ncbi	ncbi.public,s3.us-east-1,gs.US	15m	ocean_biome	ocean	water	SRX2974457	uncalculated	uncalculated	Pacific Ocean	NextSeq 550	32.5 S, 170 W	S0316	PAIRED	RANDOM	METAGENOMIC	marine metagenome	ILLUMINA	2018-05-01T00:00:00Z	2017-07-01T00:43:00Z	1	S0316	SRP110813
SRR5788276	WGS	300	5257005600	PRJNA385854	SAMN07136784	MIMS.me,MIGS/MIMS/MIMARKS.water	2211472496	MIT	2011-05-31	public	run.zq,sra,fastq	gs,s3,ncbi	s3.us-east-1,ncbi.public,gs.US	30m	ocean_biome	ocean	water	SRX2974456	uncalculated	uncalculated	Pacific Ocean	NextSeq 550	32.5 S, 170 W	S0317	PAIRED	RANDOM	METAGENOMIC	marine metagenome	ILLUMINA	2018-05-01T00:00:00Z	2017-07-01T00:43:00Z	1	S0317	SRP110813
SRR5788277	WGS	300	12480000000	PRJNA385854	SAMN07136785	MIMS.me,MIGS/MIMS/MIMARKS.water	5231224530	MIT	2011-05-31	public	sra,run.zq,fastq	s3,ncbi,gs	gs.US,ncbi.public,s3.us-east-1	50m	ocean_biome	ocean	water	SRX2974455	uncalculated	uncalculated	Pacific Ocean	NextSeq 550	32.5 S, 170 W	S0318	PAIRED	RANDOM	METAGENOMIC	marine metagenome	ILLUMINA	2018-05-01T00:00:00Z	2017-07-01T01:01:00Z	1	S0318	SRP110813
SRR5788278	WGS	300	9578401200	PRJNA385854	SAMN07136786	MIMS.me,MIGS/MIMS/MIMARKS.water	4052000871	MIT	2011-05-31	public	fastq,run.zq,sra	s3,gs,ncbi	gs.US,s3.us-east-1,ncbi.public	75m	ocean_biome	ocean	water	SRX2974454	uncalculated	uncalculated	Pacific Ocean	NextSeq 550	32.5 S, 170 W	S0319	PAIRED	RANDOM	METAGENOMIC	marine metagenome	ILLUMINA	2018-05-01T00:00:00Z	2017-07-01T00:52:00Z	1	S0319	SRP110813
SRR5788280	WGS	300	4263036600	PRJNA385854	SAMN07136792	MIMS.me,MIGS/MIMS/MIMARKS.water	1773485639	MIT	2011-06-01	public	run.zq,sra,fastq	gs,s3,ncbi	gs.US,ncbi.public,s3.us-east-1	75m	ocean_biome	ocean	water	SRX2974452	uncalculated	uncalculated	Pacific Ocean	NextSeq 550	32.5 S, 172 W	S0325	PAIRED	RANDOM	METAGENOMIC	marine metagenome	ILLUMINA	2018-05-01T00:00:00Z	2017-07-01T00:40:00Z	1	S0325	SRP110813
SRR5788282	WGS	300	7471224600	PRJNA385854	SAMN07136641	MIMS.me,MIGS/MIMS/MIMARKS.water	3549749858	MIT	2010-06-13	public	fastq,run.zq,sra	s3,gs,ncbi	gs.US,s3.us-east-1,ncbi.public	150m	ocean_biome	ocean	water	SRX2974450	uncalculated	uncalculated	Atlantic Ocean	NextSeq 550	31.6667 N, 64.167 W	S0166	PAIRED	RANDOM	METAGENOMIC	marine metagenome	ILLUMINA	2018-05-01T00:00:00Z	2017-07-01T00:48:00Z	1	S0166	SRP110813
SRR5788283	WGS	300	42872000000	PRJNA385854	SAMN07136634	MIMS.me,MIGS/MIMS/MIMARKS.water	18068000000	MIT	2010-05-11	public	sra,fastq,run.zq	gs,ncbi,s3	s3.us-east-1,gs.US,ncbi.public	75m	ocean_biome	ocean	water	SRX2974449	uncalculated	uncalculated	Atlantic Ocean	NextSeq 550	47.8007 N, 39.399 W	S0159	PAIRED	RANDOM	METAGENOMIC	marine metagenome	ILLUMINA	2018-05-01T00:00:00Z	2017-07-01T05:31:00Z	1	S0159	SRP110813
SRR5788284	WGS	300	5320977600	PRJNA385854	SAMN07136633	MIMS.me,MIGS/MIMS/MIMARKS.water	2317935629	MIT	2010-05-11	public	run.zq,fastq,sra	s3,ncbi,gs	s3.us-east-1,gs.US,ncbi.public	50m	ocean_biome	ocean	water	SRX2974448	uncalculated	uncalculated	Atlantic Ocean	NextSeq 550	47.8007 N, 39.399 W	S0158	PAIRED	RANDOM	METAGENOMIC	marine metagenome	ILLUMINA	2018-05-01T00:00:00Z	2017-07-01T00:43:00Z	1	S0158	SRP110813
SRR5788285	WGS	300	6053823300	PRJNA385854	SAMN07136636	MIMS.me,MIGS/MIMS/MIMARKS.water	2685347558	MIT	2010-05-11	public	run.zq,sra,fastq	s3,gs,ncbi	ncbi.public,s3.us-east-1,gs.US	152m	ocean_biome	ocean	water	SRX2974447	uncalculated	uncalculated	Atlantic Ocean	NextSeq 550	47.8007 N, 39.399 W	S0161	PAIRED	RANDOM	METAGENOMIC	marine metagenome	ILLUMINA	2018-05-01T00:00:00Z	2017-07-01T00:51:00Z	1	S0161	SRP110813
SRR5788286	WGS	300	11765000000	PRJNA385854	SAMN07136635	MIMS.me,MIGS/MIMS/MIMARKS.water	5298062063	MIT	2010-05-11	public	run.zq,fastq,sra	s3,gs,ncbi	gs.US,s3.us-east-1,ncbi.public	101m	ocean_biome	ocean	water	SRX2974446	uncalculated	uncalculated	Atlantic Ocean	NextSeq 550	47.8007 N, 39.399 W	S0160	PAIRED	RANDOM	METAGENOMIC	marine metagenome	ILLUMINA	2018-05-01T00:00:00Z	2017-07-01T01:04:00Z	1	S0160	SRP110813
SRR5788287	WGS	300	11402000000	PRJNA385854	SAMN07136638	MIMS.me,MIGS/MIMS/MIMARKS.water	5167056831	MIT	2010-06-13	public	run.zq,sra,fastq	s3,ncbi,gs	gs.US,ncbi.public,s3.us-east-1	10m	ocean_biome	ocean	water	SRX2974445	uncalculated	uncalculated	Atlantic Ocean	NextSeq 550	31.6667 N, 64.167 W	S0163	PAIRED	RANDOM	METAGENOMIC	marine metagenome	ILLUMINA	2018-05-01T00:00:00Z	2017-07-01T01:03:00Z	1	S0163	SRP110813
SRR5788289	WGS	300	9427782300	PRJNA385854	SAMN07136640	MIMS.me,MIGS/MIMS/MIMARKS.water	4047419801	MIT	2010-06-13	public	run.zq,fastq,sra	ncbi,gs,s3	ncbi.public,gs.US,s3.us-east-1	100m	ocean_biome	ocean	water	SRX2974443	uncalculated	uncalculated	Atlantic Ocean	NextSeq 550	31.6667 N, 64.167 W	S0165	PAIRED	RANDOM	METAGENOMIC	marine metagenome	ILLUMINA	2018-05-01T00:00:00Z	2017-07-01T01:37:00Z	1	S0165	SRP110813
SRR5788291	WGS	300	7111410900	PRJNA385854	SAMN07136882	MIMS.me,MIGS/MIMS/MIMARKS.water	2865817699	MIT	2011-05-27	public	sra,fastq,run.zq	ncbi,s3,gs	ncbi.public,gs.US,s3.us-east-1	15m	ocean_biome	ocean	water	SRX2974441	uncalculated	uncalculated	Pacific Ocean	NextSeq 550	32.5 S, 179.303 W	S0420	PAIRED	RANDOM	METAGENOMIC	marine metagenome	ILLUMINA	2018-05-01T00:00:00Z	2017-07-01T00:49:00Z	1	S0420	SRP110813
SRR5788293	WGS	300	5697012300	PRJNA385854	SAMN07136876	MIMS.me,MIGS/MIMS/MIMARKS.water	2299603654	MIT	2011-06-21	public	run.zq,sra,fastq	gs,s3,ncbi	ncbi.public,s3.us-east-1,gs.US	76m	ocean_biome	ocean	water	SRX2974439	uncalculated	uncalculated	Pacific Ocean	NextSeq 550	32.49567 S, 151.00067 W	S0414	PAIRED	RANDOM	METAGENOMIC	marine metagenome	ILLUMINA	2018-05-01T00:00:00Z	2017-07-01T00:46:00Z	1	S0414	SRP110813
SRR5788294	WGS	300	7953906000	PRJNA385854	SAMN07136875	MIMS.me,MIGS/MIMS/MIMARKS.water	3135151579	MIT	2011-06-21	public	sra,fastq,run.zq	gs,s3,ncbi	s3.us-east-1,gs.US,ncbi.public	50m	ocean_biome	ocean	water	SRX2974438	uncalculated	uncalculated	Pacific Ocean	NextSeq 550	32.49567 S, 151.00067 W	S0413	PAIRED	RANDOM	METAGENOMIC	marine metagenome	ILLUMINA	2018-05-01T00:00:00Z	2017-07-01T00:56:00Z	1	S0413	SRP110813
SRR5788295	WGS	300	10449000000	PRJNA385854	SAMN07136874	MIMS.me,MIGS/MIMS/MIMARKS.water	4724090546	MIT	2011-06-21	public	sra,run.zq,fastq	ncbi,gs,s3	ncbi.public,gs.US,s3.us-east-1	30m	ocean_biome	ocean	water	SRX2974437	uncalculated	uncalculated	Pacific Ocean	NextSeq 550	32.49567 S, 151.00067 W	S0412	PAIRED	RANDOM	METAGENOMIC	marine metagenome	ILLUMINA	2018-05-01T00:00:00Z	2017-07-01T01:37:00Z	1	S0412	SRP110813
SRR5788296	WGS	300	5046700800	PRJNA385854	SAMN07136873	MIMS.me,MIGS/MIMS/MIMARKS.water	2075998518	MIT	2011-06-21	public	run.zq,fastq,sra	ncbi,s3,gs	ncbi.public,s3.us-east-1,gs.US	15m	ocean_biome	ocean	water	SRX2974436	uncalculated	uncalculated	Pacific Ocean	NextSeq 550	32.49567 S, 151.00067 W	S0411	PAIRED	RANDOM	METAGENOMIC	marine metagenome	ILLUMINA	2018-05-01T00:00:00Z	2017-07-01T01:02:00Z	1	S0411	SRP110813
SRR5788297	WGS	300	4910472000	PRJNA385854	SAMN07136880	MIMS.me,MIGS/MIMS/MIMARKS.water	1943929341	MIT	2011-05-26	public	run.zq,sra,fastq	s3,gs,ncbi	ncbi.public,gs.US,s3.us-east-1	75m	ocean_biome	ocean	water	SRX2974435	uncalculated	uncalculated	Pacific Ocean	NextSeq 550	31.6 S, 178 E	S0418	PAIRED	RANDOM	METAGENOMIC	marine metagenome	ILLUMINA	2018-05-01T00:00:00Z	2017-07-01T00:50:00Z	1	S0418	SRP110813
SRR5788298	WGS	300	7865041500	PRJNA385854	SAMN07136879	MIMS.me,MIGS/MIMS/MIMARKS.water	3150025013	MIT	2011-05-26	public	sra,fastq,run.zq	s3,ncbi,gs	s3.us-east-1,ncbi.public,gs.US	50m	ocean_biome	ocean	water	SRX2974434	uncalculated	uncalculated	Pacific Ocean	NextSeq 550	31.6 S, 178 E	S0417	PAIRED	RANDOM	METAGENOMIC	marine metagenome	ILLUMINA	2018-05-01T00:00:00Z	2017-07-01T01:14:00Z	1	S0417	SRP110813
SRR5788299	WGS	300	11755000000	PRJNA385854	SAMN07136878	MIMS.me,MIGS/MIMS/MIMARKS.water	4800147959	MIT	2011-05-26	public	fastq,sra,run.zq	ncbi,s3,gs	ncbi.public,gs.US,s3.us-east-1	30m	ocean_biome	ocean	water	SRX2974433	uncalculated	uncalculated	Pacific Ocean	NextSeq 550	31.6 S, 178 E	S0416	PAIRED	RANDOM	METAGENOMIC	marine metagenome	ILLUMINA	2018-05-01T00:00:00Z	2017-07-01T01:24:00Z	1	S0416	SRP110813
SRR5788300	WGS	300	5308537200	PRJNA385854	SAMN07136877	MIMS.me,MIGS/MIMS/MIMARKS.water	2205975530	MIT	2011-05-26	public	run.zq,fastq,sra	s3,ncbi,gs	ncbi.public,gs.US,s3.us-east-1	15m	ocean_biome	ocean	water	SRX2974432	uncalculated	uncalculated	Pacific Ocean	NextSeq 550	31.6 S, 178 E	S0415	PAIRED	RANDOM	METAGENOMIC	marine metagenome	ILLUMINA	2018-05-01T00:00:00Z	2017-07-01T00:51:00Z	1	S0415	SRP110813
SRR5788301	WGS	300	7812493800	PRJNA385854	SAMN07136753	MIMS.me,MIGS/MIMS/MIMARKS.water	3310618707	MIT	2011-05-29	public	sra,run.zq,fastq	ncbi,s3,gs	gs.US,ncbi.public,s3.us-east-1	75m	ocean_biome	ocean	water	SRX2974431	uncalculated	uncalculated	Pacific Ocean	NextSeq 550	32.5 S, 176 W	S0286	PAIRED	RANDOM	METAGENOMIC	marine metagenome	ILLUMINA	2018-05-01T00:00:00Z	2017-07-01T01:17:00Z	1	S0286	SRP110813
SRR5788302	WGS	300	1390172100	PRJNA385854	SAMN07136933	MIMS.me,MIGS/MIMS/MIMARKS.water	605978260	MIT	2010-10-27	public	run.zq,sra,fastq	ncbi,gs,s3	gs.US,ncbi.public,s3.us-east-1	6.3m	ocean_biome	ocean	water	SRX2974430	uncalculated	uncalculated	Atlantic Ocean	NextSeq 550	40.06269 S, 5.52721 E	S0471	PAIRED	RANDOM	METAGENOMIC	marine metagenome	ILLUMINA	2018-05-01T00:00:00Z	2017-07-01T00:42:00Z	1	S0471	SRP110813
SRR5788303	WGS	300	11195000000	PRJNA385854	SAMN07136934	MIMS.me,MIGS/MIMS/MIMARKS.water	4810452408	MIT	2010-10-27	public	fastq,run.zq,sra	s3,gs,ncbi	s3.us-east-1,gs.US,ncbi.public	21.6m	ocean_biome	ocean	water	SRX2974429	uncalculated	uncalculated	Atlantic Ocean	NextSeq 550	40.06269 S, 5.52721 E	S0472	PAIRED	RANDOM	METAGENOMIC	marine metagenome	ILLUMINA	2018-05-01T00:00:00Z	2017-07-01T01:13:00Z	1	S0472	SRP110813
SRR5788304	WGS	300	9463405800	PRJNA385854	SAMN07136935	MIMS.me,MIGS/MIMS/MIMARKS.water	4121080166	MIT	2010-10-27	public	run.zq,sra,fastq	gs,s3,ncbi	gs.US,s3.us-east-1,ncbi.public	51.2m	ocean_biome	ocean	water	SRX2974428	uncalculated	uncalculated	Atlantic Ocean	NextSeq 550	40.06269 S, 5.52721 E	S0473	PAIRED	RANDOM	METAGENOMIC	marine metagenome	ILLUMINA	2018-05-01T00:00:00Z	2017-07-01T01:09:00Z	1	S0473	SRP110813
SRR5788305	WGS	300	40966000000	PRJNA385854	SAMN07136936	MIMS.me,MIGS/MIMS/MIMARKS.water	17704000000	MIT	2010-10-27	public	fastq,run.zq,sra	gs,ncbi,s3	s3.us-east-1,ncbi.public,gs.US	66.3m	ocean_biome	ocean	water	SRX2974427	uncalculated	uncalculated	Atlantic Ocean	NextSeq 550	40.06269 S, 5.52721 E	S0474	PAIRED	RANDOM	METAGENOMIC	marine metagenome	ILLUMINA	2018-05-01T00:00:00Z	2017-07-01T03:04:00Z	1	S0474	SRP110813
SRR5788306	WGS	300	53881000000	PRJNA385854	SAMN07136937	MIMS.me,MIGS/MIMS/MIMARKS.water	23160000000	MIT	2010-10-27	public	run.zq,sra,fastq	s3,ncbi,gs	gs.US,s3.us-east-1,ncbi.public	81.4m	ocean_biome	ocean	water	SRX2974426	uncalculated	uncalculated	Atlantic Ocean	NextSeq 550	40.06269 S, 5.52721 E	S0475	PAIRED	RANDOM	METAGENOMIC	marine metagenome	ILLUMINA	2018-05-01T00:00:00Z	2017-07-01T04:51:00Z	1	S0475	SRP110813
SRR5788307	WGS	300	18951000000	PRJNA385854	SAMN07136938	MIMS.me,MIGS/MIMS/MIMARKS.water	8164810973	MIT	2010-10-27	public	fastq,sra,run.zq	ncbi,gs,s3	s3.us-east-1,gs.US,ncbi.public	101.9m	ocean_biome	ocean	water	SRX2974425	uncalculated	uncalculated	Atlantic Ocean	NextSeq 550	40.06269 S, 5.52721 E	S0476	PAIRED	RANDOM	METAGENOMIC	marine metagenome	ILLUMINA	2018-05-01T00:00:00Z	2017-07-01T02:11:00Z	1	S0476	SRP110813
SRR5788308	WGS	300	4532457300	PRJNA385854	SAMN07136939	MIMS.me,MIGS/MIMS/MIMARKS.water	1980123437	MIT	2010-10-29	public	fastq,sra,run.zq	gs,s3,ncbi	ncbi.public,gs.US,s3.us-east-1	6m	ocean_biome	ocean	water	SRX2974424	uncalculated	uncalculated	Atlantic Ocean	NextSeq 550	40.01935 S, 0.88755 E	S0477	PAIRED	RANDOM	METAGENOMIC	marine metagenome	ILLUMINA	2018-05-01T00:00:00Z	2017-07-01T01:02:00Z	1	S0477	SRP110813
SRR5788309	WGS	300	7198385400	PRJNA385854	SAMN07136940	MIGS/MIMS/MIMARKS.water,MIMS.me	3050457857	MIT	2010-10-29	public	sra,fastq,run.zq	ncbi,gs,s3	s3.us-east-1,ncbi.public,gs.US	21.4m	ocean_biome	ocean	water	SRX2974423	uncalculated	uncalculated	Atlantic Ocean	NextSeq 550	40.01935 S, 0.88755 E	S0478	PAIRED	RANDOM	METAGENOMIC	marine metagenome	ILLUMINA	2018-05-01T00:00:00Z	2017-07-01T01:05:00Z	1	S0478	SRP110813
SRR5788310	WGS	300	6760717500	PRJNA385854	SAMN07136941	MIMS.me,MIGS/MIMS/MIMARKS.water	2876081179	MIT	2010-10-29	public	fastq,sra,run.zq	s3,gs,ncbi	gs.US,s3.us-east-1,ncbi.public	50.9m	ocean_biome	ocean	water	SRX2974422	uncalculated	uncalculated	Atlantic Ocean	NextSeq 550	40.01935 S, 0.88755 E	S0479	PAIRED	RANDOM	METAGENOMIC	marine metagenome	ILLUMINA	2018-05-01T00:00:00Z	2017-07-01T01:02:00Z	1	S0479	SRP110813
SRR5788311	WGS	300	5592825900	PRJNA385854	SAMN07136942	MIMS.me,MIGS/MIMS/MIMARKS.water	2363562032	MIT	2010-10-29	public	run.zq,fastq,sra	s3,ncbi,gs	ncbi.public,s3.us-east-1,gs.US	61.4m	ocean_biome	ocean	water	SRX2974421	uncalculated	uncalculated	Atlantic Ocean	NextSeq 550	40.01935 S, 0.88755 E	S0480	PAIRED	RANDOM	METAGENOMIC	marine metagenome	ILLUMINA	2018-05-01T00:00:00Z	2017-07-01T00:56:00Z	1	S0480	SRP110813
SRR5788312	WGS	300	9436077000	PRJNA385854	SAMN07136562	MIMS.me,MIGS/MIMS/MIMARKS.water	4143036588	MIT	2011-11-19	public	fastq,sra,run.zq	gs,ncbi,s3	ncbi.public,s3.us-east-1,gs.US	89.1m	ocean_biome	ocean	water	SRX2974420	uncalculated	uncalculated	Atlantic Ocean	NextSeq 550	31.75351 N, 64.17499 W	S0084	PAIRED	RANDOM	METAGENOMIC	marine metagenome	ILLUMINA	2018-05-01T00:00:00Z	2017-07-01T01:13:00Z	1	S0084	SRP110813
SRR5788313	WGS	300	10043000000	PRJNA385854	SAMN07136561	MIMS.me,MIGS/MIMS/MIMARKS.water	4423846662	MIT	2011-11-19	public	sra,fastq,run.zq	ncbi,gs,s3	gs.US,ncbi.public,s3.us-east-1	75.7m	ocean_biome	ocean	water	SRX2974419	uncalculated	uncalculated	Atlantic Ocean	NextSeq 550	31.75351 N, 64.17499 W	S0083	PAIRED	RANDOM	METAGENOMIC	marine metagenome	ILLUMINA	2018-05-01T00:00:00Z	2017-07-01T01:09:00Z	1	S0083	SRP110813
SRR5788314	WGS	300	5885595300	PRJNA385854	SAMN07136611	MIMS.me,MIGS/MIMS/MIMARKS.water	2682836475	MIT	2011-11-15	public	fastq,run.zq,sra	s3,ncbi,gs	s3.us-east-1,ncbi.public,gs.US	160m	ocean_biome	ocean	water	SRX2974418	uncalculated	uncalculated	Atlantic Ocean	NextSeq 550	37.60731 N, 68.3895 W	S0135	PAIRED	RANDOM	METAGENOMIC	marine metagenome	ILLUMINA	2018-05-01T00:00:00Z	2017-07-01T01:02:00Z	1	S0135	SRP110813
SRR5788315	WGS	300	6983933400	PRJNA385854	SAMN07136612	MIMS.me,MIGS/MIMS/MIMARKS.water	3174197395	MIT	2011-11-15	public	run.zq,sra,fastq	gs,ncbi,s3	ncbi.public,gs.US,s3.us-east-1	232.9m	ocean_biome	ocean	water	SRX2974417	uncalculated	uncalculated	Atlantic Ocean	NextSeq 550	37.60731 N, 68.3895 W	S0136	PAIRED	RANDOM	METAGENOMIC	marine metagenome	ILLUMINA	2018-05-01T00:00:00Z	2017-07-01T01:21:00Z	1	S0136	SRP110813
SRR5788316	WGS	300	6193265400	PRJNA385854	SAMN07136607	MIMS.me,MIGS/MIMS/MIMARKS.water	2778186109	MIT	2011-11-15	public	fastq,run.zq,sra	s3,gs,ncbi	gs.US,ncbi.public,s3.us-east-1	64.6m	ocean_biome	ocean	water	SRX2974416	uncalculated	uncalculated	Atlantic Ocean	NextSeq 550	37.60731 N, 68.3895 W	S0131	PAIRED	RANDOM	METAGENOMIC	marine metagenome	ILLUMINA	2018-05-01T00:00:00Z	2017-07-01T01:25:00Z	1	S0131	SRP110813
SRR5788317	WGS	300	6809607600	PRJNA385854	SAMN07136608	MIMS.me,MIGS/MIMS/MIMARKS.water	3033656457	MIT	2011-11-15	public	run.zq,fastq,sra	gs,ncbi,s3	ncbi.public,gs.US,s3.us-east-1	89.6m	ocean_biome	ocean	water	SRX2974415	uncalculated	uncalculated	Atlantic Ocean	NextSeq 550	37.60731 N, 68.3895 W	S0132	PAIRED	RANDOM	METAGENOMIC	marine metagenome	ILLUMINA	2018-05-01T00:00:00Z	2017-07-01T01:04:00Z	1	S0132	SRP110813
SRR5788318	WGS	300	6829991400	PRJNA385854	SAMN07136609	MIMS.me,MIGS/MIMS/MIMARKS.water	2996926606	MIT	2011-11-15	public	fastq,sra,run.zq	gs,ncbi,s3	gs.US,s3.us-east-1,ncbi.public	111.1m	ocean_biome	ocean	water	SRX2974414	uncalculated	uncalculated	Atlantic Ocean	NextSeq 550	37.60731 N, 68.3895 W	S0133	PAIRED	RANDOM	METAGENOMIC	marine metagenome	ILLUMINA	2018-05-01T00:00:00Z	2017-07-01T01:04:00Z	1	S0133	SRP110813
SRR5788319	WGS	300	5684413200	PRJNA385854	SAMN07136610	MIMS.me,MIGS/MIMS/MIMARKS.water	2603175516	MIT	2011-11-15	public	sra,run.zq,fastq	s3,gs,ncbi	gs.US,s3.us-east-1,ncbi.public	139.6m	ocean_biome	ocean	water	SRX2974413	uncalculated	uncalculated	Atlantic Ocean	NextSeq 550	37.60731 N, 68.3895 W	S0134	PAIRED	RANDOM	METAGENOMIC	marine metagenome	ILLUMINA	2018-05-01T00:00:00Z	2017-07-01T01:11:00Z	1	S0134	SRP110813
SRR5788320	WGS	300	5442210300	PRJNA385854	SAMN07136603	MIMS.me,MIGS/MIMS/MIMARKS.water	2449283220	MIT	2011-11-12	public	fastq,sra,run.zq	s3,ncbi,gs	ncbi.public,s3.us-east-1,gs.US	184.1m	ocean_biome	ocean	water	SRX2974412	uncalculated	uncalculated	Atlantic Ocean	NextSeq 550	38.32433 N, 68.87553 W	S0127	PAIRED	RANDOM	METAGENOMIC	marine metagenome	ILLUMINA	2018-05-01T00:00:00Z	2017-07-01T01:06:00Z	1	S0127	SRP110813
SRR5788321	WGS	300	5084662500	PRJNA385854	SAMN07136604	MIMS.me,MIGS/MIMS/MIMARKS.water	2294018761	MIT	2011-11-12	public	run.zq,sra,fastq	gs,ncbi,s3	s3.us-east-1,gs.US,ncbi.public	236.7m	ocean_biome	ocean	water	SRX2974411	uncalculated	uncalculated	Atlantic Ocean	NextSeq 550	38.32433 N, 68.87553 W	S0128	PAIRED	RANDOM	METAGENOMIC	marine metagenome	ILLUMINA	2018-05-01T00:00:00Z	2017-07-01T00:57:00Z	1	S0128	SRP110813
SRR5788322	WGS	300	5908670100	PRJNA385854	SAMN07136605	MIMS.me,MIGS/MIMS/MIMARKS.water	2638863290	MIT	2011-11-12	public	fastq,run.zq,sra	gs,s3,ncbi	s3.us-east-1,ncbi.public,gs.US	285.3m	ocean_biome	ocean	water	SRX2974410	uncalculated	uncalculated	Atlantic Ocean	NextSeq 550	38.32433 N, 68.87553 W	S0129	PAIRED	RANDOM	METAGENOMIC	marine metagenome	ILLUMINA	2018-05-01T00:00:00Z	2017-07-01T01:11:00Z	1	S0129	SRP110813
SRR5788323	WGS	300	6861390000	PRJNA385854	SAMN07136606	MIMS.me,MIGS/MIMS/MIMARKS.water	3093141332	MIT	2011-11-15	public	sra,run.zq,fastq	gs,s3,ncbi	s3.us-east-1,ncbi.public,gs.US	39.6m	ocean_biome	ocean	water	SRX2974409	uncalculated	uncalculated	Atlantic Ocean	NextSeq 550	37.60731 N, 68.3895 W	S0130	PAIRED	RANDOM	METAGENOMIC	marine metagenome	ILLUMINA	2018-05-01T00:00:00Z	2017-07-01T01:06:00Z	1	S0130	SRP110813
SRR5788324	WGS	300	6433301100	PRJNA385854	SAMN07136853	MIMS.me,MIGS/MIMS/MIMARKS.water	3076832348	MIT	2011-06-16	public	sra,fastq,run.zq	s3,ncbi,gs	gs.US,ncbi.public,s3.us-east-1	50m	ocean_biome	ocean	water	SRX2974408	uncalculated	uncalculated	Pacific Ocean	NextSeq 550	32.49783 S, 160.99283 W	S0391	PAIRED	RANDOM	METAGENOMIC	marine metagenome	ILLUMINA	2018-05-01T00:00:00Z	2017-07-01T01:42:00Z	1	S0391	SRP110813
SRR5788325	WGS	300	5518886700	PRJNA385854	SAMN07136831	MIMS.me,MIGS/MIMS/MIMARKS.water	2383656990	MIT	2011-06-13	public	fastq,run.zq,sra	ncbi,s3,gs	ncbi.public,gs.US,s3.us-east-1	52m	ocean_biome	ocean	water	SRX2974887	uncalculated	uncalculated	Pacific Ocean	NextSeq 550	32.49717 S, 167.00217 W	S0369	PAIRED	RANDOM	METAGENOMIC	marine metagenome	ILLUMINA	2018-05-01T00:00:00Z	2017-07-01T01:10:00Z	1	S0369	SRP110813
SRR5788326	WGS	300	6890523900	PRJNA385854	SAMN07136832	MIMS.me,MIGS/MIMS/MIMARKS.water	2991139666	MIT	2011-06-13	public	sra,run.zq,fastq	gs,s3,ncbi	ncbi.public,s3.us-east-1,gs.US	78m	ocean_biome	ocean	water	SRX2974886	uncalculated	uncalculated	Pacific Ocean	NextSeq 550	32.49717 S, 167.00217 W	S0370	PAIRED	RANDOM	METAGENOMIC	marine metagenome	ILLUMINA	2018-05-01T00:00:00Z	2017-07-01T01:16:00Z	1	S0370	SRP110813
SRR5788327	WGS	300	4482268200	PRJNA385854	SAMN07136823	MIMS.me,MIGS/MIMS/MIMARKS.water	1881031831	MIT	2011-06-19	public	run.zq,sra,fastq	gs,s3,ncbi	gs.US,s3.us-east-1,ncbi.public	201m	ocean_biome	ocean	water	SRX2974885	uncalculated	uncalculated	Pacific Ocean	NextSeq 550	32.50133 S, 153.99817 W	S0360	PAIRED	RANDOM	METAGENOMIC	marine metagenome	ILLUMINA	2018-05-01T00:00:00Z	2017-07-01T00:56:00Z	1	S0360	SRP110813
SRR5788328	WGS	300	9780651600	PRJNA385854	SAMN07136824	MIMS.me,MIGS/MIMS/MIMARKS.water	4050158826	MIT	2011-06-19	public	sra,fastq,run.zq	s3,gs,ncbi	s3.us-east-1,ncbi.public,gs.US	1008m	ocean_biome	ocean	water	SRX2974884	uncalculated	uncalculated	Pacific Ocean	NextSeq 550	32.49483 S, 154.00417 W	S0361	PAIRED	RANDOM	METAGENOMIC	marine metagenome	ILLUMINA	2018-05-01T00:00:00Z	2017-07-01T01:10:00Z	1	S0361	SRP110813
SRR5788329	WGS	300	6251027100	PRJNA385854	SAMN07136825	MIMS.me,MIGS/MIMS/MIMARKS.water	2538918621	MIT	2011-06-19	public	run.zq,sra,fastq	ncbi,s3,gs	ncbi.public,s3.us-east-1,gs.US	5095 m	ocean_biome	ocean	water	SRX2974883	uncalculated	uncalculated	Pacific Ocean	NextSeq 550	32.49483 S, 154.00417 W	S0362	PAIRED	RANDOM	METAGENOMIC	marine metagenome	ILLUMINA	2018-05-01T00:00:00Z	2017-07-01T01:01:00Z	1	S0362	SRP110813
SRR5788330	WGS	300	5025128100	PRJNA385854	SAMN07136826	MIMS.me,MIGS/MIMS/MIMARKS.water	2108689039	MIT	2011-06-20	public	fastq,run.zq,sra	ncbi,gs,s3	ncbi.public,gs.US,s3.us-east-1	15m	ocean_biome	ocean	water	SRX2974882	uncalculated	uncalculated	Pacific Ocean	NextSeq 550	32.494 S, 153.00567 W	S0363	PAIRED	RANDOM	METAGENOMIC	marine metagenome	ILLUMINA	2018-05-01T00:00:00Z	2017-07-01T01:05:00Z	1	S0363	SRP110813
SRR5788331	WGS	300	7076967600	PRJNA385854	SAMN07136827	MIMS.me,MIGS/MIMS/MIMARKS.water	3083599332	MIT	2011-06-12	public	run.zq,sra,fastq	ncbi,s3,gs	s3.us-east-1,gs.US,ncbi.public	75m	ocean_biome	ocean	water	SRX2974881	uncalculated	uncalculated	Pacific Ocean	NextSeq 550	32.495 S, 168.002 W	S0365	PAIRED	RANDOM	METAGENOMIC	marine metagenome	ILLUMINA	2018-05-01T00:00:00Z	2017-07-01T01:23:00Z	1	S0365	SRP110813
SRR5788332	WGS	300	6735078300	PRJNA385854	SAMN07136828	MIMS.me,MIGS/MIMS/MIMARKS.water	2920478703	MIT	2011-06-12	public	sra,fastq,run.zq	s3,gs,ncbi	s3.us-east-1,gs.US,ncbi.public	101m	ocean_biome	ocean	water	SRX2974880	uncalculated	uncalculated	Pacific Ocean	NextSeq 550	32.495 S, 168.002 W	S0366	PAIRED	RANDOM	METAGENOMIC	marine metagenome	ILLUMINA	2018-05-01T00:00:00Z	2017-07-01T01:02:00Z	1	S0366	SRP110813
SRR5788333	WGS	300	6965556300	PRJNA385854	SAMN07136829	MIMS.me,MIGS/MIMS/MIMARKS.water	3049374933	MIT	2011-06-13	public	run.zq,sra,fastq	gs,s3,ncbi	ncbi.public,s3.us-east-1,gs.US	14m	ocean_biome	ocean	water	SRX2974879	uncalculated	uncalculated	Pacific Ocean	NextSeq 550	32.49717 S, 167.00217 W	S0367	PAIRED	RANDOM	METAGENOMIC	marine metagenome	ILLUMINA	2018-05-01T00:00:00Z	2017-07-01T01:03:00Z	1	S0367	SRP110813
SRR5788334	WGS	300	7309990200	PRJNA385854	SAMN07136830	MIMS.me,MIGS/MIMS/MIMARKS.water	3196211765	MIT	2011-06-13	public	fastq,run.zq,sra	gs,ncbi,s3	gs.US,s3.us-east-1,ncbi.public	31m	ocean_biome	ocean	water	SRX2974878	uncalculated	uncalculated	Pacific Ocean	NextSeq 550	32.49717 S, 167.00217 W	S0368	PAIRED	RANDOM	METAGENOMIC	marine metagenome	ILLUMINA	2018-05-01T00:00:00Z	2017-07-01T01:11:00Z	1	S0368	SRP110813
SRR5788335	WGS	300	7044632400	PRJNA385854	SAMN07136706	MIMS.me,MIGS/MIMS/MIMARKS.water	2991547638	MIT	2010-10-30	public	fastq,sra,run.zq	gs,ncbi,s3	gs.US,s3.us-east-1,ncbi.public	51.8m	ocean_biome	ocean	water	SRX2974877	uncalculated	uncalculated	Atlantic Ocean	NextSeq 550	17.35162 N, 20.81672 W	S0238	PAIRED	RANDOM	METAGENOMIC	marine metagenome	ILLUMINA	2018-05-01T00:00:00Z	2017-07-01T01:07:00Z	1	S0238	SRP110813
SRR5788336	WGS	300	8362758600	PRJNA385854	SAMN07136705	MIMS.me,MIGS/MIMS/MIMARKS.water	3577291665	MIT	2010-10-24	public	sra,run.zq,fastq	s3,ncbi,gs	gs.US,ncbi.public,s3.us-east-1	2m	ocean_biome	ocean	water	SRX2974876	uncalculated	uncalculated	Atlantic Ocean	NextSeq 550	24 N, 22.0001 W	S0237	PAIRED	RANDOM	METAGENOMIC	marine metagenome	ILLUMINA	2018-05-01T00:00:00Z	2017-07-01T01:08:00Z	1	S0237	SRP110813
SRR5788337	WGS	300	6005933100	PRJNA385854	SAMN07136704	MIMS.me,MIGS/MIMS/MIMARKS.water	2592867664	MIT	2010-10-24	public	run.zq,sra,fastq	s3,gs,ncbi	ncbi.public,gs.US,s3.us-east-1	349m	ocean_biome	ocean	water	SRX2974875	uncalculated	uncalculated	Atlantic Ocean	NextSeq 550	24.00011 N, 22.00011 W	S0236	PAIRED	RANDOM	METAGENOMIC	marine metagenome	ILLUMINA	2018-05-01T00:00:00Z	2017-07-01T01:02:00Z	1	S0236	SRP110813
SRR5788338	WGS	300	5591329200	PRJNA385854	SAMN07136703	MIMS.me,MIGS/MIMS/MIMARKS.water	2394725946	MIT	2010-10-24	public	run.zq,fastq,sra	s3,gs,ncbi	ncbi.public,gs.US,s3.us-east-1	201.1m	ocean_biome	ocean	water	SRX2974874	uncalculated	uncalculated	Atlantic Ocean	NextSeq 550	24.00011 N, 22.00011 W	S0235	PAIRED	RANDOM	METAGENOMIC	marine metagenome	ILLUMINA	2018-05-01T00:00:00Z	2017-07-01T01:07:00Z	1	S0235	SRP110813
SRR5788339	WGS	300	7933175400	PRJNA385854	SAMN07136710	MIMS.me,MIGS/MIMS/MIMARKS.water	3407175319	MIT	2010-10-30	public	run.zq,sra,fastq	s3,ncbi,gs	s3.us-east-1,ncbi.public,gs.US	185m	ocean_biome	ocean	water	SRX2974873	uncalculated	uncalculated	Atlantic Ocean	NextSeq 550	17.35162 N, 20.81672 W	S0242	PAIRED	RANDOM	METAGENOMIC	marine metagenome	ILLUMINA	2018-05-01T00:00:00Z	2017-07-01T01:10:00Z	1	S0242	SRP110813
SRR5788340	WGS	300	6225953100	PRJNA385854	SAMN07136709	MIMS.me,MIGS/MIMS/MIMARKS.water	2646644005	MIT	2010-10-30	public	run.zq,sra,fastq	ncbi,gs,s3	gs.US,s3.us-east-1,ncbi.public	140.7m	ocean_biome	ocean	water	SRX2974872	uncalculated	uncalculated	Atlantic Ocean	NextSeq 550	17.35162 N, 20.81672 W	S0241	PAIRED	RANDOM	METAGENOMIC	marine metagenome	ILLUMINA	2018-05-01T00:00:00Z	2017-07-01T01:11:00Z	1	S0241	SRP110813
SRR5788341	WGS	300	12374000000	PRJNA385854	SAMN07136708	MIMS.me,MIGS/MIMS/MIMARKS.water	5327040863	MIT	2010-10-30	public	run.zq,fastq,sra	s3,gs,ncbi	gs.US,ncbi.public,s3.us-east-1	101m	ocean_biome	ocean	water	SRX2974871	uncalculated	uncalculated	Atlantic Ocean	NextSeq 550	17.35162 N, 20.81672 W	S0240	PAIRED	RANDOM	METAGENOMIC	marine metagenome	ILLUMINA	2018-05-01T00:00:00Z	2017-07-01T01:24:00Z	1	S0240	SRP110813
SRR5788342	WGS	300	9287749800	PRJNA385854	SAMN07136707	MIMS.me,MIGS/MIMS/MIMARKS.water	3972867473	MIT	2010-10-30	public	run.zq,sra,fastq	gs,ncbi,s3	gs.US,s3.us-east-1,ncbi.public	86.6m	ocean_biome	ocean	water	SRX2974870	uncalculated	uncalculated	Atlantic Ocean	NextSeq 550	17.35162 N, 20.81672 W	S0239	PAIRED	RANDOM	METAGENOMIC	marine metagenome	ILLUMINA	2018-05-01T00:00:00Z	2017-07-01T01:14:00Z	1	S0239	SRP110813
SRR5788343	WGS	300	12307000000	PRJNA385854	SAMN07136712	MIMS.me,MIGS/MIMS/MIMARKS.water	5225556815	MIT	2010-11-02	public	fastq,sra,run.zq	gs,ncbi,s3	ncbi.public,gs.US,s3.us-east-1	31.8m	ocean_biome	ocean	water	SRX2974869	uncalculated	uncalculated	Atlantic Ocean	NextSeq 550	17.39978 N, 24.4998 W	S0244	PAIRED	RANDOM	METAGENOMIC	marine metagenome	ILLUMINA	2018-05-01T00:00:00Z	2017-07-01T01:36:00Z	1	S0244	SRP110813
SRR5788344	WGS	300	11722000000	PRJNA385854	SAMN07136711	MIMS.me,MIGS/MIMS/MIMARKS.water	5058925913	MIT	2010-10-30	public	run.zq,sra,fastq	gs,s3,ncbi	ncbi.public,s3.us-east-1,gs.US	2m	ocean_biome	ocean	water	SRX2974868	uncalculated	uncalculated	Atlantic Ocean	NextSeq 550	17.3487 N, 20.7835 W	S0243	PAIRED	RANDOM	METAGENOMIC	marine metagenome	ILLUMINA	2018-05-01T00:00:00Z	2017-07-01T01:33:00Z	1	S0243	SRP110813
SRR5788345	WGS	300	6400781100	PRJNA385854	SAMN07136682	MIMS.me,MIGS/MIMS/MIMARKS.water	2665171951	MIT	2011-03-06	public	fastq,sra,run.zq	s3,ncbi,gs	s3.us-east-1,gs.US,ncbi.public	150m	ocean_biome	ocean	water	SRX2974867	uncalculated	uncalculated	Atlantic Ocean	NextSeq 550	48.9358 S, 48.7933 W	S0213	PAIRED	RANDOM	METAGENOMIC	marine metagenome	ILLUMINA	2018-05-01T00:00:00Z	2017-07-01T01:23:00Z	1	S0213	SRP110813
SRR5788346	WGS	300	8596282200	PRJNA385854	SAMN07136681	MIMS.me,MIGS/MIMS/MIMARKS.water	3582413916	MIT	2011-03-06	public	run.zq,fastq,sra	s3,gs,ncbi	s3.us-east-1,ncbi.public,gs.US	51m	ocean_biome	ocean	water	SRX2974866	uncalculated	uncalculated	Atlantic Ocean	NextSeq 550	48.9358 S, 48.7933 W	S0212	PAIRED	RANDOM	METAGENOMIC	marine metagenome	ILLUMINA	2018-05-01T00:00:00Z	2017-07-01T01:23:00Z	1	S0212	SRP110813
SRR5788347	WGS	300	5871921900	PRJNA385854	SAMN07136678	MIMS.me,MIGS/MIMS/MIMARKS.water	2536860396	MIT	2011-03-05	public	fastq,run.zq,sra	ncbi,s3,gs	ncbi.public,gs.US,s3.us-east-1	10m	ocean_biome	ocean	water	SRX2974865	uncalculated	uncalculated	Atlantic Ocean	NextSeq 550	49.5475 S, 52.6885 W	S0209	PAIRED	RANDOM	METAGENOMIC	marine metagenome	ILLUMINA	2018-05-01T00:00:00Z	2017-07-01T01:09:00Z	1	S0209	SRP110813
SRR5788348	WGS	300	6414906300	PRJNA385854	SAMN07136677	MIMS.me,MIGS/MIMS/MIMARKS.water	2725785225	MIT	2011-03-27	public	sra,run.zq,fastq	ncbi,gs,s3	ncbi.public,s3.us-east-1,gs.US	150m	ocean_biome	ocean	water	SRX2974864	uncalculated	uncalculated	Atlantic Ocean	NextSeq 550	0.1915 S, 32.8745 W	S0207	PAIRED	RANDOM	METAGENOMIC	marine metagenome	ILLUMINA	2018-05-01T00:00:00Z	2017-07-01T01:13:00Z	1	S0207	SRP110813
SRR5788349	WGS	300	7700728800	PRJNA385854	SAMN07136680	MIMS.me,MIGS/MIMS/MIMARKS.water	3208335713	MIT	2011-03-06	public	sra,run.zq,fastq	gs,ncbi,s3	gs.US,s3.us-east-1,ncbi.public	11m	ocean_biome	ocean	water	SRX2974863	uncalculated	uncalculated	Atlantic Ocean	NextSeq 550	48.9358 S, 48.7933 W	S0211	PAIRED	RANDOM	METAGENOMIC	marine metagenome	ILLUMINA	2018-05-01T00:00:00Z	2017-07-01T01:12:00Z	1	S0211	SRP110813
SRR5788350	WGS	300	9296343600	PRJNA385854	SAMN07136679	MIMS.me,MIGS/MIMS/MIMARKS.water	4191323906	MIT	2011-03-05	public	fastq,sra,run.zq	gs,ncbi,s3	ncbi.public,gs.US,s3.us-east-1	49m	ocean_biome	ocean	water	SRX2974862	uncalculated	uncalculated	Atlantic Ocean	NextSeq 550	49.5475 S, 52.6885 W	S0210	PAIRED	RANDOM	METAGENOMIC	marine metagenome	ILLUMINA	2018-05-01T00:00:00Z	2017-07-01T01:17:00Z	1	S0210	SRP110813
SRR5788351	WGS	300	7541250900	PRJNA385854	SAMN07136674	MIMS.me,MIGS/MIMS/MIMARKS.water	3129250235	MIT	2011-03-25	public	run.zq,fastq,sra	s3,ncbi,gs	gs.US,ncbi.public,s3.us-east-1	149m	ocean_biome	ocean	water	SRX2974861	uncalculated	uncalculated	Atlantic Ocean	NextSeq 550	2.6505 S, 28.9172 W	S0204	PAIRED	RANDOM	METAGENOMIC	marine metagenome	ILLUMINA	2018-05-01T00:00:00Z	2017-07-01T01:14:00Z	1	S0204	SRP110813
SRR5788352	WGS	300	6731741400	PRJNA385854	SAMN07136673	MIMS.me,MIGS/MIMS/MIMARKS.water	2797613428	MIT	2011-03-25	public	fastq,run.zq,sra	gs,ncbi,s3	ncbi.public,s3.us-east-1,gs.US	65m	ocean_biome	ocean	water	SRX2974860	uncalculated	uncalculated	Atlantic Ocean	NextSeq 550	2.6505 S, 28.9172 W	S0203	PAIRED	RANDOM	METAGENOMIC	marine metagenome	ILLUMINA	2018-05-01T00:00:00Z	2017-07-01T01:18:00Z	1	S0203	SRP110813
SRR5788353	WGS	300	7116702300	PRJNA385854	SAMN07136676	MIMS.me,MIGS/MIMS/MIMARKS.water	2961451871	MIT	2011-03-27	public	sra,run.zq,fastq	gs,ncbi,s3	ncbi.public,s3.us-east-1,gs.US	61m	ocean_biome	ocean	water	SRX2974859	uncalculated	uncalculated	Atlantic Ocean	NextSeq 550	0.1915 S, 32.8745 W	S0206	PAIRED	RANDOM	METAGENOMIC	marine metagenome	ILLUMINA	2018-05-01T00:00:00Z	2017-07-01T01:15:00Z	1	S0206	SRP110813
SRR5788354	WGS	300	5336005500	PRJNA385854	SAMN07136675	MIMS.me,MIGS/MIMS/MIMARKS.water	2449928081	MIT	2011-03-27	public	fastq,run.zq,sra	ncbi,gs,s3	ncbi.public,gs.US,s3.us-east-1	9m	ocean_biome	ocean	water	SRX2974858	uncalculated	uncalculated	Atlantic Ocean	NextSeq 550	0.1915 S, 32.8745 W	S0205	PAIRED	RANDOM	METAGENOMIC	marine metagenome	ILLUMINA	2018-05-01T00:00:00Z	2017-07-01T01:13:00Z	1	S0205	SRP110813
SRR5788355	WGS	300	5480742300	PRJNA385854	SAMN07136779	MIMS.me,MIGS/MIMS/MIMARKS.water	2290038059	MIT	2011-05-25	public	sra,fastq,run.zq	gs,ncbi,s3	s3.us-east-1,ncbi.public,gs.US	30m	ocean_biome	ocean	water	SRX2974857	uncalculated	uncalculated	Pacific Ocean	NextSeq 550	30 S, 175.947 E	S0312	PAIRED	RANDOM	METAGENOMIC	marine metagenome	ILLUMINA	2018-05-01T00:00:00Z	2017-07-01T01:10:00Z	1	S0312	SRP110813
SRR5788356	WGS	300	4173446700	PRJNA385854	SAMN07136780	MIMS.me,MIGS/MIMS/MIMARKS.water	1741707863	MIT	2011-05-25	public	run.zq,fastq,sra	gs,s3,ncbi	s3.us-east-1,gs.US,ncbi.public	50m	ocean_biome	ocean	water	SRX2974856	uncalculated	uncalculated	Pacific Ocean	NextSeq 550	30 S, 175.947 E	S0313	PAIRED	RANDOM	METAGENOMIC	marine metagenome	ILLUMINA	2018-05-01T00:00:00Z	2017-07-01T01:09:00Z	1	S0313	SRP110813
SRR5788357	WGS	300	6455954400	PRJNA385854	SAMN07136777	MIMS.me,MIGS/MIMS/MIMARKS.water	2945343131	MIT	2011-05-24	public	sra,run.zq,fastq	ncbi,s3,gs	gs.US,ncbi.public,s3.us-east-1	100m	ocean_biome	ocean	water	SRX2974855	uncalculated	uncalculated	Pacific Ocean	NextSeq 550	30 S, 174 E	S0310	PAIRED	RANDOM	METAGENOMIC	marine metagenome	ILLUMINA	2018-05-01T00:00:00Z	2017-07-01T01:16:00Z	1	S0310	SRP110813
SRR5788358	WGS	300	6198025500	PRJNA385854	SAMN07136778	MIMS.me,MIGS/MIMS/MIMARKS.water	2593214004	MIT	2011-05-25	public	sra,run.zq,fastq	gs,ncbi,s3	s3.us-east-1,ncbi.public,gs.US	15m	ocean_biome	ocean	water	SRX2974854	uncalculated	uncalculated	Pacific Ocean	NextSeq 550	30 S, 175.947 E	S0311	PAIRED	RANDOM	METAGENOMIC	marine metagenome	ILLUMINA	2018-05-01T00:00:00Z	2017-07-01T01:12:00Z	1	S0311	SRP110813
SRR5788359	WGS	300	6509918700	PRJNA385854	SAMN07136775	MIMS.me,MIGS/MIMS/MIMARKS.water	2683242662	MIT	2011-05-16	public	sra,run.zq,fastq	ncbi,s3,gs	ncbi.public,gs.US,s3.us-east-1	50m	ocean_biome	ocean	water	SRX2974853	uncalculated	uncalculated	Pacific Ocean	NextSeq 550	30 S, 156 E	S0308	PAIRED	RANDOM	METAGENOMIC	marine metagenome	ILLUMINA	2018-05-01T00:00:00Z	2017-07-01T01:16:00Z	1	S0308	SRP110813
SRR5788360	WGS	300	5907624900	PRJNA385854	SAMN07136776	MIMS.me,MIGS/MIMS/MIMARKS.water	2479641722	MIT	2011-05-24	public	sra,run.zq,fastq	gs,s3,ncbi	ncbi.public,s3.us-east-1,gs.US	75m	ocean_biome	ocean	water	SRX2974852	uncalculated	uncalculated	Pacific Ocean	NextSeq 550	30 S, 174 E	S0309	PAIRED	RANDOM	METAGENOMIC	marine metagenome	ILLUMINA	2018-05-01T00:00:00Z	2017-07-01T01:13:00Z	1	S0309	SRP110813
SRR5788361	WGS	300	7112663100	PRJNA385854	SAMN07136773	MIMS.me,MIGS/MIMS/MIMARKS.water	2935042095	MIT	2011-05-16	public	fastq,run.zq,sra	ncbi,s3,gs	s3.us-east-1,ncbi.public,gs.US	15m	ocean_biome	ocean	water	SRX2974851	uncalculated	uncalculated	Pacific Ocean	NextSeq 550	30 S, 156 E	S0306	PAIRED	RANDOM	METAGENOMIC	marine metagenome	ILLUMINA	2018-05-01T00:00:00Z	2017-07-01T01:17:00Z	1	S0306	SRP110813
SRR5788362	WGS	300	12337000000	PRJNA385854	SAMN07136774	MIMS.me,MIGS/MIMS/MIMARKS.water	5157204478	MIT	2011-05-16	public	sra,fastq,run.zq	s3,gs,ncbi	gs.US,s3.us-east-1,ncbi.public	30m	ocean_biome	ocean	water	SRX2974850	uncalculated	uncalculated	Pacific Ocean	NextSeq 550	30 S, 156 E	S0307	PAIRED	RANDOM	METAGENOMIC	marine metagenome	ILLUMINA	2018-05-01T00:00:00Z	2017-07-01T01:33:00Z	1	S0307	SRP110813
SRR5788363	WGS	300	4500649800	PRJNA385854	SAMN07136781	MIMS.me,MIGS/MIMS/MIMARKS.water	1872918953	MIT	2011-05-25	public	run.zq,fastq,sra	ncbi,gs,s3	gs.US,s3.us-east-1,ncbi.public	75m	ocean_biome	ocean	water	SRX2974849	uncalculated	uncalculated	Pacific Ocean	NextSeq 550	30 S, 175.947 E	S0314	PAIRED	RANDOM	METAGENOMIC	marine metagenome	ILLUMINA	2018-05-01T00:00:00Z	2017-07-01T01:16:00Z	1	S0314	SRP110813
SRR5788364	WGS	300	4971882000	PRJNA385854	SAMN07136782	MIMS.me,MIGS/MIMS/MIMARKS.water	2093185486	MIT	2011-05-25	public	sra,fastq,run.zq	s3,gs,ncbi	gs.US,s3.us-east-1,ncbi.public	100m	ocean_biome	ocean	water	SRX2974848	uncalculated	uncalculated	Pacific Ocean	NextSeq 550	30 S, 175.947 E	S0315	PAIRED	RANDOM	METAGENOMIC	marine metagenome	ILLUMINA	2018-05-01T00:00:00Z	2017-07-01T01:14:00Z	1	S0315	SRP110813
SRR5788365	WGS	300	10836000000	PRJNA385854	SAMN07136509	MIMS.me,MIGS/MIMS/MIMARKS.water	5489240260	MIT	2010-05-21	public	sra,fastq,run.zq	s3,gs,ncbi	ncbi.public,s3.us-east-1,gs.US	77m	ocean_biome	ocean	water	SRX2974847	uncalculated	uncalculated	Atlantic Ocean	NextSeq 550	34.3277 N, 55.4316 W	S0029	PAIRED	RANDOM	METAGENOMIC	marine metagenome	ILLUMINA	2018-05-01T00:00:00Z	2017-07-01T01:44:00Z	1	S0029	SRP110813
SRR5788366	WGS	300	8325275100	PRJNA385854	SAMN07136510	MIMS.me,MIGS/MIMS/MIMARKS.water	4250322839	MIT	2010-05-21	public	sra,run.zq,fastq	gs,ncbi,s3	ncbi.public,gs.US,s3.us-east-1	103m	ocean_biome	ocean	water	SRX2974846	uncalculated	uncalculated	Atlantic Ocean	NextSeq 550	34.3277 N, 55.4316 W	S0030	PAIRED	RANDOM	METAGENOMIC	marine metagenome	ILLUMINA	2018-05-01T00:00:00Z	2017-07-01T01:33:00Z	1	S0030	SRP110813
SRR5788367	WGS	300	15300000000	PRJNA385854	SAMN07136507	MIMS.me,MIGS/MIMS/MIMARKS.water	6890389692	MIT	2010-05-21	public	fastq,sra,run.zq	s3,gs,ncbi	ncbi.public,s3.us-east-1,gs.US	10m	ocean_biome	ocean	water	SRX2974845	uncalculated	uncalculated	Atlantic Ocean	NextSeq 550	34.3277 N, 55.4316 W	S0027	PAIRED	RANDOM	METAGENOMIC	marine metagenome	ILLUMINA	2018-05-01T00:00:00Z	2017-07-01T01:46:00Z	1	S0027	SRP110813
SRR5788368	WGS	300	8737318500	PRJNA385854	SAMN07136508	MIMS.me,MIGS/MIMS/MIMARKS.water	4473322948	MIT	2010-05-21	public	sra,run.zq,fastq	s3,gs,ncbi	s3.us-east-1,ncbi.public,gs.US	50m	ocean_biome	ocean	water	SRX2974844	uncalculated	uncalculated	Atlantic Ocean	NextSeq 550	34.3277 N, 55.4316 W	S0028	PAIRED	RANDOM	METAGENOMIC	marine metagenome	ILLUMINA	2018-05-01T00:00:00Z	2017-07-01T01:33:00Z	1	S0028	SRP110813
SRR5788369	WGS	300	7833915000	PRJNA385854	SAMN07136505	MIMS.me,MIGS/MIMS/MIMARKS.water	4013676104	MIT	2010-05-18	public	run.zq,fastq,sra	gs,ncbi,s3	s3.us-east-1,ncbi.public,gs.US	151m	ocean_biome	ocean	water	SRX2974843	uncalculated	uncalculated	Atlantic Ocean	NextSeq 550	37.5673 N, 50.6855 W	S0025	PAIRED	RANDOM	METAGENOMIC	marine metagenome	ILLUMINA	2018-05-01T00:00:00Z	2017-07-01T01:26:00Z	1	S0025	SRP110813
SRR5788370	WGS	300	7397115600	PRJNA385854	SAMN07136506	MIMS.me,MIGS/MIMS/MIMARKS.water	3766883062	MIT	2010-05-18	public	fastq,sra,run.zq	s3,ncbi,gs	gs.US,ncbi.public,s3.us-east-1	201m	ocean_biome	ocean	water	SRX2974842	uncalculated	uncalculated	Atlantic Ocean	NextSeq 550	37.5673 N, 50.6855 W	S0026	PAIRED	RANDOM	METAGENOMIC	marine metagenome	ILLUMINA	2018-05-01T00:00:00Z	2017-07-01T01:38:00Z	1	S0026	SRP110813
SRR5788371	WGS	300	6926823000	PRJNA385854	SAMN07136503	MIMS.me,MIGS/MIMS/MIMARKS.water	3517999909	MIT	2010-05-18	public	fastq,run.zq,sra	s3,gs,ncbi	gs.US,ncbi.public,s3.us-east-1	75m	ocean_biome	ocean	water	SRX2974841	uncalculated	uncalculated	Atlantic Ocean	NextSeq 550	37.5673 N, 50.6855 W	S0023	PAIRED	RANDOM	METAGENOMIC	marine metagenome	ILLUMINA	2018-05-01T00:00:00Z	2017-07-01T01:38:00Z	1	S0023	SRP110813
SRR5788372	WGS	300	7267221600	PRJNA385854	SAMN07136504	MIMS.me,MIGS/MIMS/MIMARKS.water	3707365251	MIT	2010-05-18	public	sra,fastq,run.zq	s3,gs,ncbi	gs.US,ncbi.public,s3.us-east-1	103m	ocean_biome	ocean	water	SRX2974840	uncalculated	uncalculated	Atlantic Ocean	NextSeq 550	37.5673 N, 50.6855 W	S0024	PAIRED	RANDOM	METAGENOMIC	marine metagenome	ILLUMINA	2018-05-01T00:00:00Z	2017-07-01T01:51:00Z	1	S0024	SRP110813
SRR5788373	WGS	300	9578617800	PRJNA385854	SAMN07136511	MIMS.me,MIGS/MIMS/MIMARKS.water	4859459659	MIT	2010-05-21	public	run.zq,fastq,sra	s3,gs,ncbi	s3.us-east-1,gs.US,ncbi.public	152m	ocean_biome	ocean	water	SRX2974839	uncalculated	uncalculated	Atlantic Ocean	NextSeq 550	34.3277 N, 55.4316 W	S0031	PAIRED	RANDOM	METAGENOMIC	marine metagenome	ILLUMINA	2018-05-01T00:00:00Z	2017-07-01T01:47:00Z	1	S0031	SRP110813
SRR5788374	WGS	300	9008855400	PRJNA385854	SAMN07136512	MIMS.me,MIGS/MIMS/MIMARKS.water	4586646856	MIT	2010-05-21	public	sra,run.zq,fastq	gs,ncbi,s3	gs.US,ncbi.public,s3.us-east-1	199m	ocean_biome	ocean	water	SRX2974838	uncalculated	uncalculated	Atlantic Ocean	NextSeq 550	34.3277 N, 55.4316 W	S0032	PAIRED	RANDOM	METAGENOMIC	marine metagenome	ILLUMINA	2018-05-01T00:00:00Z	2017-07-01T01:49:00Z	1	S0032	SRP110813
SRR5788375	WGS	300	11362000000	PRJNA385854	SAMN07136643	MIMS.me,MIGS/MIMS/MIMARKS.water	5015863182	MIT	2010-06-16	public	fastq,run.zq,sra	s3,gs,ncbi	ncbi.public,s3.us-east-1,gs.US	8m	ocean_biome	ocean	water	SRX2974837	uncalculated	uncalculated	Atlantic Ocean	NextSeq 550	28.0905 N, 67.5015 W	S0168	PAIRED	RANDOM	METAGENOMIC	marine metagenome	ILLUMINA	2018-05-01T00:00:00Z	2017-07-01T01:54:00Z	1	S0168	SRP110813
SRR5788376	WGS	300	5916082500	PRJNA385854	SAMN07136644	MIMS.me,MIGS/MIMS/MIMARKS.water	2712978509	MIT	2010-06-16	public	sra,run.zq,fastq	ncbi,gs,s3	s3.us-east-1,gs.US,ncbi.public	76m	ocean_biome	ocean	water	SRX2974836	uncalculated	uncalculated	Atlantic Ocean	NextSeq 550	28.0905 N, 67.5015 W	S0169	PAIRED	RANDOM	METAGENOMIC	marine metagenome	ILLUMINA	2018-05-01T00:00:00Z	2017-07-01T01:38:00Z	1	S0169	SRP110813
SRR5788377	WGS	300	4522993800	PRJNA385854	SAMN07136645	MIMS.me,MIGS/MIMS/MIMARKS.water	1875383584	MIT	2010-06-16	public	sra,fastq,run.zq	gs,ncbi,s3	s3.us-east-1,gs.US,ncbi.public	87m	ocean_biome	ocean	water	SRX2974835	uncalculated	uncalculated	Atlantic Ocean	NextSeq 550	28.0905 N, 67.5015 W	S0170	PAIRED	RANDOM	METAGENOMIC	marine metagenome	ILLUMINA	2018-05-01T00:00:00Z	2017-07-01T01:31:00Z	1	S0170	SRP110813
SRR5788378	WGS	300	6550755600	PRJNA385854	SAMN07136646	MIMS.me,MIGS/MIMS/MIMARKS.water	2883834496	MIT	2010-06-16	public	sra,fastq,run.zq	s3,ncbi,gs	gs.US,s3.us-east-1,ncbi.public	150m	ocean_biome	ocean	water	SRX2974834	uncalculated	uncalculated	Atlantic Ocean	NextSeq 550	28.0905 N, 67.5015 W	S0171	PAIRED	RANDOM	METAGENOMIC	marine metagenome	ILLUMINA	2018-05-01T00:00:00Z	2017-07-01T01:37:00Z	1	S0171	SRP110813
SRR5788379	WGS	300	6954903300	PRJNA385854	SAMN07136647	MIMS.me,MIGS/MIMS/MIMARKS.water	3042862665	MIT	2010-06-16	public	sra,run.zq,fastq	gs,ncbi,s3	s3.us-east-1,gs.US,ncbi.public	200m	ocean_biome	ocean	water	SRX2974833	uncalculated	uncalculated	Atlantic Ocean	NextSeq 550	28.0905 N, 67.5015 W	S0172	PAIRED	RANDOM	METAGENOMIC	marine metagenome	ILLUMINA	2018-05-01T00:00:00Z	2017-07-01T01:49:00Z	1	S0172	SRP110813
SRR5788380	WGS	300	14623000000	PRJNA385854	SAMN07136648	MIMS.me,MIGS/MIMS/MIMARKS.water	6373117239	MIT	2011-03-13	public	sra,run.zq,fastq	gs,s3,ncbi	ncbi.public,gs.US,s3.us-east-1	49m	ocean_biome	ocean	water	SRX2974832	uncalculated	uncalculated	Atlantic Ocean	NextSeq 550	35.0093 S, 39.431 W	S0177	PAIRED	RANDOM	METAGENOMIC	marine metagenome	ILLUMINA	2018-05-01T00:00:00Z	2017-07-01T02:05:00Z	1	S0177	SRP110813
SRR5788381	WGS	300	8126238900	PRJNA385854	SAMN07136649	MIMS.me,MIGS/MIMS/MIMARKS.water	3680326083	MIT	2011-03-13	public	sra,fastq,run.zq	ncbi,gs,s3	ncbi.public,gs.US,s3.us-east-1	151m	ocean_biome	ocean	water	SRX2974831	uncalculated	uncalculated	Atlantic Ocean	NextSeq 550	35.0093 S, 39.431 W	S0178	PAIRED	RANDOM	METAGENOMIC	marine metagenome	ILLUMINA	2018-05-01T00:00:00Z	2017-07-01T01:41:00Z	1	S0178	SRP110813
SRR5788382	WGS	300	8187480000	PRJNA385854	SAMN07136650	MIMS.me,MIGS/MIMS/MIMARKS.water	3679602425	MIT	2011-03-14	public	fastq,sra,run.zq	gs,s3,ncbi	ncbi.public,s3.us-east-1,gs.US	10m	ocean_biome	ocean	water	SRX2974830	uncalculated	uncalculated	Atlantic Ocean	NextSeq 550	32.092 S, 37.4563 W	S0179	PAIRED	RANDOM	METAGENOMIC	marine metagenome	ILLUMINA	2018-05-01T00:00:00Z	2017-07-01T01:44:00Z	1	S0179	SRP110813
SRR5788383	WGS	300	9753783900	PRJNA385854	SAMN07136651	MIMS.me,MIGS/MIMS/MIMARKS.water	4397821884	MIT	2011-03-14	public	fastq,sra,run.zq	gs,s3,ncbi	ncbi.public,gs.US,s3.us-east-1	149m	ocean_biome	ocean	water	SRX2974829	uncalculated	uncalculated	Atlantic Ocean	NextSeq 550	32.092 S, 37.4563 W	S0180	PAIRED	RANDOM	METAGENOMIC	marine metagenome	ILLUMINA	2018-05-01T00:00:00Z	2017-07-01T01:47:00Z	1	S0180	SRP110813
SRR5788384	WGS	300	8245174200	PRJNA385854	SAMN07136652	MIMS.me,MIGS/MIMS/MIMARKS.water	3716895542	MIT	2011-03-15	public	fastq,run.zq,sra	gs,s3,ncbi	gs.US,ncbi.public,s3.us-east-1	11m	ocean_biome	ocean	water	SRX2974828	uncalculated	uncalculated	Atlantic Ocean	NextSeq 550	29.0538 S, 35.8078 W	S0181	PAIRED	RANDOM	METAGENOMIC	marine metagenome	ILLUMINA	2018-05-01T00:00:00Z	2017-07-01T01:48:00Z	1	S0181	SRP110813
SRR5788385	WGS	300	7218564000	PRJNA385854	SAMN07136892	MIMS.me,MIGS/MIMS/MIMARKS.water	3029973924	MIT	2011-06-10	public	sra,fastq,run.zq	gs,ncbi,s3	gs.US,ncbi.public,s3.us-east-1	103m	ocean_biome	ocean	water	SRX2974827	uncalculated	uncalculated	Pacific Ocean	NextSeq 550	32.49667 S, 170.99533 W	S0430	PAIRED	RANDOM	METAGENOMIC	marine metagenome	ILLUMINA	2018-05-01T00:00:00Z	2017-07-01T01:42:00Z	1	S0430	SRP110813
SRR5788386	WGS	300	7344270600	PRJNA385854	SAMN07136891	MIMS.me,MIGS/MIMS/MIMARKS.water	3217337804	MIT	2011-06-10	public	run.zq,sra,fastq	ncbi,s3,gs	gs.US,ncbi.public,s3.us-east-1	75m	ocean_biome	ocean	water	SRX2974826	uncalculated	uncalculated	Pacific Ocean	NextSeq 550	32.49667 S, 170.99533 W	S0429	PAIRED	RANDOM	METAGENOMIC	marine metagenome	ILLUMINA	2018-05-01T00:00:00Z	2017-07-01T01:54:00Z	1	S0429	SRP110813
SRR5788387	WGS	300	11340000000	PRJNA385854	SAMN07136761	MIMS.me,MIGS/MIMS/MIMARKS.water	4827480060	MIT	2010-05-22	public	fastq,sra,run.zq	s3,gs,ncbi	ncbi.public,gs.US,s3.us-east-1	9m	ocean_biome	ocean	water	SRX2974825	uncalculated	uncalculated	Atlantic Ocean	NextSeq 550	33.4334 N, 58.0503 W	S0294	PAIRED	RANDOM	METAGENOMIC	marine metagenome	ILLUMINA	2018-05-01T00:00:00Z	2017-07-01T01:53:00Z	1	S0294	SRP110813
SRR5788388	WGS	300	5300633100	PRJNA385854	SAMN07136886	MIMS.me,MIGS/MIMS/MIMARKS.water	2204809713	MIT	2011-05-27	public	sra,run.zq,fastq	gs,ncbi,s3	s3.us-east-1,gs.US,ncbi.public	100m	ocean_biome	ocean	water	SRX2974824	uncalculated	uncalculated	Pacific Ocean	NextSeq 550	32.5 S, 179.303 W	S0424	PAIRED	RANDOM	METAGENOMIC	marine metagenome	ILLUMINA	2018-05-01T00:00:00Z	2017-07-01T01:41:00Z	1	S0424	SRP110813
SRR5788389	WGS	300	4496562300	PRJNA385854	SAMN07136885	MIMS.me,MIGS/MIMS/MIMARKS.water	1906844074	MIT	2011-05-27	public	fastq,sra,run.zq	ncbi,gs,s3	gs.US,s3.us-east-1,ncbi.public	75m	ocean_biome	ocean	water	SRX2974823	uncalculated	uncalculated	Pacific Ocean	NextSeq 550	32.5 S, 179.303 W	S0423	PAIRED	RANDOM	METAGENOMIC	marine metagenome	ILLUMINA	2018-05-01T00:00:00Z	2017-07-01T01:35:00Z	1	S0423	SRP110813
SRR5788390	WGS	300	5120705100	PRJNA385854	SAMN07136884	MIMS.me,MIGS/MIMS/MIMARKS.water	2136745388	MIT	2011-05-27	public	sra,run.zq,fastq	ncbi,s3,gs	s3.us-east-1,ncbi.public,gs.US	50m	ocean_biome	ocean	water	SRX2974822	uncalculated	uncalculated	Pacific Ocean	NextSeq 550	32.5 S, 179.303 W	S0422	PAIRED	RANDOM	METAGENOMIC	marine metagenome	ILLUMINA	2018-05-01T00:00:00Z	2017-07-01T01:47:00Z	1	S0422	SRP110813
SRR5788391	WGS	300	7398842700	PRJNA385854	SAMN07136883	MIMS.me,MIGS/MIMS/MIMARKS.water	2947959682	MIT	2011-05-27	public	fastq,sra,run.zq	gs,s3,ncbi	ncbi.public,gs.US,s3.us-east-1	30m	ocean_biome	ocean	water	SRX2974821	uncalculated	uncalculated	Pacific Ocean	NextSeq 550	32.5 S, 179.303 W	S0421	PAIRED	RANDOM	METAGENOMIC	marine metagenome	ILLUMINA	2018-05-01T00:00:00Z	2017-07-01T01:53:00Z	1	S0421	SRP110813
SRR5788392	WGS	300	8923144200	PRJNA385854	SAMN07136890	MIMS.me,MIGS/MIMS/MIMARKS.water	3708244900	MIT	2011-06-10	public	sra,fastq,run.zq	gs,ncbi,s3	s3.us-east-1,ncbi.public,gs.US	52m	ocean_biome	ocean	water	SRX2974820	uncalculated	uncalculated	Pacific Ocean	NextSeq 550	32.49667 S, 170.99533 W	S0428	PAIRED	RANDOM	METAGENOMIC	marine metagenome	ILLUMINA	2018-05-01T00:00:00Z	2017-07-01T01:58:00Z	1	S0428	SRP110813
SRR5788393	WGS	300	7574694900	PRJNA385854	SAMN07136889	MIMS.me,MIGS/MIMS/MIMARKS.water	3063965753	MIT	2011-06-10	public	sra,run.zq,fastq	gs,ncbi,s3	gs.US,ncbi.public,s3.us-east-1	32m	ocean_biome	ocean	water	SRX2974819	uncalculated	uncalculated	Pacific Ocean	NextSeq 550	32.49667 S, 170.99533 W	S0427	PAIRED	RANDOM	METAGENOMIC	marine metagenome	ILLUMINA	2018-05-01T00:00:00Z	2017-07-01T02:15:00Z	1	S0427	SRP110813
SRR5788394	WGS	300	6622864500	PRJNA385854	SAMN07136888	MIMS.me,MIGS/MIMS/MIMARKS.water	2741461450	MIT	2011-06-10	public	sra,fastq,run.zq	s3,gs,ncbi	gs.US,s3.us-east-1,ncbi.public	16m	ocean_biome	ocean	water	SRX2974818	uncalculated	uncalculated	Pacific Ocean	NextSeq 550	32.49667 S, 170.99533 W	S0426	PAIRED	RANDOM	METAGENOMIC	marine metagenome	ILLUMINA	2018-05-01T00:00:00Z	2017-07-01T01:56:00Z	1	S0426	SRP110813
SRR5788395	WGS	300	4094224200	PRJNA385854	SAMN07136887	MIMS.me,MIGS/MIMS/MIMARKS.water	1697895339	MIT	2011-05-27	public	run.zq,fastq,sra	gs,ncbi,s3	s3.us-east-1,ncbi.public,gs.US	1000m	ocean_biome	ocean	water	SRX2974817	uncalculated	uncalculated	Pacific Ocean	NextSeq 550	32.5 S, 179.303 W	S0425	PAIRED	RANDOM	METAGENOMIC	marine metagenome	ILLUMINA	2018-05-01T00:00:00Z	2017-07-01T01:50:00Z	1	S0425	SRP110813
SRR5788396	WGS	300	5758761600	PRJNA385854	SAMN07136750	MIMS.me,MIGS/MIMS/MIMARKS.water	2430238161	MIT	2011-05-29	public	sra,run.zq,fastq	s3,ncbi,gs	ncbi.public,s3.us-east-1,gs.US	15m	ocean_biome	ocean	water	SRX2974816	uncalculated	uncalculated	Pacific Ocean	NextSeq 550	32.5 S, 176 W	S0283	PAIRED	RANDOM	METAGENOMIC	marine metagenome	ILLUMINA	2018-05-01T00:00:00Z	2017-07-01T01:53:00Z	1	S0283	SRP110813
SRR5788397	WGS	300	7084487100	PRJNA385854	SAMN07136749	MIMS.me,MIGS/MIMS/MIMARKS.water	2976798343	MIT	2011-05-23	public	fastq,run.zq,sra	s3,ncbi,gs	gs.US,ncbi.public,s3.us-east-1	100m	ocean_biome	ocean	water	SRX2974815	uncalculated	uncalculated	Pacific Ocean	NextSeq 550	30 S, 170.877 E	S0282	PAIRED	RANDOM	METAGENOMIC	marine metagenome	ILLUMINA	2018-05-01T00:00:00Z	2017-07-01T01:55:00Z	1	S0282	SRP110813
SRR5788398	WGS	300	5506223400	PRJNA385854	SAMN07136748	MIMS.me,MIGS/MIMS/MIMARKS.water	2335338469	MIT	2011-05-23	public	sra,fastq,run.zq	gs,ncbi,s3	gs.US,ncbi.public,s3.us-east-1	75m	ocean_biome	ocean	water	SRX2974814	uncalculated	uncalculated	Pacific Ocean	NextSeq 550	30 S, 170.877 E	S0281	PAIRED	RANDOM	METAGENOMIC	marine metagenome	ILLUMINA	2018-05-01T00:00:00Z	2017-07-01T01:55:00Z	1	S0281	SRP110813
SRR5788399	WGS	300	6128560800	PRJNA385854	SAMN07136747	MIMS.me,MIGS/MIMS/MIMARKS.water	2585254126	MIT	2011-05-23	public	run.zq,fastq,sra	ncbi,s3,gs	gs.US,ncbi.public,s3.us-east-1	50m	ocean_biome	ocean	water	SRX2974813	uncalculated	uncalculated	Pacific Ocean	NextSeq 550	30 S, 170.877 E	S0280	PAIRED	RANDOM	METAGENOMIC	marine metagenome	ILLUMINA	2018-05-01T00:00:00Z	2017-07-01T02:10:00Z	1	S0280	SRP110813
SRR5788400	WGS	300	5490306900	PRJNA385854	SAMN07136746	MIMS.me,MIGS/MIMS/MIMARKS.water	2314674945	MIT	2011-05-23	public	sra,fastq,run.zq	ncbi,gs,s3	ncbi.public,s3.us-east-1,gs.US	30m	ocean_biome	ocean	water	SRX2974812	uncalculated	uncalculated	Pacific Ocean	NextSeq 550	30 S, 170.877 E	S0279	PAIRED	RANDOM	METAGENOMIC	marine metagenome	ILLUMINA	2018-05-01T00:00:00Z	2017-07-01T01:55:00Z	1	S0279	SRP110813
SRR5788401	WGS	300	4333461300	PRJNA385854	SAMN07136745	MIMS.me,MIGS/MIMS/MIMARKS.water	2037000326	MIT	2011-05-23	public	fastq,sra,run.zq	gs,ncbi,s3	s3.us-east-1,gs.US,ncbi.public	15m	ocean_biome	ocean	water	SRX2974811	uncalculated	uncalculated	Pacific Ocean	NextSeq 550	30 S, 170.877 E	S0278	PAIRED	RANDOM	METAGENOMIC	marine metagenome	ILLUMINA	2018-05-01T00:00:00Z	2017-07-01T02:02:00Z	1	S0278	SRP110813
SRR5788402	WGS	300	7394050500	PRJNA385854	SAMN07136744	MIMS.me,MIGS/MIMS/MIMARKS.water	3097373350	MIT	2011-05-21	public	run.zq,fastq,sra	ncbi,gs,s3	s3.us-east-1,gs.US,ncbi.public	100m	ocean_biome	ocean	water	SRX2974810	uncalculated	uncalculated	Pacific Ocean	NextSeq 550	30 S, 167 E	S0277	PAIRED	RANDOM	METAGENOMIC	marine metagenome	ILLUMINA	2018-05-01T00:00:00Z	2017-07-01T01:59:00Z	1	S0277	SRP110813
SRR5788403	WGS	300	5061345000	PRJNA385854	SAMN07136743	MIMS.me,MIGS/MIMS/MIMARKS.water	2054859085	MIT	2011-05-21	public	run.zq,fastq,sra	ncbi,gs,s3	gs.US,s3.us-east-1,ncbi.public	75m	ocean_biome	ocean	water	SRX2974809	uncalculated	uncalculated	Pacific Ocean	NextSeq 550	30 S, 167 E	S0276	PAIRED	RANDOM	METAGENOMIC	marine metagenome	ILLUMINA	2018-05-01T00:00:00Z	2017-07-01T02:06:00Z	1	S0276	SRP110813
SRR5788404	WGS	300	6566205000	PRJNA385854	SAMN07136754	MIMS.me,MIGS/MIMS/MIMARKS.water	2505203838	MIT	2011-05-29	public	sra,fastq,run.zq	ncbi,gs,s3	s3.us-east-1,gs.US,ncbi.public	100m	ocean_biome	ocean	water	SRX2974808	uncalculated	uncalculated	Pacific Ocean	NextSeq 550	32.5 S, 176 W	S0287	PAIRED	RANDOM	METAGENOMIC	marine metagenome	ILLUMINA	2018-05-01T00:00:00Z	2017-07-01T02:00:00Z	1	S0287	SRP110813
SRR5788405	WGS	300	6188480700	PRJNA385854	SAMN07136752	MIMS.me,MIGS/MIMS/MIMARKS.water	2610313834	MIT	2011-05-29	public	run.zq,sra,fastq	gs,s3,ncbi	s3.us-east-1,ncbi.public,gs.US	50m	ocean_biome	ocean	water	SRX2974807	uncalculated	uncalculated	Pacific Ocean	NextSeq 550	32.5 S, 176 W	S0285	PAIRED	RANDOM	METAGENOMIC	marine metagenome	ILLUMINA	2018-05-01T00:00:00Z	2017-07-01T01:59:00Z	1	S0285	SRP110813
SRR5788406	WGS	300	6549252000	PRJNA385854	SAMN07136751	MIMS.me,MIGS/MIMS/MIMARKS.water	2727509866	MIT	2011-05-29	public	fastq,run.zq,sra	gs,s3,ncbi	s3.us-east-1,gs.US,ncbi.public	30m	ocean_biome	ocean	water	SRX2974806	uncalculated	uncalculated	Pacific Ocean	NextSeq 550	32.5 S, 176 W	S0284	PAIRED	RANDOM	METAGENOMIC	marine metagenome	ILLUMINA	2018-05-01T00:00:00Z	2017-07-01T02:05:00Z	1	S0284	SRP110813
SRR5788407	WGS	300	6043289400	PRJNA385854	SAMN07136580	MIMS.me,MIGS/MIMS/MIMARKS.water	2699891005	MIT	2011-12-10	public	fastq,run.zq,sra	ncbi,gs,s3	ncbi.public,s3.us-east-1,gs.US	183.7m	ocean_biome	ocean	water	SRX2974805	uncalculated	uncalculated	Atlantic Ocean	NextSeq 550	17.39998 N, 24.50003 W	S0102	PAIRED	RANDOM	METAGENOMIC	marine metagenome	ILLUMINA	2018-05-01T00:00:00Z	2017-07-01T02:01:00Z	1	S0102	SRP110813
SRR5788408	WGS	300	9499812900	PRJNA385854	SAMN07136579	MIMS.me,MIGS/MIMS/MIMARKS.water	4214196293	MIT	2011-12-10	public	sra,run.zq,fastq	s3,ncbi,gs	gs.US,ncbi.public,s3.us-east-1	135m	ocean_biome	ocean	water	SRX2974804	uncalculated	uncalculated	Atlantic Ocean	NextSeq 550	17.39998 N, 24.50003 W	S0101	PAIRED	RANDOM	METAGENOMIC	marine metagenome	ILLUMINA	2018-05-01T00:00:00Z	2017-07-01T02:25:00Z	1	S0101	SRP110813
SRR5788409	WGS	300	8097318000	PRJNA385854	SAMN07136578	MIMS.me,MIGS/MIMS/MIMARKS.water	3920070274	MIT	2011-12-10	public	fastq,run.zq,sra	ncbi,s3,gs	ncbi.public,s3.us-east-1,gs.US	89.3m	ocean_biome	ocean	water	SRX2974803	uncalculated	uncalculated	Atlantic Ocean	NextSeq 550	17.39998 N, 24.50003 W	S0100	PAIRED	RANDOM	METAGENOMIC	marine metagenome	ILLUMINA	2018-05-01T00:00:00Z	2017-07-01T02:16:00Z	1	S0100	SRP110813
SRR5788410	WGS	300	9258347700	PRJNA385854	SAMN07136577	MIMS.me,MIGS/MIMS/MIMARKS.water	4496400073	MIT	2011-12-10	public	fastq,run.zq,sra	gs,ncbi,s3	s3.us-east-1,gs.US,ncbi.public	71.6m	ocean_biome	ocean	water	SRX2974802	uncalculated	uncalculated	Atlantic Ocean	NextSeq 550	17.39998 N, 24.50003 W	S0099	PAIRED	RANDOM	METAGENOMIC	marine metagenome	ILLUMINA	2018-05-01T00:00:00Z	2017-07-01T02:10:00Z	1	S0099	SRP110813
SRR5788411	WGS	300	8717205600	PRJNA385854	SAMN07136576	MIMS.me,MIGS/MIMS/MIMARKS.water	4237069918	MIT	2011-12-10	public	sra,fastq,run.zq	gs,ncbi,s3	gs.US,s3.us-east-1,ncbi.public	48.1m	ocean_biome	ocean	water	SRX2974801	uncalculated	uncalculated	Atlantic Ocean	NextSeq 550	17.39998 N, 24.50003 W	S0098	PAIRED	RANDOM	METAGENOMIC	marine metagenome	ILLUMINA	2018-05-01T00:00:00Z	2017-07-01T02:19:00Z	1	S0098	SRP110813
SRR5788412	WGS	300	14822000000	PRJNA385854	SAMN07136575	MIMS.me,MIGS/MIMS/MIMARKS.water	7200108875	MIT	2011-11-30	public	run.zq,sra,fastq	ncbi,s3,gs	gs.US,ncbi.public,s3.us-east-1	284.8m	ocean_biome	ocean	water	SRX2974800	uncalculated	uncalculated	Atlantic Ocean	NextSeq 550	26.13688 N, 44.82622 W	S0097	PAIRED	RANDOM	METAGENOMIC	marine metagenome	ILLUMINA	2018-05-01T00:00:00Z	2017-07-01T02:39:00Z	1	S0097	SRP110813
SRR5788413	WGS	300	11656000000	PRJNA385854	SAMN07136574	MIMS.me,MIGS/MIMS/MIMARKS.water	5637704072	MIT	2011-11-30	public	run.zq,sra,fastq	s3,gs,ncbi	s3.us-east-1,gs.US,ncbi.public	234.8m	ocean_biome	ocean	water	SRX2974799	uncalculated	uncalculated	Atlantic Ocean	NextSeq 550	26.13688 N, 44.82622 W	S0096	PAIRED	RANDOM	METAGENOMIC	marine metagenome	ILLUMINA	2018-05-01T00:00:00Z	2017-07-01T02:41:00Z	1	S0096	SRP110813
SRR5788414	WGS	300	14914000000	PRJNA385854	SAMN07136573	MIMS.me,MIGS/MIMS/MIMARKS.water	7246651227	MIT	2011-11-30	public	run.zq,sra,fastq	gs,ncbi,s3	gs.US,s3.us-east-1,ncbi.public	185.7m	ocean_biome	ocean	water	SRX2974798	uncalculated	uncalculated	Atlantic Ocean	NextSeq 550	26.13688 N, 44.82622 W	S0095	PAIRED	RANDOM	METAGENOMIC	marine metagenome	ILLUMINA	2018-05-01T00:00:00Z	2017-07-01T03:05:00Z	1	S0095	SRP110813
SRR5788415	WGS	300	5935054500	PRJNA385854	SAMN07136796	MIMS.me,MIGS/MIMS/MIMARKS.water	2450908778	MIT	2011-06-13	public	run.zq,fastq,sra	s3,gs,ncbi	gs.US,ncbi.public,s3.us-east-1	100m	ocean_biome	ocean	water	SRX2974797	uncalculated	uncalculated	Pacific Ocean	NextSeq 550	32.49567 S, 164.99233 W	S0333	PAIRED	RANDOM	METAGENOMIC	marine metagenome	ILLUMINA	2018-05-01T00:00:00Z	2017-07-01T02:19:00Z	1	S0333	SRP110813
SRR5788416	WGS	300	5605047900	PRJNA385854	SAMN07136795	MIMS.me,MIGS/MIMS/MIMARKS.water	2366580307	MIT	2011-06-13	public	sra,fastq,run.zq	s3,gs,ncbi	ncbi.public,gs.US,s3.us-east-1	75m	ocean_biome	ocean	water	SRX2974796	uncalculated	uncalculated	Pacific Ocean	NextSeq 550	32.49567 S, 164.99233 W	S0332	PAIRED	RANDOM	METAGENOMIC	marine metagenome	ILLUMINA	2018-05-01T00:00:00Z	2017-07-01T02:18:00Z	1	S0332	SRP110813
SRR5788417	WGS	300	10531000000	PRJNA385854	SAMN07136794	MIMS.me,MIGS/MIMS/MIMARKS.water	4416660538	MIT	2011-06-13	public	sra,run.zq,fastq	s3,gs,ncbi	gs.US,ncbi.public,s3.us-east-1	50m	ocean_biome	ocean	water	SRX2974795	uncalculated	uncalculated	Pacific Ocean	NextSeq 550	32.49567 S, 164.99233 W	S0331	PAIRED	RANDOM	METAGENOMIC	marine metagenome	ILLUMINA	2018-05-01T00:00:00Z	2017-07-01T02:29:00Z	1	S0331	SRP110813
SRR5788418	WGS	300	4965045900	PRJNA385854	SAMN07136793	MIMS.me,MIGS/MIMS/MIMARKS.water	2053330747	MIT	2011-06-01	public	sra,fastq,run.zq	s3,ncbi,gs	s3.us-east-1,gs.US,ncbi.public	100m	ocean_biome	ocean	water	SRX2974794	uncalculated	uncalculated	Pacific Ocean	NextSeq 550	32.5 S, 172 W	S0326	PAIRED	RANDOM	METAGENOMIC	marine metagenome	ILLUMINA	2018-05-01T00:00:00Z	2017-07-01T02:17:00Z	1	S0326	SRP110813
SRR5788419	WGS	300	8777309700	PRJNA385854	SAMN07136800	MIGS/MIMS/MIMARKS.water,MIMS.me	3723479604	MIT	2011-06-14	public	fastq,sra,run.zq	s3,ncbi,gs	s3.us-east-1,ncbi.public,gs.US	17m	ocean_biome	ocean	water	SRX2974793	uncalculated	uncalculated	Pacific Ocean	NextSeq 550	32.50433 S, 163.98967 W	S0337	PAIRED	RANDOM	METAGENOMIC	marine metagenome	ILLUMINA	2018-05-01T00:00:00Z	2017-07-01T02:38:00Z	1	S0337	SRP110813
SRR5788420	WGS	300	8073192300	PRJNA385854	SAMN07136799	MIMS.me,MIGS/MIMS/MIMARKS.water	3389344519	MIT	2011-06-14	public	fastq,run.zq,sra	gs,ncbi,s3	ncbi.public,gs.US,s3.us-east-1	5100 m	ocean_biome	ocean	water	SRX2974792	uncalculated	uncalculated	Pacific Ocean	NextSeq 550	32.515 S, 164.98117 W	S0336	PAIRED	RANDOM	METAGENOMIC	marine metagenome	ILLUMINA	2018-05-01T00:00:00Z	2017-07-01T02:27:00Z	1	S0336	SRP110813
SRR5788421	WGS	300	7092073500	PRJNA385854	SAMN07136798	MIMS.me,MIGS/MIMS/MIMARKS.water	2986273311	MIT	2011-06-14	public	run.zq,fastq,sra	s3,ncbi,gs	ncbi.public,gs.US,s3.us-east-1	1023m	ocean_biome	ocean	water	SRX2974791	uncalculated	uncalculated	Pacific Ocean	NextSeq 550	32.515 S, 164.98117 W	S0335	PAIRED	RANDOM	METAGENOMIC	marine metagenome	ILLUMINA	2018-05-01T00:00:00Z	2017-07-01T02:22:00Z	1	S0335	SRP110813
SRR5788422	WGS	300	9483504000	PRJNA385854	SAMN07136797	MIMS.me,MIGS/MIMS/MIMARKS.water	4028072843	MIT	2011-06-13	public	run.zq,sra,fastq	ncbi,gs,s3	gs.US,ncbi.public,s3.us-east-1	204m	ocean_biome	ocean	water	SRX2974790	uncalculated	uncalculated	Pacific Ocean	NextSeq 550	32.49567 S, 164.99233 W	S0334	PAIRED	RANDOM	METAGENOMIC	marine metagenome	ILLUMINA	2018-05-01T00:00:00Z	2017-07-01T02:28:00Z	1	S0334	SRP110813
SRR5788423	WGS	300	7425380400	PRJNA385854	SAMN07136802	MIMS.me,MIGS/MIMS/MIMARKS.water	2813371923	MIT	2011-06-14	public	run.zq,sra,fastq	s3,ncbi,gs	gs.US,s3.us-east-1,ncbi.public	51m	ocean_biome	ocean	water	SRX2974789	uncalculated	uncalculated	Pacific Ocean	NextSeq 550	32.50433 S, 163.98967 W	S0339	PAIRED	RANDOM	METAGENOMIC	marine metagenome	ILLUMINA	2018-05-01T00:00:00Z	2017-07-01T02:23:00Z	1	S0339	SRP110813
SRR5788424	WGS	300	11964000000	PRJNA385854	SAMN07136801	MIMS.me,MIGS/MIMS/MIMARKS.water	5384453390	MIT	2011-06-14	public	run.zq,sra,fastq	gs,ncbi,s3	ncbi.public,gs.US,s3.us-east-1	31m	ocean_biome	ocean	water	SRX2974788	uncalculated	uncalculated	Pacific Ocean	NextSeq 550	32.50433 S, 163.98967 W	S0338	PAIRED	RANDOM	METAGENOMIC	marine metagenome	ILLUMINA	2018-05-01T00:00:00Z	2017-07-01T02:44:00Z	1	S0338	SRP110813
SRR5788425	WGS	300	8844764400	PRJNA385854	SAMN07136582	MIMS.me,MIGS/MIMS/MIMARKS.water	3903663047	MIT	2011-12-10	public	sra,fastq,run.zq	s3,ncbi,gs	ncbi.public,gs.US,s3.us-east-1	285.9m	ocean_biome	ocean	water	SRX2974787	uncalculated	uncalculated	Atlantic Ocean	NextSeq 550	17.39998 N, 24.50003 W	S0104	PAIRED	RANDOM	METAGENOMIC	marine metagenome	ILLUMINA	2018-05-01T00:00:00Z	2017-07-01T02:31:00Z	1	S0104	SRP110813
SRR5788426	WGS	300	8023293600	PRJNA385854	SAMN07136581	MIMS.me,MIGS/MIMS/MIMARKS.water	3574513153	MIT	2011-12-10	public	sra,fastq,run.zq	s3,ncbi,gs	s3.us-east-1,gs.US,ncbi.public	234.5m	ocean_biome	ocean	water	SRX2974786	uncalculated	uncalculated	Atlantic Ocean	NextSeq 550	17.39998 N, 24.50003 W	S0103	PAIRED	RANDOM	METAGENOMIC	marine metagenome	ILLUMINA	2018-05-01T00:00:00Z	2017-07-01T02:30:00Z	1	S0103	SRP110813
SRR5788427	WGS	300	7120691400	PRJNA385854	SAMN07136502	MIMS.me,MIGS/MIMS/MIMARKS.water	3646700901	MIT	2010-05-18	public	sra,fastq,run.zq	gs,ncbi,s3	ncbi.public,s3.us-east-1,gs.US	52m	ocean_biome	ocean	water	SRX2974785	uncalculated	uncalculated	Atlantic Ocean	NextSeq 550	37.5673 N, 50.6855 W	S0022	PAIRED	RANDOM	METAGENOMIC	marine metagenome	ILLUMINA	2018-05-01T00:00:00Z	2017-07-01T02:29:00Z	1	S0022	SRP110813
SRR5788428	WGS	300	7060147500	PRJNA385854	SAMN07136501	MIMS.me,MIGS/MIMS/MIMARKS.water	3602312172	MIT	2010-05-18	public	run.zq,sra,fastq	s3,gs,ncbi	ncbi.public,gs.US,s3.us-east-1	10m	ocean_biome	ocean	water	SRX2974784	uncalculated	uncalculated	Atlantic Ocean	NextSeq 550	37.5673 N, 50.6855 W	S0021	PAIRED	RANDOM	METAGENOMIC	marine metagenome	ILLUMINA	2018-05-01T00:00:00Z	2017-07-01T02:30:00Z	1	S0021	SRP110813
SRR5788429	WGS	300	5144292900	PRJNA385854	SAMN07136500	MIMS.me,MIGS/MIMS/MIMARKS.water	2772807615	MIT	2010-05-20	public	run.zq,sra,fastq	s3,ncbi,gs	s3.us-east-1,ncbi.public,gs.US	199m	ocean_biome	ocean	water	SRX2974783	uncalculated	uncalculated	Atlantic Ocean	NextSeq 550	36.2067 N, 53.2681 W	S0020	PAIRED	RANDOM	METAGENOMIC	marine metagenome	ILLUMINA	2018-05-01T00:00:00Z	2017-07-01T02:28:00Z	1	S0020	SRP110813
SRR5788430	WGS	300	7400771100	PRJNA385854	SAMN07136499	MIMS.me,MIGS/MIMS/MIMARKS.water	3747324767	MIT	2010-05-20	public	run.zq,sra,fastq	s3,ncbi,gs	gs.US,s3.us-east-1,ncbi.public	151m	ocean_biome	ocean	water	SRX2974782	uncalculated	uncalculated	Atlantic Ocean	NextSeq 550	36.2067 N, 53.2681 W	S0019	PAIRED	RANDOM	METAGENOMIC	marine metagenome	ILLUMINA	2018-05-01T00:00:00Z	2017-07-01T02:31:00Z	1	S0019	SRP110813
SRR5788431	WGS	300	6401305800	PRJNA385854	SAMN07136498	MIGS/MIMS/MIMARKS.water,MIMS.me	3223377966	MIT	2010-05-20	public	fastq,run.zq,sra	ncbi,s3,gs	gs.US,ncbi.public,s3.us-east-1	102m	ocean_biome	ocean	water	SRX2974781	uncalculated	uncalculated	Atlantic Ocean	NextSeq 550	36.2067 N, 53.2681 W	S0018	PAIRED	RANDOM	METAGENOMIC	marine metagenome	ILLUMINA	2018-05-01T00:00:00Z	2017-07-01T02:30:00Z	1	S0018	SRP110813
SRR5788432	WGS	300	6921581400	PRJNA385854	SAMN07136497	MIMS.me,MIGS/MIMS/MIMARKS.water	3491228175	MIT	2010-05-20	public	fastq,sra,run.zq	ncbi,s3,gs	ncbi.public,s3.us-east-1,gs.US	74m	ocean_biome	ocean	water	SRX2974780	uncalculated	uncalculated	Atlantic Ocean	NextSeq 550	36.2067 N, 53.2681 W	S0017	PAIRED	RANDOM	METAGENOMIC	marine metagenome	ILLUMINA	2018-05-01T00:00:00Z	2017-07-01T02:32:00Z	1	S0017	SRP110813
SRR5788433	WGS	300	7396835400	PRJNA385854	SAMN07136496	MIMS.me,MIGS/MIMS/MIMARKS.water	3808759136	MIT	2010-05-20	public	fastq,sra,run.zq	s3,ncbi,gs	ncbi.public,gs.US,s3.us-east-1	50m	ocean_biome	ocean	water	SRX2974779	uncalculated	uncalculated	Atlantic Ocean	NextSeq 550	36.2067 N, 53.2681 W	S0016	PAIRED	RANDOM	METAGENOMIC	marine metagenome	ILLUMINA	2018-05-01T00:00:00Z	2017-07-01T02:34:00Z	1	S0016	SRP110813
SRR5788434	WGS	300	7279524600	PRJNA385854	SAMN07136495	MIMS.me,MIGS/MIMS/MIMARKS.water	3765243509	MIT	2010-05-20	public	run.zq,sra,fastq	gs,ncbi,s3	ncbi.public,gs.US,s3.us-east-1	8m	ocean_biome	ocean	water	SRX2974778	uncalculated	uncalculated	Atlantic Ocean	NextSeq 550	36.2067 N, 53.2681 W	S0015	PAIRED	RANDOM	METAGENOMIC	marine metagenome	ILLUMINA	2018-05-01T00:00:00Z	2017-07-01T02:37:00Z	1	S0015	SRP110813
SRR5788435	WGS	300	8597268600	PRJNA385854	SAMN07136494	MIMS.me,MIGS/MIMS/MIMARKS.water	4449018319	MIT	2010-05-12	public	sra,run.zq,fastq	gs,s3,ncbi	gs.US,s3.us-east-1,ncbi.public	198m	ocean_biome	ocean	water	SRX2974777	uncalculated	uncalculated	Atlantic Ocean	NextSeq 550	46.312 N, 39.658 W	S0013	PAIRED	RANDOM	METAGENOMIC	marine metagenome	ILLUMINA	2018-05-01T00:00:00Z	2017-07-01T02:49:00Z	1	S0013	SRP110813
SRR5788436	WGS	300	7790244000	PRJNA385854	SAMN07136493	MIMS.me,MIGS/MIMS/MIMARKS.water	4030873869	MIT	2010-05-12	public	fastq,sra,run.zq	gs,ncbi,s3	s3.us-east-1,ncbi.public,gs.US	153m	ocean_biome	ocean	water	SRX2974776	uncalculated	uncalculated	Atlantic Ocean	NextSeq 550	46.312 N, 39.658 W	S0012	PAIRED	RANDOM	METAGENOMIC	marine metagenome	ILLUMINA	2018-05-01T00:00:00Z	2017-07-01T02:48:00Z	1	S0012	SRP110813
SRR5788437	WGS	300	2546680800	PRJNA385854	SAMN07136932	MIMS.me,MIGS/MIMS/MIMARKS.water	1097571186	MIT	2010-10-26	public	run.zq,fastq,sra	ncbi,s3,gs	gs.US,s3.us-east-1,ncbi.public	101.9m	ocean_biome	ocean	water	SRX2974775	uncalculated	uncalculated	Atlantic Ocean	NextSeq 550	38.42539 S, 10.08884 E	S0470	PAIRED	RANDOM	METAGENOMIC	marine metagenome	ILLUMINA	2018-05-01T00:00:00Z	2017-07-01T02:34:00Z	1	S0470	SRP110813
SRR5788438	WGS	300	1388629800	PRJNA385854	SAMN07136931	MIMS.me,MIGS/MIMS/MIMARKS.water	601795592	MIT	2010-10-26	public	fastq,sra,run.zq	s3,ncbi,gs	gs.US,s3.us-east-1,ncbi.public	62m	ocean_biome	ocean	water	SRX2974774	uncalculated	uncalculated	Atlantic Ocean	NextSeq 550	38.42539 S, 10.08884 E	S0469	PAIRED	RANDOM	METAGENOMIC	marine metagenome	ILLUMINA	2018-05-01T00:00:00Z	2017-07-01T02:32:00Z	1	S0469	SRP110813
SRR5788439	WGS	300	786382800	PRJNA385854	SAMN07136930	MIMS.me,MIGS/MIMS/MIMARKS.water	343474911	MIT	2010-10-26	public	fastq,run.zq,sra	ncbi,s3,gs	s3.us-east-1,ncbi.public,gs.US	52.1m	ocean_biome	ocean	water	SRX2974773	uncalculated	uncalculated	Atlantic Ocean	NextSeq 550	38.42539 S, 10.08884 E	S0468	PAIRED	RANDOM	METAGENOMIC	marine metagenome	ILLUMINA	2018-05-01T00:00:00Z	2017-07-01T02:30:00Z	1	S0468	SRP110813
SRR5788440	WGS	300	1384280700	PRJNA385854	SAMN07136929	MIMS.me,MIGS/MIMS/MIMARKS.water	601593668	MIT	2010-10-26	public	fastq,run.zq,sra	gs,ncbi,s3	s3.us-east-1,gs.US,ncbi.public	42.2m	ocean_biome	ocean	water	SRX2974772	uncalculated	uncalculated	Atlantic Ocean	NextSeq 550	38.42539 S, 10.08884 E	S0467	PAIRED	RANDOM	METAGENOMIC	marine metagenome	ILLUMINA	2018-05-01T00:00:00Z	2017-07-01T02:33:00Z	1	S0467	SRP110813
SRR5788441	WGS	300	1222023900	PRJNA385854	SAMN07136928	MIMS.me,MIGS/MIMS/MIMARKS.water	535770732	MIT	2010-10-26	public	run.zq,fastq,sra	ncbi,gs,s3	ncbi.public,s3.us-east-1,gs.US	21.4m	ocean_biome	ocean	water	SRX2974771	uncalculated	uncalculated	Atlantic Ocean	NextSeq 550	38.42539 S, 10.08884 E	S0466	PAIRED	RANDOM	METAGENOMIC	marine metagenome	ILLUMINA	2018-05-01T00:00:00Z	2017-07-01T02:32:00Z	1	S0466	SRP110813
SRR5788442	WGS	300	1207141200	PRJNA385854	SAMN07136927	MIMS.me,MIGS/MIMS/MIMARKS.water	528453419	MIT	2010-10-26	public	run.zq,fastq,sra	ncbi,gs,s3	gs.US,ncbi.public,s3.us-east-1	6.5m	ocean_biome	ocean	water	SRX2974770	uncalculated	uncalculated	Atlantic Ocean	NextSeq 550	38.42539 S, 10.08884 E	S0465	PAIRED	RANDOM	METAGENOMIC	marine metagenome	ILLUMINA	2018-05-01T00:00:00Z	2017-07-01T02:38:00Z	1	S0465	SRP110813
SRR5788443	WGS	300	1002137100	PRJNA385854	SAMN07136926	MIMS.me,MIGS/MIMS/MIMARKS.water	431498601	MIT	2010-10-23	public	sra,fastq,run.zq	s3,gs,ncbi	s3.us-east-1,ncbi.public,gs.US	101m	ocean_biome	ocean	water	SRX2974769	uncalculated	uncalculated	Atlantic Ocean	NextSeq 550	36.48458 S, 13.276 E	S0464	PAIRED	RANDOM	METAGENOMIC	marine metagenome	ILLUMINA	2018-05-01T00:00:00Z	2017-07-01T02:33:00Z	1	S0464	SRP110813
SRR5788444	WGS	300	909147900	PRJNA385854	SAMN07136925	MIMS.me,MIGS/MIMS/MIMARKS.water	395097896	MIT	2010-10-23	public	fastq,run.zq,sra	ncbi,s3,gs	gs.US,s3.us-east-1,ncbi.public	81.5m	ocean_biome	ocean	water	SRX2974768	uncalculated	uncalculated	Atlantic Ocean	NextSeq 550	36.48458 S, 13.276 E	S0463	PAIRED	RANDOM	METAGENOMIC	marine metagenome	ILLUMINA	2018-05-01T00:00:00Z	2017-07-01T02:34:00Z	1	S0463	SRP110813
SRR5788445	WGS	300	6431271000	PRJNA385854	SAMN07136924	MIMS.me,MIGS/MIMS/MIMARKS.water	2513878537	MIT	2010-10-23	public	fastq,run.zq,sra	s3,gs,ncbi	ncbi.public,s3.us-east-1,gs.US	59.8m	ocean_biome	ocean	water	SRX2974767	uncalculated	uncalculated	Atlantic Ocean	NextSeq 550	36.48458 S, 13.276 E	S0462	PAIRED	RANDOM	METAGENOMIC	marine metagenome	ILLUMINA	2018-05-01T00:00:00Z	2017-07-01T02:47:00Z	1	S0462	SRP110813
SRR5788446	WGS	300	6634315800	PRJNA385854	SAMN07136923	MIMS.me,MIGS/MIMS/MIMARKS.water	2607785910	MIT	2010-10-23	public	run.zq,sra,fastq	s3,gs,ncbi	gs.US,ncbi.public,s3.us-east-1	50.2m	ocean_biome	ocean	water	SRX2974766	uncalculated	uncalculated	Atlantic Ocean	NextSeq 550	36.48458 S, 13.276 E	S0461	PAIRED	RANDOM	METAGENOMIC	marine metagenome	ILLUMINA	2018-05-01T00:00:00Z	2017-07-01T02:52:00Z	1	S0461	SRP110813
SRR5788447	WGS	300	8054544900	PRJNA385854	SAMN07136622	MIMS.me,MIGS/MIMS/MIMARKS.water	3673159789	MIT	2010-06-17	public	sra,fastq,run.zq	ncbi,s3,gs	s3.us-east-1,ncbi.public,gs.US	11m	ocean_biome	ocean	water	SRX2974765	uncalculated	uncalculated	Atlantic Ocean	NextSeq 550	24.7143 N, 67.0726 W	S0147	PAIRED	RANDOM	METAGENOMIC	marine metagenome	ILLUMINA	2018-05-01T00:00:00Z	2017-07-01T02:59:00Z	1	S0147	SRP110813
SRR5788448	WGS	300	5844558300	PRJNA385854	SAMN07136621	MIMS.me,MIGS/MIMS/MIMARKS.water	2560815172	MIT	2011-12-07	public	fastq,sra,run.zq	ncbi,gs,s3	ncbi.public,s3.us-east-1,gs.US	389.4m	ocean_biome	ocean	water	SRX2974764	uncalculated	uncalculated	Atlantic Ocean	NextSeq 550	19.43336 N, 29.38323 W	S0145	PAIRED	RANDOM	METAGENOMIC	marine metagenome	ILLUMINA	2018-05-01T00:00:00Z	2017-07-01T02:51:00Z	1	S0145	SRP110813
SRR5788449	WGS	300	7081537500	PRJNA385854	SAMN07136616	MIMS.me,MIGS/MIMS/MIMARKS.water	3215564220	MIT	2011-12-07	public	fastq,sra,run.zq	gs,ncbi,s3	gs.US,s3.us-east-1,ncbi.public	84m	ocean_biome	ocean	water	SRX2974763	uncalculated	uncalculated	Atlantic Ocean	NextSeq 550	19.43336 N, 29.38323 W	S0140	PAIRED	RANDOM	METAGENOMIC	marine metagenome	ILLUMINA	2018-05-01T00:00:00Z	2017-07-01T02:56:00Z	1	S0140	SRP110813
SRR5788450	WGS	300	7535048400	PRJNA385854	SAMN07136615	MIMS.me,MIGS/MIMS/MIMARKS.water	3460096728	MIT	2011-12-07	public	fastq,run.zq,sra	ncbi,gs,s3	gs.US,s3.us-east-1,ncbi.public	74.5m	ocean_biome	ocean	water	SRX2974762	uncalculated	uncalculated	Atlantic Ocean	NextSeq 550	19.43336 N, 29.38323 W	S0139	PAIRED	RANDOM	METAGENOMIC	marine metagenome	ILLUMINA	2018-05-01T00:00:00Z	2017-07-01T02:58:00Z	1	S0139	SRP110813
SRR5788451	WGS	300	7856715600	PRJNA385854	SAMN07136614	MIMS.me,MIGS/MIMS/MIMARKS.water	3599433744	MIT	2011-12-07	public	sra,fastq,run.zq	ncbi,s3,gs	ncbi.public,gs.US,s3.us-east-1	50m	ocean_biome	ocean	water	SRX2974761	uncalculated	uncalculated	Atlantic Ocean	NextSeq 550	19.43336 N, 29.38323 W	S0138	PAIRED	RANDOM	METAGENOMIC	marine metagenome	ILLUMINA	2018-05-01T00:00:00Z	2017-07-01T02:59:00Z	1	S0138	SRP110813
SRR5788452	WGS	300	7663341600	PRJNA385854	SAMN07136613	MIMS.me,MIGS/MIMS/MIMARKS.water	3487822956	MIT	2011-11-15	public	fastq,sra,run.zq	gs,s3,ncbi	ncbi.public,gs.US,s3.us-east-1	284.7m	ocean_biome	ocean	water	SRX2974760	uncalculated	uncalculated	Atlantic Ocean	NextSeq 550	37.60731 N, 68.3895 W	S0137	PAIRED	RANDOM	METAGENOMIC	marine metagenome	ILLUMINA	2018-05-01T00:00:00Z	2017-07-01T02:59:00Z	1	S0137	SRP110813
SRR5788453	WGS	300	8747745000	PRJNA385854	SAMN07136620	MIMS.me,MIGS/MIMS/MIMARKS.water	4000823128	MIT	2011-12-07	public	run.zq,fastq,sra	gs,ncbi,s3	s3.us-east-1,gs.US,ncbi.public	283.3m	ocean_biome	ocean	water	SRX2974759	uncalculated	uncalculated	Atlantic Ocean	NextSeq 550	19.43336 N, 29.38323 W	S0144	PAIRED	RANDOM	METAGENOMIC	marine metagenome	ILLUMINA	2018-05-01T00:00:00Z	2017-07-01T03:06:00Z	1	S0144	SRP110813
SRR5788454	WGS	300	7789720800	PRJNA385854	SAMN07136619	MIMS.me,MIGS/MIMS/MIMARKS.water	3560007780	MIT	2011-12-07	public	fastq,sra,run.zq	s3,ncbi,gs	s3.us-east-1,ncbi.public,gs.US	233.1m	ocean_biome	ocean	water	SRX2974758	uncalculated	uncalculated	Atlantic Ocean	NextSeq 550	19.43336 N, 29.38323 W	S0143	PAIRED	RANDOM	METAGENOMIC	marine metagenome	ILLUMINA	2018-05-01T00:00:00Z	2017-07-01T03:03:00Z	1	S0143	SRP110813
SRR5788455	WGS	300	8183113500	PRJNA385854	SAMN07136618	MIMS.me,MIGS/MIMS/MIMARKS.water	3761395771	MIT	2011-12-07	public	sra,run.zq,fastq	s3,gs,ncbi	gs.US,s3.us-east-1,ncbi.public	183.9m	ocean_biome	ocean	water	SRX2974757	uncalculated	uncalculated	Atlantic Ocean	NextSeq 550	19.43336 N, 29.38323 W	S0142	PAIRED	RANDOM	METAGENOMIC	marine metagenome	ILLUMINA	2018-05-01T00:00:00Z	2017-07-01T03:04:00Z	1	S0142	SRP110813
SRR5788456	WGS	300	5306366100	PRJNA385854	SAMN07136617	MIMS.me,MIGS/MIMS/MIMARKS.water	2317061409	MIT	2011-12-07	public	fastq,run.zq,sra	ncbi,s3,gs	s3.us-east-1,gs.US,ncbi.public	123.8m	ocean_biome	ocean	water	SRX2974756	uncalculated	uncalculated	Atlantic Ocean	NextSeq 550	19.43336 N, 29.38323 W	S0141	PAIRED	RANDOM	METAGENOMIC	marine metagenome	ILLUMINA	2018-05-01T00:00:00Z	2017-07-01T02:52:00Z	1	S0141	SRP110813
SRR5788457	WGS	300	7829095500	PRJNA385854	SAMN07136840	MIMS.me,MIGS/MIMS/MIMARKS.water	3361664912	MIT	2011-06-13	public	sra,run.zq,fastq	ncbi,s3,gs	ncbi.public,s3.us-east-1,gs.US	28m	ocean_biome	ocean	water	SRX2974755	uncalculated	uncalculated	Pacific Ocean	NextSeq 550	32.49567 S, 164.99233 W	S0378	PAIRED	RANDOM	METAGENOMIC	marine metagenome	ILLUMINA	2018-05-01T00:00:00Z	2017-07-01T02:58:00Z	1	S0378	SRP110813
SRR5788458	WGS	300	7114164000	PRJNA385854	SAMN07136839	MIMS.me,MIGS/MIMS/MIMARKS.water	3040841712	MIT	2011-06-13	public	sra,fastq,run.zq	gs,ncbi,s3	s3.us-east-1,gs.US,ncbi.public	15m	ocean_biome	ocean	water	SRX2974754	uncalculated	uncalculated	Pacific Ocean	NextSeq 550	32.49567 S, 164.99233 W	S0377	PAIRED	RANDOM	METAGENOMIC	marine metagenome	ILLUMINA	2018-05-01T00:00:00Z	2017-07-01T02:56:00Z	1	S0377	SRP110813
SRR5788459	WGS	300	7608121200	PRJNA385854	SAMN07136838	MIMS.me,MIGS/MIMS/MIMARKS.water	3240828314	MIT	2011-06-13	public	sra,run.zq,fastq	ncbi,gs,s3	s3.us-east-1,gs.US,ncbi.public	102m	ocean_biome	ocean	water	SRX2974753	uncalculated	uncalculated	Pacific Ocean	NextSeq 550	32.4985 S, 165.99883 W	S0376	PAIRED	RANDOM	METAGENOMIC	marine metagenome	ILLUMINA	2018-05-01T00:00:00Z	2017-07-01T03:03:00Z	1	S0376	SRP110813
SRR5788460	WGS	300	9095520900	PRJNA385854	SAMN07136837	MIGS/MIMS/MIMARKS.water,MIMS.me	3885470376	MIT	2011-06-13	public	sra,fastq,run.zq	gs,s3,ncbi	gs.US,ncbi.public,s3.us-east-1	76m	ocean_biome	ocean	water	SRX2974752	uncalculated	uncalculated	Pacific Ocean	NextSeq 550	32.4985 S, 165.99883 W	S0375	PAIRED	RANDOM	METAGENOMIC	marine metagenome	ILLUMINA	2018-05-01T00:00:00Z	2017-07-01T03:07:00Z	1	S0375	SRP110813
SRR5788461	WGS	300	8646186900	PRJNA385854	SAMN07136836	MIMS.me,MIGS/MIMS/MIMARKS.water	3712537346	MIT	2011-06-13	public	run.zq,fastq,sra	ncbi,gs,s3	gs.US,s3.us-east-1,ncbi.public	48m	ocean_biome	ocean	water	SRX2974751	uncalculated	uncalculated	Pacific Ocean	NextSeq 550	32.4985 S, 165.99883 W	S0374	PAIRED	RANDOM	METAGENOMIC	marine metagenome	ILLUMINA	2018-05-01T00:00:00Z	2017-07-01T03:06:00Z	1	S0374	SRP110813
SRR5788462	WGS	300	8392622700	PRJNA385854	SAMN07136835	MIMS.me,MIGS/MIMS/MIMARKS.water	3644637061	MIT	2011-06-13	public	sra,run.zq,fastq	ncbi,s3,gs	gs.US,ncbi.public,s3.us-east-1	30m	ocean_biome	ocean	water	SRX2974750	uncalculated	uncalculated	Pacific Ocean	NextSeq 550	32.4985 S, 165.99883 W	S0373	PAIRED	RANDOM	METAGENOMIC	marine metagenome	ILLUMINA	2018-05-01T00:00:00Z	2017-07-01T03:01:00Z	1	S0373	SRP110813
SRR5788463	WGS	300	5377407300	PRJNA385854	SAMN07136701	MIMS.me,MIGS/MIMS/MIMARKS.water	2313814511	MIT	2010-10-24	public	run.zq,sra,fastq	s3,gs,ncbi	gs.US,ncbi.public,s3.us-east-1	72.9m	ocean_biome	ocean	water	SRX2974749	uncalculated	uncalculated	Atlantic Ocean	NextSeq 550	24.00011 N, 22.00011 W	S0233	PAIRED	RANDOM	METAGENOMIC	marine metagenome	ILLUMINA	2018-05-01T00:00:00Z	2017-07-01T03:14:00Z	1	S0233	SRP110813
SRR5788464	WGS	300	5802056100	PRJNA385854	SAMN07136702	MIMS.me,MIGS/MIMS/MIMARKS.water	2502938142	MIT	2010-10-24	public	run.zq,sra,fastq	ncbi,gs,s3	ncbi.public,s3.us-east-1,gs.US	151.8m	ocean_biome	ocean	water	SRX2974748	uncalculated	uncalculated	Atlantic Ocean	NextSeq 550	24.00011 N, 22.00011 W	S0234	PAIRED	RANDOM	METAGENOMIC	marine metagenome	ILLUMINA	2018-05-01T00:00:00Z	2017-07-01T02:58:00Z	1	S0234	SRP110813
SRR5788465	WGS	300	11221000000	PRJNA385854	SAMN07136699	MIMS.me,MIGS/MIMS/MIMARKS.water	4811615931	MIT	2010-10-24	public	run.zq,fastq,sra	ncbi,gs,s3	gs.US,s3.us-east-1,ncbi.public	33.2m	ocean_biome	ocean	water	SRX2974747	uncalculated	uncalculated	Atlantic Ocean	NextSeq 550	24.00011 N, 22.00011 W	S0231	PAIRED	RANDOM	METAGENOMIC	marine metagenome	ILLUMINA	2018-05-01T00:00:00Z	2017-07-01T03:20:00Z	1	S0231	SRP110813
SRR5788466	WGS	300	6698529300	PRJNA385854	SAMN07136700	MIMS.me,MIGS/MIMS/MIMARKS.water	2726334128	MIT	2010-10-24	public	run.zq,fastq,sra	ncbi,gs,s3	ncbi.public,gs.US,s3.us-east-1	57.7m	ocean_biome	ocean	water	SRX2974746	uncalculated	uncalculated	Atlantic Ocean	NextSeq 550	24.00011 N, 22.00011 W	S0232	PAIRED	RANDOM	METAGENOMIC	marine metagenome	ILLUMINA	2018-05-01T00:00:00Z	2017-07-01T02:57:00Z	1	S0232	SRP110813
SRR5788467	WGS	300	5470452600	PRJNA385854	SAMN07136697	MIMS.me,MIGS/MIMS/MIMARKS.water	2390914181	MIT	2011-03-12	public	run.zq,fastq,sra	gs,ncbi,s3	gs.US,s3.us-east-1,ncbi.public	148m	ocean_biome	ocean	water	SRX2974745	uncalculated	uncalculated	Atlantic Ocean	NextSeq 550	37.8305 S, 41.1248 W	S0228	PAIRED	RANDOM	METAGENOMIC	marine metagenome	ILLUMINA	2018-05-01T00:00:00Z	2017-07-01T02:57:00Z	1	S0228	SRP110813
SRR5788468	WGS	300	7125124500	PRJNA385854	SAMN07136698	MIMS.me,MIGS/MIMS/MIMARKS.water	3111304025	MIT	2011-03-13	public	sra,fastq,run.zq	ncbi,gs,s3	ncbi.public,gs.US,s3.us-east-1	11m	ocean_biome	ocean	water	SRX2974744	uncalculated	uncalculated	Atlantic Ocean	NextSeq 550	35.0093 S, 39.431 W	S0229	PAIRED	RANDOM	METAGENOMIC	marine metagenome	ILLUMINA	2018-05-01T00:00:00Z	2017-07-01T03:02:00Z	1	S0229	SRP110813
SRR5788097	WGS	300	6946355400	PRJNA385854	SAMN07136847	MIMS.me,MIGS/MIMS/MIMARKS.water	3016098482	MIT	2011-06-15	public	run.zq,sra,fastq	s3,gs,ncbi	s3.us-east-1,ncbi.public,gs.US	30m	ocean_biome	ocean	water	SRX2974635	uncalculated	uncalculated	Pacific Ocean	NextSeq 550	32.509 S, 162.009 W	S0385	PAIRED	RANDOM	METAGENOMIC	marine metagenome	ILLUMINA	2018-05-01T00:00:00Z	2017-07-01T00:00:00Z	1	S0385	SRP110813
SRR5788105	WGS	300	7421934900	PRJNA385854	SAMN07136686	MIMS.me,MIGS/MIMS/MIMARKS.water	3127294113	MIT	2011-03-09	public	sra,run.zq,fastq	s3,gs,ncbi	gs.US,s3.us-east-1,ncbi.public	10m	ocean_biome	ocean	water	SRX2974627	uncalculated	uncalculated	Atlantic Ocean	NextSeq 550	44.7117 S, 45.5265 W	S0217	PAIRED	RANDOM	METAGENOMIC	marine metagenome	ILLUMINA	2018-05-01T00:00:00Z	2017-06-30T23:57:00Z	1	S0217	SRP110813
SRR5788109	WGS	300	9318715200	PRJNA385854	SAMN07136632	MIMS.me,MIGS/MIMS/MIMARKS.water	4090041183	MIT	2010-05-11	public	fastq,sra,run.zq	ncbi,s3,gs	s3.us-east-1,gs.US,ncbi.public	9m	ocean_biome	ocean	water	SRX2974623	uncalculated	uncalculated	Atlantic Ocean	NextSeq 550	47.8007 N, 39.399 W	S0157	PAIRED	RANDOM	METAGENOMIC	marine metagenome	ILLUMINA	2018-05-01T00:00:00Z	2017-07-01T00:06:00Z	1	S0157	SRP110813
SRR5788110	WGS	300	10287000000	PRJNA385854	SAMN07136625	MIMS.me,MIGS/MIMS/MIMARKS.water	4675419519	MIT	2010-06-17	public	fastq,run.zq,sra	ncbi,s3,gs	s3.us-east-1,gs.US,ncbi.public	152m	ocean_biome	ocean	water	SRX2974622	uncalculated	uncalculated	Atlantic Ocean	NextSeq 550	24.7143 N, 67.0726 W	S0150	PAIRED	RANDOM	METAGENOMIC	marine metagenome	ILLUMINA	2018-05-01T00:00:00Z	2017-07-01T00:11:00Z	1	S0150	SRP110813
SRR5788111	WGS	300	8373268500	PRJNA385854	SAMN07136626	MIMS.me,MIGS/MIMS/MIMARKS.water	3823147334	MIT	2010-06-17	public	run.zq,fastq,sra	ncbi,s3,gs	s3.us-east-1,gs.US,ncbi.public	202m	ocean_biome	ocean	water	SRX2974621	uncalculated	uncalculated	Atlantic Ocean	NextSeq 550	24.7143 N, 67.0726 W	S0151	PAIRED	RANDOM	METAGENOMIC	marine metagenome	ILLUMINA	2018-05-01T00:00:00Z	2017-07-01T00:08:00Z	1	S0151	SRP110813
SRR5788113	WGS	300	6893180100	PRJNA385854	SAMN07136624	MIMS.me,MIGS/MIMS/MIMARKS.water	3002959539	MIT	2010-06-17	public	sra,fastq,run.zq	s3,ncbi,gs	ncbi.public,s3.us-east-1,gs.US	119m	ocean_biome	ocean	water	SRX2974619	uncalculated	uncalculated	Atlantic Ocean	NextSeq 550	24.7143 N, 67.0726 W	S0149	PAIRED	RANDOM	METAGENOMIC	marine metagenome	ILLUMINA	2018-05-01T00:00:00Z	2017-06-30T23:59:00Z	1	S0149	SRP110813
SRR5788114	WGS	300	11655000000	PRJNA385854	SAMN07136629	MIMS.me,MIGS/MIMS/MIMARKS.water	5076652291	MIT	2010-06-19	public	run.zq,fastq,sra	gs,ncbi,s3	gs.US,ncbi.public,s3.us-east-1	100m	ocean_biome	ocean	water	SRX2974618	uncalculated	uncalculated	Atlantic Ocean	NextSeq 550	22.3411 N, 63.5833 W	S0154	PAIRED	RANDOM	METAGENOMIC	marine metagenome	ILLUMINA	2018-05-01T00:00:00Z	2017-07-01T00:19:00Z	1	S0154	SRP110813
SRR5788115	WGS	300	11046000000	PRJNA385854	SAMN07136630	MIMS.me,MIGS/MIMS/MIMARKS.water	5012272634	MIT	2010-06-19	public	run.zq,sra,fastq	s3,ncbi,gs	ncbi.public,s3.us-east-1,gs.US	127m	ocean_biome	ocean	water	SRX2974617	uncalculated	uncalculated	Atlantic Ocean	NextSeq 550	22.3411 N, 63.5833 W	S0155	PAIRED	RANDOM	METAGENOMIC	marine metagenome	ILLUMINA	2018-05-01T00:00:00Z	2017-07-01T00:14:00Z	1	S0155	SRP110813
SRR5788116	WGS	300	7901012400	PRJNA385854	SAMN07136627	MIMS.me,MIGS/MIMS/MIMARKS.water	3630931902	MIT	2010-06-19	public	run.zq,fastq,sra	s3,gs,ncbi	ncbi.public,gs.US,s3.us-east-1	12m	ocean_biome	ocean	water	SRX2974616	uncalculated	uncalculated	Atlantic Ocean	NextSeq 550	22.3411 N, 63.5833 W	S0152	PAIRED	RANDOM	METAGENOMIC	marine metagenome	ILLUMINA	2018-05-01T00:00:00Z	2017-07-01T00:11:00Z	1	S0152	SRP110813
SRR5788117	WGS	300	7370720400	PRJNA385854	SAMN07136628	MIMS.me,MIGS/MIMS/MIMARKS.water	3214634605	MIT	2010-06-19	public	run.zq,sra,fastq	gs,s3,ncbi	gs.US,ncbi.public,s3.us-east-1	75m	ocean_biome	ocean	water	SRX2974615	uncalculated	uncalculated	Atlantic Ocean	NextSeq 550	22.3411 N, 63.5833 W	S0153	PAIRED	RANDOM	METAGENOMIC	marine metagenome	ILLUMINA	2018-05-01T00:00:00Z	2017-07-01T00:04:00Z	1	S0153	SRP110813
SRR5788118	WGS	300	5197695600	PRJNA385854	SAMN07136871	MIMS.me,MIGS/MIMS/MIMARKS.water	2098769264	MIT	2011-06-21	public	sra,fastq,run.zq	s3,gs,ncbi	s3.us-east-1,ncbi.public,gs.US	75m	ocean_biome	ocean	water	SRX2974614	uncalculated	uncalculated	Pacific Ocean	NextSeq 550	32.4885 S, 151.9995 W	S0409	PAIRED	RANDOM	METAGENOMIC	marine metagenome	ILLUMINA	2018-05-01T00:00:00Z	2017-07-01T00:00:00Z	1	S0409	SRP110813
SRR5788119	WGS	300	6415254300	PRJNA385854	SAMN07136872	MIMS.me,MIGS/MIMS/MIMARKS.water	2571275033	MIT	2011-06-21	public	sra,fastq,run.zq	s3,gs,ncbi	s3.us-east-1,gs.US,ncbi.public	102m	ocean_biome	ocean	water	SRX2974613	uncalculated	uncalculated	Pacific Ocean	NextSeq 550	32.4885 S, 151.9995 W	S0410	PAIRED	RANDOM	METAGENOMIC	marine metagenome	ILLUMINA	2018-05-01T00:00:00Z	2017-07-01T00:01:00Z	1	S0410	SRP110813
SRR5788120	WGS	300	5988074700	PRJNA385854	SAMN07136867	MIMS.me,MIGS/MIMS/MIMARKS.water	2496596474	MIT	2011-06-20	public	run.zq,fastq,sra	gs,s3,ncbi	gs.US,s3.us-east-1,ncbi.public	101m	ocean_biome	ocean	water	SRX2974612	uncalculated	uncalculated	Pacific Ocean	NextSeq 550	32.494 S, 153.00567 W	S0405	PAIRED	RANDOM	METAGENOMIC	marine metagenome	ILLUMINA	2018-05-01T00:00:00Z	2017-07-01T00:02:00Z	1	S0405	SRP110813
SRR5788121	WGS	300	6169870800	PRJNA385854	SAMN07136868	MIMS.me,MIGS/MIMS/MIMARKS.water	2585276109	MIT	2011-06-21	public	fastq,run.zq,sra	gs,s3,ncbi	ncbi.public,gs.US,s3.us-east-1	15m	ocean_biome	ocean	water	SRX2974611	uncalculated	uncalculated	Pacific Ocean	NextSeq 550	32.4885 S, 151.9995 W	S0406	PAIRED	RANDOM	METAGENOMIC	marine metagenome	ILLUMINA	2018-05-01T00:00:00Z	2017-07-01T00:01:00Z	1	S0406	SRP110813
SRR5788123	WGS	300	5564418900	PRJNA385854	SAMN07136870	MIMS.me,MIGS/MIMS/MIMARKS.water	2165067725	MIT	2011-06-21	public	sra,fastq,run.zq	gs,s3,ncbi	s3.us-east-1,gs.US,ncbi.public	52m	ocean_biome	ocean	water	SRX2974609	uncalculated	uncalculated	Pacific Ocean	NextSeq 550	32.4885 S, 151.9995 W	S0408	PAIRED	RANDOM	METAGENOMIC	marine metagenome	ILLUMINA	2018-05-01T00:00:00Z	2017-07-01T00:00:00Z	1	S0408	SRP110813
SRR5788125	WGS	300	6662731200	PRJNA385854	SAMN07136864	MIMS.me,MIGS/MIMS/MIMARKS.water	2792555780	MIT	2011-06-17	public	run.zq,sra,fastq	s3,gs,ncbi	s3.us-east-1,ncbi.public,gs.US	76m	ocean_biome	ocean	water	SRX2974607	uncalculated	uncalculated	Pacific Ocean	NextSeq 550	32.46367 S, 159.01933 W	S0402	PAIRED	RANDOM	METAGENOMIC	marine metagenome	ILLUMINA	2018-05-01T00:00:00Z	2017-07-01T00:06:00Z	1	S0402	SRP110813
SRR5788126	WGS	300	4772842800	PRJNA385854	SAMN07136865	MIMS.me,MIGS/MIMS/MIMARKS.water	1990609346	MIT	2011-06-20	public	fastq,run.zq,sra	gs,s3,ncbi	s3.us-east-1,ncbi.public,gs.US	52m	ocean_biome	ocean	water	SRX2974606	uncalculated	uncalculated	Pacific Ocean	NextSeq 550	32.494 S, 153.00567 W	S0403	PAIRED	RANDOM	METAGENOMIC	marine metagenome	ILLUMINA	2018-05-01T00:00:00Z	2017-07-01T00:01:00Z	1	S0403	SRP110813
SRR5788128	WGS	300	5357467200	PRJNA385854	SAMN07136908	MIMS.me,MIGS/MIMS/MIMARKS.water	2106955746	MIT	2011-06-12	public	run.zq,sra,fastq	gs,ncbi,s3	gs.US,ncbi.public,s3.us-east-1	50m	ocean_biome	ocean	water	SRX2974604	uncalculated	uncalculated	Pacific Ocean	NextSeq 550	32.495 S, 168.002 W	S0446	PAIRED	RANDOM	METAGENOMIC	marine metagenome	ILLUMINA	2018-05-01T00:00:00Z	2017-07-01T00:04:00Z	1	S0446	SRP110813
SRR5788129	WGS	300	6256552800	PRJNA385854	SAMN07136907	MIMS.me,MIGS/MIMS/MIMARKS.water	2605423506	MIT	2011-06-12	public	fastq,sra,run.zq	ncbi,gs,s3	ncbi.public,s3.us-east-1,gs.US	30m	ocean_biome	ocean	water	SRX2974603	uncalculated	uncalculated	Pacific Ocean	NextSeq 550	32.495 S, 168.002 W	S0445	PAIRED	RANDOM	METAGENOMIC	marine metagenome	ILLUMINA	2018-05-01T00:00:00Z	2017-07-01T00:11:00Z	1	S0445	SRP110813
SRR5788130	WGS	300	7189115700	PRJNA385854	SAMN07136910	MIMS.me,MIGS/MIMS/MIMARKS.water	2806127378	MIT	2010-10-19	public	sra,fastq,run.zq	gs,ncbi,s3	s3.us-east-1,gs.US,ncbi.public	21.1m	ocean_biome	ocean	water	SRX2974602	uncalculated	uncalculated	Atlantic Ocean	NextSeq 550	34.62898 S, 17.06995 E	S0448	PAIRED	RANDOM	METAGENOMIC	marine metagenome	ILLUMINA	2018-05-01T00:00:00Z	2017-07-01T00:10:00Z	1	S0448	SRP110813
SRR5788131	WGS	300	6150261000	PRJNA385854	SAMN07136909	MIMS.me,MIGS/MIMS/MIMARKS.water	2398121349	MIT	2010-10-19	public	run.zq,fastq,sra	s3,ncbi,gs	s3.us-east-1,ncbi.public,gs.US	6.1m	ocean_biome	ocean	water	SRX2974601	uncalculated	uncalculated	Atlantic Ocean	NextSeq 550	34.62898 S, 17.06995 E	S0447	PAIRED	RANDOM	METAGENOMIC	marine metagenome	ILLUMINA	2018-05-01T00:00:00Z	2017-07-01T00:08:00Z	1	S0447	SRP110813
SRR5788132	WGS	300	13427000000	PRJNA385854	SAMN07136904	MIMS.me,MIGS/MIMS/MIMARKS.water	6029329687	MIT	2011-06-12	public	run.zq,sra,fastq	ncbi,gs,s3	ncbi.public,gs.US,s3.us-east-1	76m	ocean_biome	ocean	water	SRX2974600	uncalculated	uncalculated	Pacific Ocean	NextSeq 550	32.499 S, 169.00233 W	S0442	PAIRED	RANDOM	METAGENOMIC	marine metagenome	ILLUMINA	2018-05-01T00:00:00Z	2017-07-01T01:02:00Z	1	S0442	SRP110813
SRR5788133	WGS	300	5184682500	PRJNA385854	SAMN07136903	MIMS.me,MIGS/MIMS/MIMARKS.water	2093929567	MIT	2011-06-12	public	run.zq,sra,fastq	gs,s3,ncbi	ncbi.public,s3.us-east-1,gs.US	52m	ocean_biome	ocean	water	SRX2974599	uncalculated	uncalculated	Pacific Ocean	NextSeq 550	32.499 S, 169.00233 W	S0441	PAIRED	RANDOM	METAGENOMIC	marine metagenome	ILLUMINA	2018-05-01T00:00:00Z	2017-07-01T00:04:00Z	1	S0441	SRP110813
SRR5788134	WGS	300	6178605300	PRJNA385854	SAMN07136906	MIMS.me,MIGS/MIMS/MIMARKS.water	2450091368	MIT	2011-06-12	public	fastq,run.zq,sra	s3,ncbi,gs	ncbi.public,s3.us-east-1,gs.US	15m	ocean_biome	ocean	water	SRX2974598	uncalculated	uncalculated	Pacific Ocean	NextSeq 550	32.495 S, 168.002 W	S0444	PAIRED	RANDOM	METAGENOMIC	marine metagenome	ILLUMINA	2018-05-01T00:00:00Z	2017-07-01T00:11:00Z	1	S0444	SRP110813
SRR5788135	WGS	300	5846874900	PRJNA385854	SAMN07136905	MIMS.me,MIGS/MIMS/MIMARKS.water	2350671477	MIT	2011-06-12	public	sra,run.zq,fastq	s3,gs,ncbi	s3.us-east-1,ncbi.public,gs.US	101m	ocean_biome	ocean	water	SRX2974597	uncalculated	uncalculated	Pacific Ocean	NextSeq 550	32.499 S, 169.00233 W	S0443	PAIRED	RANDOM	METAGENOMIC	marine metagenome	ILLUMINA	2018-05-01T00:00:00Z	2017-07-01T00:08:00Z	1	S0443	SRP110813
SRR5788137	WGS	300	5393117700	PRJNA385854	SAMN07136911	MIMS.me,MIGS/MIMS/MIMARKS.water	2136587073	MIT	2010-10-19	public	sra,run.zq,fastq	s3,gs,ncbi	s3.us-east-1,ncbi.public,gs.US	31.2m	ocean_biome	ocean	water	SRX2974595	uncalculated	uncalculated	Atlantic Ocean	NextSeq 550	34.62898 S, 17.06995 E	S0449	PAIRED	RANDOM	METAGENOMIC	marine metagenome	ILLUMINA	2018-05-01T00:00:00Z	2017-07-01T00:09:00Z	1	S0449	SRP110813
SRR5788144	WGS	300	6576689100	PRJNA385854	SAMN07136523	MIMS.me,MIGS/MIMS/MIMARKS.water	3021772555	MIT	2010-06-24	public	run.zq,fastq,sra	s3,gs,ncbi	s3.us-east-1,gs.US,ncbi.public	8m	ocean_biome	ocean	water	SRX2974588	uncalculated	uncalculated	Atlantic Ocean	NextSeq 550	16.8312 N, 56.2685 W	S0044	PAIRED	RANDOM	METAGENOMIC	marine metagenome	ILLUMINA	2018-05-01T00:00:00Z	2017-07-01T00:21:00Z	1	S0044	SRP110813
SRR5788146	WGS	300	8214663600	PRJNA385854	SAMN07136525	MIMS.me,MIGS/MIMS/MIMARKS.water	4173207107	MIT	2010-06-24	public	sra,fastq,run.zq	gs,ncbi,s3	ncbi.public,gs.US,s3.us-east-1	101m	ocean_biome	ocean	water	SRX2974586	uncalculated	uncalculated	Atlantic Ocean	NextSeq 550	16.8312 N, 56.2685 W	S0046	PAIRED	RANDOM	METAGENOMIC	marine metagenome	ILLUMINA	2018-05-01T00:00:00Z	2017-07-01T00:20:00Z	1	S0046	SRP110813
SRR5788148	WGS	300	8563243800	PRJNA385854	SAMN07136724	MIMS.me,MIGS/MIMS/MIMARKS.water	3596627619	MIT	2011-06-17	public	fastq,run.zq,sra	s3,ncbi,gs	s3.us-east-1,gs.US,ncbi.public	100m	ocean_biome	ocean	water	SRX2974584	uncalculated	uncalculated	Pacific Ocean	NextSeq 550	32.495 S, 157.9945 W	S0257	PAIRED	RANDOM	METAGENOMIC	marine metagenome	ILLUMINA	2018-05-01T00:00:00Z	2017-07-01T00:27:00Z	1	S0257	SRP110813
SRR5788149	WGS	300	7639309200	PRJNA385854	SAMN07136723	MIMS.me,MIGS/MIMS/MIMARKS.water	3194454264	MIT	2011-06-17	public	sra,fastq,run.zq	gs,s3,ncbi	gs.US,ncbi.public,s3.us-east-1	76m	ocean_biome	ocean	water	SRX2974583	uncalculated	uncalculated	Pacific Ocean	NextSeq 550	32.495 S, 157.9945 W	S0256	PAIRED	RANDOM	METAGENOMIC	marine metagenome	ILLUMINA	2018-05-01T00:00:00Z	2017-07-01T00:13:00Z	1	S0256	SRP110813
SRR5788150	WGS	300	5495650200	PRJNA385854	SAMN07136726	MIMS.me,MIGS/MIMS/MIMARKS.water	2414635358	MIT	2011-06-17	public	sra,run.zq,fastq	gs,s3,ncbi	s3.us-east-1,ncbi.public,gs.US	1008m	ocean_biome	ocean	water	SRX2974582	uncalculated	uncalculated	Pacific Ocean	NextSeq 550	32.5125 S, 158.028 W	S0259	PAIRED	RANDOM	METAGENOMIC	marine metagenome	ILLUMINA	2018-05-01T00:00:00Z	2017-07-01T00:11:00Z	1	S0259	SRP110813
SRR5788151	WGS	300	7413268800	PRJNA385854	SAMN07136725	MIMS.me,MIGS/MIMS/MIMARKS.water	3264954811	MIT	2011-06-17	public	sra,fastq,run.zq	s3,gs,ncbi	s3.us-east-1,ncbi.public,gs.US	202m	ocean_biome	ocean	water	SRX2974581	uncalculated	uncalculated	Pacific Ocean	NextSeq 550	32.495 S, 157.9945 W	S0258	PAIRED	RANDOM	METAGENOMIC	marine metagenome	ILLUMINA	2018-05-01T00:00:00Z	2017-07-01T00:25:00Z	1	S0258	SRP110813
SRR5788153	WGS	300	7596127200	PRJNA385854	SAMN07136727	MIMS.me,MIGS/MIMS/MIMARKS.water	3307066673	MIT	2011-06-17	public	run.zq,fastq,sra	gs,s3,ncbi	s3.us-east-1,gs.US,ncbi.public	5601 m	ocean_biome	ocean	water	SRX2974579	uncalculated	uncalculated	Pacific Ocean	NextSeq 550	32.5125 S, 158.028 W	S0260	PAIRED	RANDOM	METAGENOMIC	marine metagenome	ILLUMINA	2018-05-01T00:00:00Z	2017-07-01T00:14:00Z	1	S0260	SRP110813
SRR5788155	WGS	300	8536975800	PRJNA385854	SAMN07136729	MIMS.me,MIGS/MIMS/MIMARKS.water	3766630835	MIT	2011-06-18	public	run.zq,sra,fastq	s3,gs,ncbi	s3.us-east-1,ncbi.public,gs.US	30m	ocean_biome	ocean	water	SRX2974577	uncalculated	uncalculated	Pacific Ocean	NextSeq 550	32.494 S, 157.00883 W	S0262	PAIRED	RANDOM	METAGENOMIC	marine metagenome	ILLUMINA	2018-05-01T00:00:00Z	2017-07-01T00:19:00Z	1	S0262	SRP110813
SRR5788156	WGS	300	6936034500	PRJNA385854	SAMN07136732	MIMS.me,MIGS/MIMS/MIMARKS.water	2925866398	MIT	2011-05-17	public	fastq,run.zq,sra	s3,ncbi,gs	gs.US,ncbi.public,s3.us-east-1	50m	ocean_biome	ocean	water	SRX2974576	uncalculated	uncalculated	Pacific Ocean	NextSeq 550	30 S, 159 E	S0265	PAIRED	RANDOM	METAGENOMIC	marine metagenome	ILLUMINA	2018-05-01T00:00:00Z	2017-07-01T00:13:00Z	1	S0265	SRP110813
SRR5788157	WGS	300	8950030800	PRJNA385854	SAMN07136731	MIMS.me,MIGS/MIMS/MIMARKS.water	3962247077	MIT	2011-05-17	public	sra,run.zq,fastq	ncbi,s3,gs	s3.us-east-1,ncbi.public,gs.US	30m	ocean_biome	ocean	water	SRX2974575	uncalculated	uncalculated	Pacific Ocean	NextSeq 550	30 S, 159 E	S0264	PAIRED	RANDOM	METAGENOMIC	marine metagenome	ILLUMINA	2018-05-01T00:00:00Z	2017-07-01T00:25:00Z	1	S0264	SRP110813
SRR5788158	WGS	300	8401767000	PRJNA385854	SAMN07136822	MIMS.me,MIGS/MIMS/MIMARKS.water	3663981234	MIT	2011-06-19	public	fastq,run.zq,sra	s3,ncbi,gs	s3.us-east-1,ncbi.public,gs.US	100m	ocean_biome	ocean	water	SRX2974574	uncalculated	uncalculated	Pacific Ocean	NextSeq 550	32.50133 S, 153.99817 W	S0359	PAIRED	RANDOM	METAGENOMIC	marine metagenome	ILLUMINA	2018-05-01T00:00:00Z	2017-07-01T00:23:00Z	1	S0359	SRP110813
SRR5788163	WGS	300	9598625700	PRJNA385854	SAMN07136819	MIMS.me,MIGS/MIMS/MIMARKS.water	4125345992	MIT	2011-06-19	public	sra,run.zq,fastq	ncbi,gs,s3	s3.us-east-1,ncbi.public,gs.US	32m	ocean_biome	ocean	water	SRX2974569	uncalculated	uncalculated	Pacific Ocean	NextSeq 550	32.50133 S, 153.99817 W	S0356	PAIRED	RANDOM	METAGENOMIC	marine metagenome	ILLUMINA	2018-05-01T00:00:00Z	2017-07-01T00:37:00Z	1	S0356	SRP110813
SRR5788165	WGS	300	5904586500	PRJNA385854	SAMN07136813	MIMS.me,MIGS/MIMS/MIMARKS.water	2481760262	MIT	2011-06-19	public	run.zq,fastq,sra	s3,ncbi,gs	s3.us-east-1,ncbi.public,gs.US	14m	ocean_biome	ocean	water	SRX2974567	uncalculated	uncalculated	Pacific Ocean	NextSeq 550	32.4995 S, 154.99933 W	S0350	PAIRED	RANDOM	METAGENOMIC	marine metagenome	ILLUMINA	2018-05-01T00:00:00Z	2017-07-01T00:10:00Z	1	S0350	SRP110813
SRR5788167	WGS	300	14702000000	PRJNA385854	SAMN07136815	MIMS.me,MIGS/MIMS/MIMARKS.water	5974901401	MIT	2011-06-19	public	run.zq,sra,fastq	gs,s3,ncbi	ncbi.public,s3.us-east-1,gs.US	51m	ocean_biome	ocean	water	SRX2974565	uncalculated	uncalculated	Pacific Ocean	NextSeq 550	32.4995 S, 154.99933 W	S0352	PAIRED	RANDOM	METAGENOMIC	marine metagenome	ILLUMINA	2018-05-01T00:00:00Z	2017-07-01T00:33:00Z	1	S0352	SRP110813
SRR5788168	WGS	300	6472885200	PRJNA385854	SAMN07136717	MIMS.me,MIGS/MIMS/MIMARKS.water	2691171672	MIT	2010-11-02	public	fastq,run.zq,sra	gs,ncbi,s3	ncbi.public,s3.us-east-1,gs.US	185.4m	ocean_biome	ocean	water	SRX2974564	uncalculated	uncalculated	Atlantic Ocean	NextSeq 550	17.39978 N, 24.4998 W	S0249	PAIRED	RANDOM	METAGENOMIC	marine metagenome	ILLUMINA	2018-05-01T00:00:00Z	2017-07-01T00:28:00Z	1	S0249	SRP110813
SRR5788170	WGS	300	6417157500	PRJNA385854	SAMN07136719	MIMS.me,MIGS/MIMS/MIMARKS.water	2699106903	MIT	2011-06-17	public	sra,run.zq,fastq	gs,s3,ncbi	gs.US,ncbi.public,s3.us-east-1	101m	ocean_biome	ocean	water	SRX2974562	uncalculated	uncalculated	Pacific Ocean	NextSeq 550	32.46367 S, 159.01933 W	S0252	PAIRED	RANDOM	METAGENOMIC	marine metagenome	ILLUMINA	2018-05-01T00:00:00Z	2017-07-01T00:16:00Z	1	S0252	SRP110813
SRR5788176	WGS	300	8304655800	PRJNA385854	SAMN07136721	MIMS.me,MIGS/MIMS/MIMARKS.water	3545540858	MIT	2011-06-17	public	sra,fastq,run.zq	gs,s3,ncbi	gs.US,ncbi.public,s3.us-east-1	31m	ocean_biome	ocean	water	SRX2974556	uncalculated	uncalculated	Pacific Ocean	NextSeq 550	32.495 S, 157.9945 W	S0254	PAIRED	RANDOM	METAGENOMIC	marine metagenome	ILLUMINA	2018-05-01T00:00:00Z	2017-07-01T00:24:00Z	1	S0254	SRP110813
SRR5788178	WGS	300	6201880800	PRJNA385854	SAMN07136834	MIMS.me,MIGS/MIMS/MIMARKS.water	2717474154	MIT	2011-06-13	public	sra,run.zq,fastq	ncbi,s3,gs	s3.us-east-1,gs.US,ncbi.public	16m	ocean_biome	ocean	water	SRX2974554	uncalculated	uncalculated	Pacific Ocean	NextSeq 550	32.4985 S, 165.99883 W	S0372	PAIRED	RANDOM	METAGENOMIC	marine metagenome	ILLUMINA	2018-05-01T00:00:00Z	2017-07-01T00:12:00Z	1	S0372	SRP110813
SRR5788180	WGS	300	5166884100	PRJNA385854	SAMN07136671	MIMS.me,MIGS/MIMS/MIMARKS.water	2253097616	MIT	2011-03-24	public	fastq,sra,run.zq	ncbi,gs,s3	s3.us-east-1,gs.US,ncbi.public	149m	ocean_biome	ocean	water	SRX2974552	uncalculated	uncalculated	Atlantic Ocean	NextSeq 550	5.6667 S, 28.4572 W	S0201	PAIRED	RANDOM	METAGENOMIC	marine metagenome	ILLUMINA	2018-05-01T00:00:00Z	2017-07-01T00:13:00Z	1	S0201	SRP110813
SRR5788182	WGS	300	8379598500	PRJNA385854	SAMN07136669	MIMS.me,MIGS/MIMS/MIMARKS.water	3685566829	MIT	2011-03-24	public	sra,run.zq,fastq	gs,ncbi,s3	ncbi.public,s3.us-east-1,gs.US	10m	ocean_biome	ocean	water	SRX2974550	uncalculated	uncalculated	Atlantic Ocean	NextSeq 550	5.6667 S, 28.4572 W	S0199	PAIRED	RANDOM	METAGENOMIC	marine metagenome	ILLUMINA	2018-05-01T00:00:00Z	2017-07-01T00:16:00Z	1	S0199	SRP110813
SRR5788186	WGS	300	5892614100	PRJNA385854	SAMN07136665	MIMS.me,MIGS/MIMS/MIMARKS.water	2617548783	MIT	2011-03-20	public	run.zq,fastq,sra	gs,ncbi,s3	ncbi.public,s3.us-east-1,gs.US	143m	ocean_biome	ocean	water	SRX2974546	uncalculated	uncalculated	Atlantic Ocean	NextSeq 550	17.0173 S, 30.6052 W	S0195	PAIRED	RANDOM	METAGENOMIC	marine metagenome	ILLUMINA	2018-05-01T00:00:00Z	2017-07-01T00:16:00Z	1	S0195	SRP110813
SRR5788188	WGS	300	8717733900	PRJNA385854	SAMN07136663	MIMS.me,MIGS/MIMS/MIMARKS.water	3711925836	MIT	2011-03-22	public	run.zq,sra,fastq	s3,gs,ncbi	s3.us-east-1,gs.US,ncbi.public	49m	ocean_biome	ocean	water	SRX2974544	uncalculated	uncalculated	Atlantic Ocean	NextSeq 550	12.8957 S, 29.2335 W	S0192	PAIRED	RANDOM	METAGENOMIC	marine metagenome	ILLUMINA	2018-05-01T00:00:00Z	2017-07-01T00:22:00Z	1	S0192	SRP110813
SRR5788190	WGS	300	5797703400	PRJNA385854	SAMN07136693	MIMS.me,MIGS/MIMS/MIMARKS.water	2495405620	MIT	2011-03-11	public	fastq,run.zq,sra	s3,gs,ncbi	s3.us-east-1,gs.US,ncbi.public	50m	ocean_biome	ocean	water	SRX2974542	uncalculated	uncalculated	Atlantic Ocean	NextSeq 550	39.9648 S, 42.4232 W	S0224	PAIRED	RANDOM	METAGENOMIC	marine metagenome	ILLUMINA	2018-05-01T00:00:00Z	2017-07-01T00:17:00Z	1	S0224	SRP110813
SRR5788191	WGS	300	11284000000	PRJNA385854	SAMN07136841	MIMS.me,MIGS/MIMS/MIMARKS.water	4877573239	MIT	2011-06-15	public	fastq,run.zq,sra	gs,ncbi,s3	s3.us-east-1,gs.US,ncbi.public	15m	ocean_biome	ocean	water	SRX2974541	uncalculated	uncalculated	Pacific Ocean	NextSeq 550	32.50633 S, 162.9935 W	S0379	PAIRED	RANDOM	METAGENOMIC	marine metagenome	ILLUMINA	2018-05-01T00:00:00Z	2017-07-01T00:28:00Z	1	S0379	SRP110813
SRR5788192	WGS	300	8086671900	PRJNA385854	SAMN07136518	MIMS.me,MIGS/MIMS/MIMARKS.water	4168791238	MIT	2010-06-28	public	run.zq,sra,fastq	ncbi,gs,s3	s3.us-east-1,gs.US,ncbi.public	9m	ocean_biome	ocean	water	SRX2974540	uncalculated	uncalculated	Atlantic Ocean	NextSeq 550	9.5462 N, 50.4686 W	S0039	PAIRED	RANDOM	METAGENOMIC	marine metagenome	ILLUMINA	2018-05-01T00:00:00Z	2017-07-01T00:37:00Z	1	S0039	SRP110813
SRR5788193	WGS	300	10105000000	PRJNA385854	SAMN07136517	MIMS.me,MIGS/MIMS/MIMARKS.water	5135881015	MIT	2010-06-26	public	run.zq,fastq,sra	s3,gs,ncbi	ncbi.public,s3.us-east-1,gs.US	200m	ocean_biome	ocean	water	SRX2974539	uncalculated	uncalculated	Atlantic Ocean	NextSeq 550	13.1623 N, 53.4215 W	S0037	PAIRED	RANDOM	METAGENOMIC	marine metagenome	ILLUMINA	2018-05-01T00:00:00Z	2017-07-01T00:35:00Z	1	S0037	SRP110813
SRR5788196	WGS	300	7900586100	PRJNA385854	SAMN07136514	MIMS.me,MIGS/MIMS/MIMARKS.water	4068914225	MIT	2010-06-26	public	sra,run.zq,fastq	ncbi,s3,gs	gs.US,s3.us-east-1,ncbi.public	75m	ocean_biome	ocean	water	SRX2974536	uncalculated	uncalculated	Atlantic Ocean	NextSeq 550	13.1623 N, 53.4215 W	S0034	PAIRED	RANDOM	METAGENOMIC	marine metagenome	ILLUMINA	2018-05-01T00:00:00Z	2017-07-01T00:27:00Z	1	S0034	SRP110813
SRR5788198	WGS	300	8025260400	PRJNA385854	SAMN07136516	MIMS.me,MIGS/MIMS/MIMARKS.water	4124000498	MIT	2010-06-26	public	fastq,run.zq,sra	gs,s3,ncbi	gs.US,s3.us-east-1,ncbi.public	150m	ocean_biome	ocean	water	SRX2974534	uncalculated	uncalculated	Atlantic Ocean	NextSeq 550	13.1623 N, 53.4215 W	S0036	PAIRED	RANDOM	METAGENOMIC	marine metagenome	ILLUMINA	2018-05-01T00:00:00Z	2017-07-01T00:29:00Z	1	S0036	SRP110813
SRR5788199	WGS	300	8234209200	PRJNA385854	SAMN07136515	MIMS.me,MIGS/MIMS/MIMARKS.water	4222715256	MIT	2010-06-26	public	run.zq,sra,fastq	s3,ncbi,gs	s3.us-east-1,ncbi.public,gs.US	99m	ocean_biome	ocean	water	SRX2974533	uncalculated	uncalculated	Atlantic Ocean	NextSeq 550	13.1623 N, 53.4215 W	S0035	PAIRED	RANDOM	METAGENOMIC	marine metagenome	ILLUMINA	2018-05-01T00:00:00Z	2017-07-01T00:46:00Z	1	S0035	SRP110813
SRR5788202	WGS	300	7854159000	PRJNA385854	SAMN07136952	MIMS.me,MIGS/MIMS/MIMARKS.water	3276208851	MIT	2010-11-12	public	fastq,sra,run.zq	ncbi,gs,s3	gs.US,s3.us-east-1,ncbi.public	21.1m	ocean_biome	ocean	water	SRX2974530	uncalculated	uncalculated	Atlantic Ocean	NextSeq 550	36.4495 S, 13.21958 E	S0490	PAIRED	RANDOM	METAGENOMIC	marine metagenome	ILLUMINA	2018-05-01T00:00:00Z	2017-07-01T00:31:00Z	1	S0490	SRP110813
SRR5788204	WGS	300	11178000000	PRJNA385854	SAMN07136554	MIMS.me,MIGS/MIMS/MIMARKS.water	4884106408	MIT	2011-12-03	public	fastq,sra,run.zq	gs,ncbi,s3	gs.US,ncbi.public,s3.us-east-1	183.8m	ocean_biome	ocean	water	SRX2974528	uncalculated	uncalculated	Atlantic Ocean	NextSeq 550	22.33305 N, 35.86703 W	S0076	PAIRED	RANDOM	METAGENOMIC	marine metagenome	ILLUMINA	2018-05-01T00:00:00Z	2017-07-01T00:53:00Z	1	S0076	SRP110813
SRR5788205	WGS	300	8227996200	PRJNA385854	SAMN07136944	MIMS.me,MIGS/MIMS/MIMARKS.water	3424389463	MIT	2010-10-29	public	sra,fastq,run.zq	s3,gs,ncbi	ncbi.public,gs.US,s3.us-east-1	101.9m	ocean_biome	ocean	water	SRX2974527	uncalculated	uncalculated	Atlantic Ocean	NextSeq 550	40.01935 S, 0.88755 E	S0482	PAIRED	RANDOM	METAGENOMIC	marine metagenome	ILLUMINA	2018-05-01T00:00:00Z	2017-07-01T00:24:00Z	1	S0482	SRP110813
SRR5788206	WGS	300	5273904600	PRJNA385854	SAMN07136943	MIMS.me,MIGS/MIMS/MIMARKS.water	2383692398	MIT	2010-10-29	public	fastq,run.zq,sra	s3,gs,ncbi	s3.us-east-1,ncbi.public,gs.US	76.2m	ocean_biome	ocean	water	SRX2974526	uncalculated	uncalculated	Atlantic Ocean	NextSeq 550	40.01935 S, 0.88755 E	S0481	PAIRED	RANDOM	METAGENOMIC	marine metagenome	ILLUMINA	2018-05-01T00:00:00Z	2017-07-01T00:21:00Z	1	S0481	SRP110813
SRR5788207	WGS	300	7921343400	PRJNA385854	SAMN07136946	MIMS.me,MIGS/MIMS/MIMARKS.water	3320298365	MIT	2010-11-10	public	fastq,sra,run.zq	gs,s3,ncbi	ncbi.public,gs.US,s3.us-east-1	21.2m	ocean_biome	ocean	water	SRX2974525	uncalculated	uncalculated	Atlantic Ocean	NextSeq 550	34.89531 S, 16.07692 E	S0484	PAIRED	RANDOM	METAGENOMIC	marine metagenome	ILLUMINA	2018-05-01T00:00:00Z	2017-07-01T00:53:00Z	1	S0484	SRP110813
SRR5788208	WGS	300	8213761200	PRJNA385854	SAMN07136945	MIMS.me,MIGS/MIMS/MIMARKS.water	3436225705	MIT	2010-11-10	public	sra,run.zq,fastq	gs,ncbi,s3	ncbi.public,s3.us-east-1,gs.US	6m	ocean_biome	ocean	water	SRX2974524	uncalculated	uncalculated	Atlantic Ocean	NextSeq 550	34.89531 S, 16.07692 E	S0483	PAIRED	RANDOM	METAGENOMIC	marine metagenome	ILLUMINA	2018-05-01T00:00:00Z	2017-07-01T00:26:00Z	1	S0483	SRP110813
SRR5788209	WGS	300	9222528600	PRJNA385854	SAMN07136948	MIMS.me,MIGS/MIMS/MIMARKS.water	3851731948	MIT	2010-11-10	public	run.zq,fastq,sra	s3,ncbi,gs	s3.us-east-1,ncbi.public,gs.US	60.9m	ocean_biome	ocean	water	SRX2974523	uncalculated	uncalculated	Atlantic Ocean	NextSeq 550	34.89531 S, 16.07692 E	S0486	PAIRED	RANDOM	METAGENOMIC	marine metagenome	ILLUMINA	2018-05-01T00:00:00Z	2017-07-01T00:35:00Z	1	S0486	SRP110813
SRR5788210	WGS	300	7321786800	PRJNA385854	SAMN07136947	MIMS.me,MIGS/MIMS/MIMARKS.water	3051692780	MIT	2010-11-10	public	fastq,run.zq,sra	s3,ncbi,gs	s3.us-east-1,ncbi.public,gs.US	41.3m	ocean_biome	ocean	water	SRX2974522	uncalculated	uncalculated	Atlantic Ocean	NextSeq 550	34.89531 S, 16.07692 E	S0485	PAIRED	RANDOM	METAGENOMIC	marine metagenome	ILLUMINA	2018-05-01T00:00:00Z	2017-07-01T00:24:00Z	1	S0485	SRP110813
SRR5788212	WGS	300	8374393800	PRJNA385854	SAMN07136949	MIMS.me,MIGS/MIMS/MIMARKS.water	3472389638	MIT	2010-11-10	public	sra,fastq,run.zq	gs,ncbi,s3	s3.us-east-1,gs.US,ncbi.public	71.6m	ocean_biome	ocean	water	SRX2974520	uncalculated	uncalculated	Atlantic Ocean	NextSeq 550	34.89531 S, 16.07692 E	S0487	PAIRED	RANDOM	METAGENOMIC	marine metagenome	ILLUMINA	2018-05-01T00:00:00Z	2017-07-01T00:38:00Z	1	S0487	SRP110813
SRR5788215	WGS	300	9227363400	PRJNA385854	SAMN07136558	MIMS.me,MIGS/MIMS/MIMARKS.water	4018449047	MIT	2011-12-03	public	sra,fastq,run.zq	ncbi,s3,gs	ncbi.public,s3.us-east-1,gs.US	499.6m	ocean_biome	ocean	water	SRX2974517	uncalculated	uncalculated	Atlantic Ocean	NextSeq 550	22.33305 N, 35.86703 W	S0080	PAIRED	RANDOM	METAGENOMIC	marine metagenome	ILLUMINA	2018-05-01T00:00:00Z	2017-07-01T00:36:00Z	1	S0080	SRP110813
SRR5788219	WGS	300	7585022700	PRJNA385854	SAMN07136599	MIMS.me,MIGS/MIMS/MIMARKS.water	3347326171	MIT	2011-11-12	public	fastq,sra,run.zq	s3,ncbi,gs	ncbi.public,s3.us-east-1,gs.US	65.6m	ocean_biome	ocean	water	SRX2974513	uncalculated	uncalculated	Atlantic Ocean	NextSeq 550	38.32433 N, 68.87553 W	S0123	PAIRED	RANDOM	METAGENOMIC	marine metagenome	ILLUMINA	2018-05-01T00:00:00Z	2017-07-01T00:37:00Z	1	S0123	SRP110813
SRR5788220	WGS	300	14841000000	PRJNA385854	SAMN07136594	MIMS.me,MIGS/MIMS/MIMARKS.water	6547998350	MIT	2011-11-08	public	run.zq,sra,fastq	gs,s3,ncbi	s3.us-east-1,ncbi.public,gs.US	109.9m	ocean_biome	ocean	water	SRX2974512	uncalculated	uncalculated	Atlantic Ocean	NextSeq 550	39.69225 N, 69.86286 W	S0117	PAIRED	RANDOM	METAGENOMIC	marine metagenome	ILLUMINA	2018-05-01T00:00:00Z	2017-07-01T01:06:00Z	1	S0117	SRP110813
SRR5788223	WGS	300	7803217800	PRJNA385854	SAMN07136595	MIMS.me,MIGS/MIMS/MIMARKS.water	3390765646	MIT	2011-11-08	public	run.zq,fastq,sra	ncbi,s3,gs	gs.US,s3.us-east-1,ncbi.public	135.4m	ocean_biome	ocean	water	SRX2974509	uncalculated	uncalculated	Atlantic Ocean	NextSeq 550	39.69225 N, 69.86286 W	S0118	PAIRED	RANDOM	METAGENOMIC	marine metagenome	ILLUMINA	2018-05-01T00:00:00Z	2017-07-01T00:29:00Z	1	S0118	SRP110813
SRR5788225	WGS	300	9729142800	PRJNA385854	SAMN07136572	MIMS.me,MIGS/MIMS/MIMARKS.water	4733001397	MIT	2011-11-30	public	run.zq,sra,fastq	s3,ncbi,gs	s3.us-east-1,gs.US,ncbi.public	135.6m	ocean_biome	ocean	water	SRX2974507	uncalculated	uncalculated	Atlantic Ocean	NextSeq 550	26.13688 N, 44.82622 W	S0094	PAIRED	RANDOM	METAGENOMIC	marine metagenome	ILLUMINA	2018-05-01T00:00:00Z	2017-07-01T00:34:00Z	1	S0094	SRP110813
SRR5788226	WGS	300	5610563700	PRJNA385854	SAMN07136602	MIMS.me,MIGS/MIMS/MIMARKS.water	2527121366	MIT	2011-11-12	public	fastq,run.zq,sra	ncbi,s3,gs	s3.us-east-1,ncbi.public,gs.US	135.2m	ocean_biome	ocean	water	SRX2974506	uncalculated	uncalculated	Atlantic Ocean	NextSeq 550	38.32433 N, 68.87553 W	S0126	PAIRED	RANDOM	METAGENOMIC	marine metagenome	ILLUMINA	2018-05-01T00:00:00Z	2017-07-01T00:26:00Z	1	S0126	SRP110813
SRR5788227	WGS	300	6176886600	PRJNA385854	SAMN07136601	MIMS.me,MIGS/MIMS/MIMARKS.water	2748542500	MIT	2011-11-12	public	sra,fastq,run.zq	ncbi,s3,gs	ncbi.public,gs.US,s3.us-east-1	111.1m	ocean_biome	ocean	water	SRX2974505	uncalculated	uncalculated	Atlantic Ocean	NextSeq 550	38.32433 N, 68.87553 W	S0125	PAIRED	RANDOM	METAGENOMIC	marine metagenome	ILLUMINA	2018-05-01T00:00:00Z	2017-07-01T00:22:00Z	1	S0125	SRP110813
SRR5788228	WGS	300	10805000000	PRJNA385854	SAMN07136559	MIMS.me,MIGS/MIMS/MIMARKS.water	4804125474	MIT	2011-12-03	public	fastq,run.zq,sra	s3,gs,ncbi	ncbi.public,s3.us-east-1,gs.US	1055.2m	ocean_biome	ocean	water	SRX2974504	uncalculated	uncalculated	Atlantic Ocean	NextSeq 550	22.33305 N, 35.86703 W	S0081	PAIRED	RANDOM	METAGENOMIC	marine metagenome	ILLUMINA	2018-05-01T00:00:00Z	2017-07-01T01:02:00Z	1	S0081	SRP110813
SRR5788230	WGS	300	7776284400	PRJNA385854	SAMN07136491	MIMS.me,MIGS/MIMS/MIMARKS.water	4004626661	MIT	2010-05-12	public	sra,fastq,run.zq	s3,ncbi,gs	gs.US,ncbi.public,s3.us-east-1	73m	ocean_biome	ocean	water	SRX2974502	uncalculated	uncalculated	Atlantic Ocean	NextSeq 550	46.312 N, 39.658 W	S0010	PAIRED	RANDOM	METAGENOMIC	marine metagenome	ILLUMINA	2018-05-01T00:00:00Z	2017-07-01T00:36:00Z	1	S0010	SRP110813
SRR5788234	WGS	300	7580284500	PRJNA385854	SAMN07136489	MIMS.me,MIGS/MIMS/MIMARKS.water	3946096330	MIT	2010-05-12	public	fastq,run.zq,sra	s3,gs,ncbi	ncbi.public,gs.US,s3.us-east-1	10m	ocean_biome	ocean	water	SRX2974498	uncalculated	uncalculated	Atlantic Ocean	NextSeq 550	46.312 N, 39.658 W	S0008	PAIRED	RANDOM	METAGENOMIC	marine metagenome	ILLUMINA	2018-05-01T00:00:00Z	2017-07-01T00:30:00Z	1	S0008	SRP110813
SRR5788235	WGS	300	8825699100	PRJNA385854	SAMN07136484	MIMS.me,MIGS/MIMS/MIMARKS.water	4537920495	MIT	2010-05-10	public	run.zq,sra,fastq	s3,gs,ncbi	s3.us-east-1,ncbi.public,gs.US	50m	ocean_biome	ocean	water	SRX2974497	uncalculated	uncalculated	Atlantic Ocean	NextSeq 550	49.7225 N, 42.4467 W	S0002	PAIRED	RANDOM	METAGENOMIC	marine metagenome	ILLUMINA	2018-05-01T00:00:00Z	2017-07-01T00:34:00Z	1	S0002	SRP110813
SRR5788237	WGS	300	9281589300	PRJNA385854	SAMN07136486	MIMS.me,MIGS/MIMS/MIMARKS.water	5041659512	MIT	2010-05-10	public	run.zq,fastq,sra	s3,gs,ncbi	ncbi.public,s3.us-east-1,gs.US	101m	ocean_biome	ocean	water	SRX2974495	uncalculated	uncalculated	Atlantic Ocean	NextSeq 550	49.7225 N, 42.4467 W	S0004	PAIRED	RANDOM	METAGENOMIC	marine metagenome	ILLUMINA	2018-05-01T00:00:00Z	2017-07-01T00:41:00Z	1	S0004	SRP110813
SRR5788238	WGS	300	8605894500	PRJNA385854	SAMN07136485	MIMS.me,MIGS/MIMS/MIMARKS.water	4434520378	MIT	2010-05-10	public	sra,fastq,run.zq	s3,ncbi,gs	s3.us-east-1,gs.US,ncbi.public	75m	ocean_biome	ocean	water	SRX2974494	uncalculated	uncalculated	Atlantic Ocean	NextSeq 550	49.7225 N, 42.4467 W	S0003	PAIRED	RANDOM	METAGENOMIC	marine metagenome	ILLUMINA	2018-05-01T00:00:00Z	2017-07-01T00:50:00Z	1	S0003	SRP110813
SRR5788239	WGS	300	7951064700	PRJNA385854	SAMN07136901	MIMS.me,MIGS/MIMS/MIMARKS.water	3212333159	MIT	2011-06-12	public	sra,fastq,run.zq	ncbi,gs,s3	s3.us-east-1,gs.US,ncbi.public	17m	ocean_biome	ocean	water	SRX2974493	uncalculated	uncalculated	Pacific Ocean	NextSeq 550	32.499 S, 169.00233 W	S0439	PAIRED	RANDOM	METAGENOMIC	marine metagenome	ILLUMINA	2018-05-01T00:00:00Z	2017-07-01T00:38:00Z	1	S0439	SRP110813
SRR5788240	WGS	300	4741653600	PRJNA385854	SAMN07136902	MIMS.me,MIGS/MIMS/MIMARKS.water	1927974992	MIT	2011-06-12	public	run.zq,sra,fastq	gs,ncbi,s3	s3.us-east-1,gs.US,ncbi.public	32m	ocean_biome	ocean	water	SRX2974492	uncalculated	uncalculated	Pacific Ocean	NextSeq 550	32.499 S, 169.00233 W	S0440	PAIRED	RANDOM	METAGENOMIC	marine metagenome	ILLUMINA	2018-05-01T00:00:00Z	2017-07-01T00:31:00Z	1	S0440	SRP110813
SRR5788242	WGS	300	5605640400	PRJNA385854	SAMN07136898	MIMS.me,MIGS/MIMS/MIMARKS.water	2339846634	MIT	2011-06-11	public	fastq,sra,run.zq	ncbi,gs,s3	s3.us-east-1,gs.US,ncbi.public	203m	ocean_biome	ocean	water	SRX2974490	uncalculated	uncalculated	Pacific Ocean	NextSeq 550	32.49367 S, 169.99517 W	S0436	PAIRED	RANDOM	METAGENOMIC	marine metagenome	ILLUMINA	2018-05-01T00:00:00Z	2017-07-01T00:44:00Z	1	S0436	SRP110813
SRR5788243	WGS	300	4643831400	PRJNA385854	SAMN07136899	MIMS.me,MIGS/MIMS/MIMARKS.water	1936063786	MIT	2011-06-11	public	run.zq,sra,fastq	gs,s3,ncbi	s3.us-east-1,gs.US,ncbi.public	1012m	ocean_biome	ocean	water	SRX2974489	uncalculated	uncalculated	Pacific Ocean	NextSeq 550	32.4875 S, 169.991 W	S0437	PAIRED	RANDOM	METAGENOMIC	marine metagenome	ILLUMINA	2018-05-01T00:00:00Z	2017-07-01T00:27:00Z	1	S0437	SRP110813
SRR5788248	WGS	300	6387229800	PRJNA385854	SAMN07136896	MIMS.me,MIGS/MIMS/MIMARKS.water	2597792321	MIT	2011-06-11	public	fastq,sra,run.zq	gs,s3,ncbi	ncbi.public,s3.us-east-1,gs.US	75m	ocean_biome	ocean	water	SRX2974484	uncalculated	uncalculated	Pacific Ocean	NextSeq 550	32.49367 S, 169.99517 W	S0434	PAIRED	RANDOM	METAGENOMIC	marine metagenome	ILLUMINA	2018-05-01T00:00:00Z	2017-07-01T00:30:00Z	1	S0434	SRP110813
SRR5788251	WGS	300	6606423600	PRJNA385854	SAMN07136567	MIMS.me,MIGS/MIMS/MIMARKS.water	3223212046	MIT	2011-11-19	public	sra,run.zq,fastq	s3,ncbi,gs	gs.US,s3.us-east-1,ncbi.public	414.2m	ocean_biome	ocean	water	SRX2974481	uncalculated	uncalculated	Atlantic Ocean	NextSeq 550	31.75351 N, 64.17499 W	S0089	PAIRED	RANDOM	METAGENOMIC	marine metagenome	ILLUMINA	2018-05-01T00:00:00Z	2017-07-01T00:35:00Z	1	S0089	SRP110813
SRR5788252	WGS	300	9518433300	PRJNA385854	SAMN07136568	MIMS.me,MIGS/MIMS/MIMARKS.water	4618997210	MIT	2011-11-30	public	run.zq,fastq,sra	s3,ncbi,gs	s3.us-east-1,gs.US,ncbi.public	39.7m	ocean_biome	ocean	water	SRX2974480	uncalculated	uncalculated	Atlantic Ocean	NextSeq 550	26.13688 N, 44.82622 W	S0090	PAIRED	RANDOM	METAGENOMIC	marine metagenome	ILLUMINA	2018-05-01T00:00:00Z	2017-07-01T00:51:00Z	1	S0090	SRP110813
SRR5788253	WGS	300	6954247500	PRJNA385854	SAMN07136569	MIMS.me,MIGS/MIMS/MIMARKS.water	3377748535	MIT	2011-11-30	public	sra,run.zq,fastq	gs,s3,ncbi	ncbi.public,gs.US,s3.us-east-1	60.7m	ocean_biome	ocean	water	SRX2974479	uncalculated	uncalculated	Atlantic Ocean	NextSeq 550	26.13688 N, 44.82622 W	S0091	PAIRED	RANDOM	METAGENOMIC	marine metagenome	ILLUMINA	2018-05-01T00:00:00Z	2017-07-01T00:34:00Z	1	S0091	SRP110813
SRR5788254	WGS	300	9108873300	PRJNA385854	SAMN07136570	MIMS.me,MIGS/MIMS/MIMARKS.water	4399034817	MIT	2011-11-30	public	sra,run.zq,fastq	gs,ncbi,s3	ncbi.public,gs.US,s3.us-east-1	89.9m	ocean_biome	ocean	water	SRX2974478	uncalculated	uncalculated	Atlantic Ocean	NextSeq 550	26.13688 N, 44.82622 W	S0092	PAIRED	RANDOM	METAGENOMIC	marine metagenome	ILLUMINA	2018-05-01T00:00:00Z	2017-07-01T00:42:00Z	1	S0092	SRP110813
SRR5788255	WGS	300	8379034500	PRJNA385854	SAMN07136854	MIMS.me,MIGS/MIMS/MIMARKS.water	3643981160	MIT	2011-06-16	public	run.zq,sra,fastq	ncbi,gs,s3	gs.US,ncbi.public,s3.us-east-1	73m	ocean_biome	ocean	water	SRX2974477	uncalculated	uncalculated	Pacific Ocean	NextSeq 550	32.49783 S, 160.99283 W	S0392	PAIRED	RANDOM	METAGENOMIC	marine metagenome	ILLUMINA	2018-05-01T00:00:00Z	2017-07-01T00:39:00Z	1	S0392	SRP110813
SRR5788257	WGS	300	2758250400	PRJNA385854	SAMN07136856	MIMS.me,MIGS/MIMS/MIMARKS.water	1165174165	MIT	2011-06-16	public	sra,run.zq,fastq	ncbi,gs,s3	gs.US,s3.us-east-1,ncbi.public	15m	ocean_biome	ocean	water	SRX2974475	uncalculated	uncalculated	Pacific Ocean	NextSeq 550	32.51033 S, 160.00783 W	S0394	PAIRED	RANDOM	METAGENOMIC	marine metagenome	ILLUMINA	2018-05-01T00:00:00Z	2017-07-01T00:26:00Z	1	S0394	SRP110813
SRR5788259	WGS	300	4146735300	PRJNA385854	SAMN07136858	MIMS.me,MIGS/MIMS/MIMARKS.water	1696393746	MIT	2011-06-16	public	fastq,run.zq,sra	gs,ncbi,s3	ncbi.public,gs.US,s3.us-east-1	49m	ocean_biome	ocean	water	SRX2974473	uncalculated	uncalculated	Pacific Ocean	NextSeq 550	32.51033 S, 160.00783 W	S0396	PAIRED	RANDOM	METAGENOMIC	marine metagenome	ILLUMINA	2018-05-01T00:00:00Z	2017-07-01T00:26:00Z	1	S0396	SRP110813
SRR5788260	WGS	300	3637895400	PRJNA385854	SAMN07136857	MIMS.me,MIGS/MIMS/MIMARKS.water	1489880464	MIT	2011-06-16	public	fastq,run.zq,sra	gs,ncbi,s3	s3.us-east-1,gs.US,ncbi.public	32m	ocean_biome	ocean	water	SRX2974472	uncalculated	uncalculated	Pacific Ocean	NextSeq 550	32.51033 S, 160.00783 W	S0395	PAIRED	RANDOM	METAGENOMIC	marine metagenome	ILLUMINA	2018-05-01T00:00:00Z	2017-07-01T00:28:00Z	1	S0395	SRP110813
SRR5788261	WGS	300	6372129300	PRJNA385854	SAMN07136860	MIMS.me,MIGS/MIMS/MIMARKS.water	2634194488	MIT	2011-06-16	public	run.zq,sra,fastq	gs,ncbi,s3	gs.US,ncbi.public,s3.us-east-1	102m	ocean_biome	ocean	water	SRX2974471	uncalculated	uncalculated	Pacific Ocean	NextSeq 550	32.51033 S, 160.00783 W	S0398	PAIRED	RANDOM	METAGENOMIC	marine metagenome	ILLUMINA	2018-05-01T00:00:00Z	2017-07-01T00:37:00Z	1	S0398	SRP110813
SRR5788262	WGS	300	6924112200	PRJNA385854	SAMN07136859	MIMS.me,MIGS/MIMS/MIMARKS.water	2901519281	MIT	2011-06-16	public	fastq,sra,run.zq	gs,s3,ncbi	ncbi.public,s3.us-east-1,gs.US	72m	ocean_biome	ocean	water	SRX2974470	uncalculated	uncalculated	Pacific Ocean	NextSeq 550	32.51033 S, 160.00783 W	S0397	PAIRED	RANDOM	METAGENOMIC	marine metagenome	ILLUMINA	2018-05-01T00:00:00Z	2017-07-01T00:43:00Z	1	S0397	SRP110813
SRR5788263	WGS	300	7944394800	PRJNA385854	SAMN07136862	MIMS.me,MIGS/MIMS/MIMARKS.water	3593431774	MIT	2011-06-17	public	fastq,sra,run.zq	gs,s3,ncbi	gs.US,ncbi.public,s3.us-east-1	32m	ocean_biome	ocean	water	SRX2974469	uncalculated	uncalculated	Pacific Ocean	NextSeq 550	32.46367 S, 159.01933 W	S0400	PAIRED	RANDOM	METAGENOMIC	marine metagenome	ILLUMINA	2018-05-01T00:00:00Z	2017-07-01T00:45:00Z	1	S0400	SRP110813
SRR5788266	WGS	300	6911634000	PRJNA385854	SAMN07136756	MIMS.me,MIGS/MIMS/MIMARKS.water	2900645817	MIT	2011-05-16	public	fastq,run.zq,sra	s3,ncbi,gs	gs.US,ncbi.public,s3.us-east-1	75m	ocean_biome	ocean	water	SRX2974466	uncalculated	uncalculated	Pacific Ocean	NextSeq 550	30 S, 156 E	S0289	PAIRED	RANDOM	METAGENOMIC	marine metagenome	ILLUMINA	2018-05-01T00:00:00Z	2017-07-01T00:41:00Z	1	S0289	SRP110813
SRR5788269	WGS	300	7528186500	PRJNA385854	SAMN07136759	MIMS.me,MIGS/MIMS/MIMARKS.water	3171466293	MIT	2011-05-24	public	run.zq,fastq,sra	gs,s3,ncbi	gs.US,s3.us-east-1,ncbi.public	30m	ocean_biome	ocean	water	SRX2974463	uncalculated	uncalculated	Pacific Ocean	NextSeq 550	30 S, 174 E	S0292	PAIRED	RANDOM	METAGENOMIC	marine metagenome	ILLUMINA	2018-05-01T00:00:00Z	2017-07-01T00:47:00Z	1	S0292	SRP110813
SRR5788271	WGS	300	8799281100	PRJNA385854	SAMN07136787	MIMS.me,MIGS/MIMS/MIMARKS.water	3525752293	MIT	2011-05-31	public	sra,run.zq,fastq	s3,ncbi,gs	ncbi.public,s3.us-east-1,gs.US	100m	ocean_biome	ocean	water	SRX2974461	uncalculated	uncalculated	Pacific Ocean	NextSeq 550	32.5 S, 170 W	S0320	PAIRED	RANDOM	METAGENOMIC	marine metagenome	ILLUMINA	2018-05-01T00:00:00Z	2017-07-01T00:57:00Z	1	S0320	SRP110813
SRR5788279	WGS	300	3968898900	PRJNA385854	SAMN07136791	MIMS.me,MIGS/MIMS/MIMARKS.water	1642974756	MIT	2011-06-01	public	run.zq,fastq,sra	s3,gs,ncbi	gs.US,ncbi.public,s3.us-east-1	50m	ocean_biome	ocean	water	SRX2974453	uncalculated	uncalculated	Pacific Ocean	NextSeq 550	32.5 S, 172 W	S0324	PAIRED	RANDOM	METAGENOMIC	marine metagenome	ILLUMINA	2018-05-01T00:00:00Z	2017-07-01T00:41:00Z	1	S0324	SRP110813
SRR5788281	WGS	300	5622281700	PRJNA385854	SAMN07136642	MIMS.me,MIGS/MIMS/MIMARKS.water	2536455390	MIT	2010-06-13	public	fastq,run.zq,sra	gs,s3,ncbi	gs.US,s3.us-east-1,ncbi.public	202m	ocean_biome	ocean	water	SRX2974451	uncalculated	uncalculated	Atlantic Ocean	NextSeq 550	31.6667 N, 64.167 W	S0167	PAIRED	RANDOM	METAGENOMIC	marine metagenome	ILLUMINA	2018-05-01T00:00:00Z	2017-07-01T00:47:00Z	1	S0167	SRP110813
SRR5788288	WGS	300	11379000000	PRJNA385854	SAMN07136637	MIMS.me,MIGS/MIMS/MIMARKS.water	5116252716	MIT	2010-05-11	public	fastq,sra,run.zq	s3,gs,ncbi	s3.us-east-1,ncbi.public,gs.US	201m	ocean_biome	ocean	water	SRX2974444	uncalculated	uncalculated	Atlantic Ocean	NextSeq 550	47.8007 N, 39.399 W	S0162	PAIRED	RANDOM	METAGENOMIC	marine metagenome	ILLUMINA	2018-05-01T00:00:00Z	2017-07-01T00:57:00Z	1	S0162	SRP110813
SRR5788290	WGS	300	9803183700	PRJNA385854	SAMN07136639	MIMS.me,MIGS/MIMS/MIMARKS.water	4366344435	MIT	2010-06-13	public	run.zq,sra,fastq	ncbi,s3,gs	gs.US,s3.us-east-1,ncbi.public	75m	ocean_biome	ocean	water	SRX2974442	uncalculated	uncalculated	Atlantic Ocean	NextSeq 550	31.6667 N, 64.167 W	S0164	PAIRED	RANDOM	METAGENOMIC	marine metagenome	ILLUMINA	2018-05-01T00:00:00Z	2017-07-01T00:59:00Z	1	S0164	SRP110813
SRR5788292	WGS	300	9258624000	PRJNA385854	SAMN07136881	MIMS.me,MIGS/MIMS/MIMARKS.water	3856966901	MIT	2011-05-26	public	fastq,run.zq,sra	ncbi,gs,s3	gs.US,ncbi.public,s3.us-east-1	100m	ocean_biome	ocean	water	SRX2974440	uncalculated	uncalculated	Pacific Ocean	NextSeq 550	31.6 S, 178 E	S0419	PAIRED	RANDOM	METAGENOMIC	marine metagenome	ILLUMINA	2018-05-01T00:00:00Z	2017-07-01T00:56:00Z	1	S0419	SRP110813
SRR9178068	WGS	300	11627000000	PRJNA352737	SAMN11874665	MIMS.me,MIGS/MIMS/MIMARKS.water	5399037622	SCOPE	2016-02-11	public	run.zq,sra,fastq	gs,s3,ncbi	ncbi.public,gs.US,s3.us-east-1	500				SRX5951066	uncalculated	uncalculated	Pacific Ocean: North Pacific Gyre\, Station ALOHA	NextSeq 500	22.75 N, 158 W	HSD00-20a-281-S2C012-0500-170417	PAIRED	RANDOM	METAGENOMIC	marine plankton metagenome	ILLUMINA	2019-06-07T00:00:00Z	2019-06-02T15:39:00Z	1	HSD00-20a-281-S2C012-0500	SRP092796
SRR9178069	WGS	300	8000787527	PRJNA352737	SAMN11874702	MIMS.me,MIGS/MIMS/MIMARKS.water	3569917707	SCOPE	2014-12-17	public	sra,fastq,run.zq	ncbi,s3,gs	ncbi.public,s3.us-east-1,gs.US	5				SRX5951065	uncalculated	uncalculated	Pacific Ocean: North Pacific Gyre\, Station ALOHA	NextSeq 500	22.75 N, 158 W	HSD20-02a-268-S2C004-0005-170212	PAIRED	RANDOM	METAGENOMIC	marine plankton metagenome	ILLUMINA	2019-06-07T00:00:00Z	2019-06-02T15:23:00Z	1	HSD20-02a-268-S2C004-0005	SRP092796
SRR9178070	WGS	300	2489780040	PRJNA352737	SAMN11874704	MIMS.me,MIGS/MIMS/MIMARKS.water	1111814926	SCOPE	2014-12-17	public	fastq,sra,run.zq	ncbi,gs,s3	s3.us-east-1,gs.US,ncbi.public	45				SRX5951064	uncalculated	uncalculated	Pacific Ocean: North Pacific Gyre\, Station ALOHA	NextSeq 500	22.75 N, 158 W	HSD20-02a-268-S2C004-0045-170212	PAIRED	RANDOM	METAGENOMIC	marine plankton metagenome	ILLUMINA	2019-06-07T00:00:00Z	2019-06-02T15:21:00Z	1	HSD20-02a-268-S2C004-0045	SRP092796
SRR9178071	WGS	300	4207520915	PRJNA352737	SAMN11874767	MIMS.me,MIGS/MIMS/MIMARKS.water	1810122293	SCOPE	2015-06-20	public	sra,run.zq,fastq	ncbi,s3,gs	gs.US,s3.us-east-1,ncbi.public	200				SRX5951063	uncalculated	uncalculated	Pacific Ocean: North Pacific Gyre\, Station ALOHA	NextSeq 500	22.75 N, 158 W	HSD20-02a-273-S2C010-0200-170209	PAIRED	RANDOM	METAGENOMIC	marine plankton metagenome	ILLUMINA	2019-06-07T00:00:00Z	2019-06-02T15:19:00Z	1	HSD20-02a-273-S2C010-0200	SRP092796
SRR9178072	WGS	300	3961164178	PRJNA352737	SAMN11874840	MIMS.me,MIGS/MIMS/MIMARKS.water	1790086058	SCOPE	2016-01-13	public	fastq,run.zq,sra	s3,ncbi,gs	s3.us-east-1,gs.US,ncbi.public	225				SRX5951062	uncalculated	uncalculated	Pacific Ocean: North Pacific Gyre\, Station ALOHA	NextSeq 500	22.75 N, 158 W	HSD20-02a-280-S2C009-0225-170217	PAIRED	RANDOM	METAGENOMIC	marine plankton metagenome	ILLUMINA	2019-06-07T00:00:00Z	2019-06-02T15:11:00Z	1	HSD20-02a-280-S2C009-0225	SRP092796
SRR9178073	WGS	300	5216770667	PRJNA352737	SAMN11874721	MIMS.me,MIGS/MIMS/MIMARKS.water	2329144691	SCOPE	2015-02-25	public	fastq,sra,run.zq	ncbi,gs,s3	s3.us-east-1,gs.US,ncbi.public	175				SRX5951061	uncalculated	uncalculated	Pacific Ocean: North Pacific Gyre\, Station ALOHA	NextSeq 500	22.75 N, 158 W	HSD20-02a-269-S2C008-0175-161103	PAIRED	RANDOM	METAGENOMIC	marine plankton metagenome	ILLUMINA	2019-06-07T00:00:00Z	2019-06-02T15:15:00Z	1	HSD20-02a-269-S2C008-0175	SRP092796
SRR9178074	WGS	300	3903020733	PRJNA352737	SAMN11874822	MIMS.me,MIGS/MIMS/MIMARKS.water	1757857025	SCOPE	2015-12-09	public	fastq,sra,run.zq	ncbi,gs,s3	gs.US,s3.us-east-1,ncbi.public	75				SRX5951060	uncalculated	uncalculated	Pacific Ocean: North Pacific Gyre\, Station ALOHA	NextSeq 500	22.75 N, 158 W	HSD20-02a-279-S2C004-0075-170412	PAIRED	RANDOM	METAGENOMIC	marine plankton metagenome	ILLUMINA	2019-06-07T00:00:00Z	2019-06-02T15:12:00Z	1	HSD20-02a-279-S2C004-0075	SRP092796
SRR9178075	WGS	300	124269620	PRJNA352737	SAMN11874741	MIMS.me,MIGS/MIMS/MIMARKS.water	47182771	SCOPE	2015-04-22	public	fastq,sra,run.zq	s3,gs,ncbi	gs.US,ncbi.public,s3.us-east-1	150				SRX5951059	uncalculated	uncalculated	Pacific Ocean: North Pacific Gyre\, Station ALOHA	NextSeq 500	22.75 N, 158 W	HSD20-02a-271-S2C007-0150-161107	PAIRED	RANDOM	METAGENOMIC	marine plankton metagenome	ILLUMINA	2019-06-07T00:00:00Z	2019-06-02T15:02:00Z	1	HSD20-02a-271-S2C007-0150	SRP092796
SRR9178076	WGS	300	5340448833	PRJNA352737	SAMN11874764	MIMS.me,MIGS/MIMS/MIMARKS.water	2238746865	SCOPE	2015-06-20	public	run.zq,fastq,sra	gs,ncbi,s3	ncbi.public,s3.us-east-1,gs.US	125				SRX5951058	uncalculated	uncalculated	Pacific Ocean: North Pacific Gyre\, Station ALOHA	NextSeq 500	22.75 N, 158 W	HSD20-02a-273-S2C008-0125-170209	PAIRED	RANDOM	METAGENOMIC	marine plankton metagenome	ILLUMINA	2019-06-07T00:00:00Z	2019-06-02T15:16:00Z	1	HSD20-02a-273-S2C008-0125	SRP092796
SRR9178077	WGS	300	5491541193	PRJNA352737	SAMN11874724	MIMS.me,MIGS/MIMS/MIMARKS.water	2453317538	SCOPE	2015-02-25	public	fastq,sra,run.zq	gs,ncbi,s3	s3.us-east-1,gs.US,ncbi.public	250				SRX5951057	uncalculated	uncalculated	Pacific Ocean: North Pacific Gyre\, Station ALOHA	NextSeq 500	22.75 N, 158 W	HSD20-02a-269-S2C010-0250-161103	PAIRED	RANDOM	METAGENOMIC	marine plankton metagenome	ILLUMINA	2019-06-07T00:00:00Z	2019-06-02T15:16:00Z	1	HSD20-02a-269-S2C010-0250	SRP092796
SRR9178078	WGS	300	2782327780	PRJNA352737	SAMN11874846	MIMS.me,MIGS/MIMS/MIMARKS.water	1249042867	SCOPE	2016-02-10	public	run.zq,fastq,sra	gs,s3,ncbi	ncbi.public,s3.us-east-1,gs.US	75				SRX5951056	uncalculated	uncalculated	Pacific Ocean: North Pacific Gyre\, Station ALOHA	NextSeq 500	22.75 N, 158 W	HSD20-02a-281-S2C004-0075-170217	PAIRED	RANDOM	METAGENOMIC	marine plankton metagenome	ILLUMINA	2019-06-07T00:00:00Z	2019-06-02T15:09:00Z	1	HSD20-02a-281-S2C004-0075	SRP092796
SRR9178079	WGS	300	12022000000	PRJNA352737	SAMN11874604	MIMS.me,MIGS/MIMS/MIMARKS.water	5593441344	SCOPE	2015-08-13	public	fastq,sra,run.zq	gs,s3,ncbi	s3.us-east-1,ncbi.public,gs.US	250				SRX5951055	uncalculated	uncalculated	Pacific Ocean: North Pacific Gyre\, Station ALOHA	NextSeq 500	22.75 N, 158 W	HSD00-20a-275-S2C009-0250-170419	PAIRED	RANDOM	METAGENOMIC	marine plankton metagenome	ILLUMINA	2019-06-07T00:00:00Z	2019-06-02T15:24:00Z	1	HSD00-20a-275-S2C009-0250	SRP092796
SRR9178080	WGS	300	9812538860	PRJNA352737	SAMN11874557	MIMS.me,MIGS/MIMS/MIMARKS.water	4100928263	SCOPE	2015-04-23	public	run.zq,fastq,sra	ncbi,gs,s3	ncbi.public,gs.US,s3.us-east-1	500				SRX5951054	uncalculated	uncalculated	Pacific Ocean: North Pacific Gyre\, Station ALOHA	NextSeq 500	22.75 N, 158 W	HSD00-20a-271-S2C012-0500-161007	PAIRED	RANDOM	METAGENOMIC	marine plankton metagenome	ILLUMINA	2019-06-07T00:00:00Z	2019-06-02T15:28:00Z	1	HSD00-20a-271-S2C012-0500	SRP092796
SRR9178081	WGS	298	14510000000	PRJNA352737	SAMN11874579	MIMS.me,MIGS/MIMS/MIMARKS.water	6779430417	SCOPE	2015-06-20	public	fastq,run.zq,sra	gs,s3,ncbi	s3.us-east-1,ncbi.public,gs.US	225				SRX5951053	uncalculated	uncalculated	Pacific Ocean: North Pacific Gyre\, Station ALOHA	NextSeq 500	22.75 N, 158 W	HSD00-20a-273-S2C010-0225-161026	PAIRED	RANDOM	METAGENOMIC	marine plankton metagenome	ILLUMINA	2019-06-07T00:00:00Z	2019-06-02T15:39:00Z	1	HSD00-20a-273-S2C010-0225	SRP092796
SRR9178082	WGS	298	11297000000	PRJNA352737	SAMN11874574	MIMS.me,MIGS/MIMS/MIMARKS.water	5221572728	SCOPE	2015-06-20	public	run.zq,fastq,sra	s3,ncbi,gs	gs.US,ncbi.public,s3.us-east-1	100				SRX5951052	uncalculated	uncalculated	Pacific Ocean: North Pacific Gyre\, Station ALOHA	NextSeq 500	22.75 N, 158 W	HSD00-20a-273-S2C008-0100-161026	PAIRED	RANDOM	METAGENOMIC	marine plankton metagenome	ILLUMINA	2019-06-07T00:00:00Z	2019-06-02T15:42:00Z	1	HSD00-20a-273-S2C008-0100	SRP092796
SRR9178083	WGS	299	9322847134	PRJNA352737	SAMN11874551	MIMS.me,MIGS/MIMS/MIMARKS.water	3892543940	SCOPE	2015-04-22	public	fastq,run.zq,sra	s3,ncbi,gs	s3.us-east-1,gs.US,ncbi.public	125				SRX5951051	uncalculated	uncalculated	Pacific Ocean: North Pacific Gyre\, Station ALOHA	NextSeq 500	22.75 N, 158 W	HSD00-20a-271-S2C007-0125-161007	PAIRED	RANDOM	METAGENOMIC	marine plankton metagenome	ILLUMINA	2019-06-07T00:00:00Z	2019-06-02T15:32:00Z	1	HSD00-20a-271-S2C007-0125	SRP092796
SRR9178084	WGS	299	8434448135	PRJNA352737	SAMN11874653	MIMS.me,MIGS/MIMS/MIMARKS.water	3648683036	SCOPE	2016-01-14	public	sra,run.zq,fastq	gs,ncbi,s3	ncbi.public,gs.US,s3.us-east-1	500				SRX5951050	uncalculated	uncalculated	Pacific Ocean: North Pacific Gyre\, Station ALOHA	NextSeq 500	22.75 N, 158 W	HSD00-20a-280-S2C012-0500-170508	PAIRED	RANDOM	METAGENOMIC	marine plankton metagenome	ILLUMINA	2019-06-07T00:00:00Z	2019-06-02T15:32:00Z	1	HSD00-20a-280-S2C012-0500	SRP092796
SRR9178085	WGS	300	11165000000	PRJNA352737	SAMN11874669	MIMS.me,MIGS/MIMS/MIMARKS.water	4819948563	SCOPE	2016-03-09	public	sra,run.zq,fastq	s3,gs,ncbi	gs.US,ncbi.public,s3.us-east-1	75				SRX5951049	uncalculated	uncalculated	Pacific Ocean: North Pacific Gyre\, Station ALOHA	NextSeq 500	22.75 N, 158 W	HSD00-20a-282-S2C004-0075-170504	PAIRED	RANDOM	METAGENOMIC	marine plankton metagenome	ILLUMINA	2019-06-07T00:00:00Z	2019-06-02T15:45:00Z	1	HSD00-20a-282-S2C004-0075	SRP092796
SRR9178086	WGS	300	9287041684	PRJNA352737	SAMN11874676	MIMS.me,MIGS/MIMS/MIMARKS.water	4120668044	SCOPE	2016-03-10	public	sra,run.zq,fastq	gs,ncbi,s3	ncbi.public,s3.us-east-1,gs.US	150				SRX5951048	uncalculated	uncalculated	Pacific Ocean: North Pacific Gyre\, Station ALOHA	NextSeq 500	22.75 N, 158 W	HSD00-20a-282-S2C014-0150-170504	PAIRED	RANDOM	METAGENOMIC	marine plankton metagenome	ILLUMINA	2019-06-07T00:00:00Z	2019-06-02T15:25:00Z	1	HSD00-20a-282-S2C014-0150	SRP092796
SRR9178087	WGS	300	11688000000	PRJNA352737	SAMN11874647	MIMS.me,MIGS/MIMS/MIMARKS.water	5048174871	SCOPE	2016-01-13	public	sra,fastq,run.zq	gs,s3,ncbi	ncbi.public,gs.US,s3.us-east-1	125				SRX5951047	uncalculated	uncalculated	Pacific Ocean: North Pacific Gyre\, Station ALOHA	NextSeq 500	22.75 N, 158 W	HSD00-20a-280-S2C007-0125-170508	PAIRED	RANDOM	METAGENOMIC	marine plankton metagenome	ILLUMINA	2019-06-07T00:00:00Z	2019-06-02T15:40:00Z	1	HSD00-20a-280-S2C007-0125	SRP092796
SRR9178088	WGS	300	16431000000	PRJNA352737	SAMN11874544	MIMS.me,MIGS/MIMS/MIMARKS.water	7804899533	SCOPE	2015-03-30	public	run.zq,sra,fastq	gs,ncbi,s3	ncbi.public,gs.US,s3.us-east-1	175				SRX5951046	uncalculated	uncalculated	Pacific Ocean: North Pacific Gyre\, Station ALOHA	NextSeq 500	22.75 N, 158 W	HSD00-20a-270-S2C009-0175-161122	PAIRED	RANDOM	METAGENOMIC	marine plankton metagenome	ILLUMINA	2019-06-07T00:00:00Z	2019-06-02T15:59:00Z	1	HSD00-20a-270-S2C009-0175	SRP092796
SRR9178089	WGS	299	8299715671	PRJNA352737	SAMN11874620	MIMS.me,MIGS/MIMS/MIMARKS.water	3887145915	SCOPE	2015-11-14	public	run.zq,fastq,sra	s3,ncbi,gs	s3.us-east-1,ncbi.public,gs.US	45				SRX5951045	uncalculated	uncalculated	Pacific Ocean: North Pacific Gyre\, Station ALOHA	NextSeq 500	22.75 N, 158 W	HSD00-20a-278-S2C003-0045-161217	PAIRED	RANDOM	METAGENOMIC	marine plankton metagenome	ILLUMINA	2019-06-07T00:00:00Z	2019-06-02T15:25:00Z	1	HSD00-20a-278-S2C003-0045	SRP092796
SRR9178090	WGS	300	9791725569	PRJNA352737	SAMN11874565	MIMS.me,MIGS/MIMS/MIMARKS.water	4530786665	SCOPE	2015-05-24	public	sra,run.zq,fastq	gs,s3,ncbi	gs.US,ncbi.public,s3.us-east-1	175				SRX5951044	uncalculated	uncalculated	Pacific Ocean: North Pacific Gyre\, Station ALOHA	NextSeq 500	22.75 N, 158 W	HSD00-20a-272-S2C008-0175-161221	PAIRED	RANDOM	METAGENOMIC	marine plankton metagenome	ILLUMINA	2019-06-07T00:00:00Z	2019-06-02T15:30:00Z	1	HSD00-20a-272-S2C008-0175	SRP092796
SRR9178091	WGS	300	19110000000	PRJNA352737	SAMN11874568	MIMS.me,MIGS/MIMS/MIMARKS.water	8903616534	SCOPE	2015-05-24	public	fastq,run.zq,sra	gs,s3,ncbi	gs.US,s3.us-east-1,ncbi.public	250				SRX5951043	uncalculated	uncalculated	Pacific Ocean: North Pacific Gyre\, Station ALOHA	NextSeq 500	22.75 N, 158 W	HSD00-20a-272-S2C010-0250-161221	PAIRED	RANDOM	METAGENOMIC	marine plankton metagenome	ILLUMINA	2019-06-07T00:00:00Z	2019-06-02T16:16:00Z	1	HSD00-20a-272-S2C010-0250	SRP092796
SRR9178092	WGS	298	10920000000	PRJNA352737	SAMN11874618	MIMS.me,MIGS/MIMS/MIMARKS.water	5132912588	SCOPE	2015-11-14	public	fastq,run.zq,sra	s3,gs,ncbi	s3.us-east-1,gs.US,ncbi.public	5				SRX5951042	uncalculated	uncalculated	Pacific Ocean: North Pacific Gyre\, Station ALOHA	NextSeq 500	22.75 N, 158 W	HSD00-20a-278-S2C003-0005-161217	PAIRED	RANDOM	METAGENOMIC	marine plankton metagenome	ILLUMINA	2019-06-07T00:00:00Z	2019-06-02T15:37:00Z	1	HSD00-20a-278-S2C003-0005	SRP092796
SRR9178093	WGS	299	4395077367	PRJNA352737	SAMN11874513	MIMS.me,MIGS/MIMS/MIMARKS.water	1619873580	SCOPE	2014-12-17	public	fastq,sra,run.zq	ncbi,s3,gs	ncbi.public,gs.US,s3.us-east-1	5				SRX5951041	uncalculated	uncalculated	Pacific Ocean: North Pacific Gyre\, Station ALOHA	NextSeq 500	22.75 N, 158 W	HSD00-20a-268-S2C004-0005-151124	PAIRED	RANDOM	METAGENOMIC	marine plankton metagenome	ILLUMINA	2019-06-07T00:00:00Z	2019-06-02T15:15:00Z	1	HSD00-20a-268-S2C004-0005	SRP092796
SRR9178094	WGS	299	8606836583	PRJNA352737	SAMN11874679	MIMS.me,MIGS/MIMS/MIMARKS.water	3603739375	SCOPE	2016-04-15	public	sra,fastq,run.zq	s3,gs,ncbi	s3.us-east-1,gs.US,ncbi.public	25				SRX5951040	uncalculated	uncalculated	Pacific Ocean: North Pacific Gyre\, Station ALOHA	NextSeq 500	22.75 N, 158 W	HSD00-20a-283-S2C004-0025-170428	PAIRED	RANDOM	METAGENOMIC	marine plankton metagenome	ILLUMINA	2019-06-07T00:00:00Z	2019-06-02T15:20:00Z	1	HSD00-20a-283-S2C004-0025	SRP092796
SRR9178095	WGS	300	5828945978	PRJNA352737	SAMN11874591	MIMS.me,MIGS/MIMS/MIMARKS.water	2684331820	SCOPE	2015-07-20	public	run.zq,sra,fastq	gs,ncbi,s3	gs.US,s3.us-east-1,ncbi.public	250				SRX5951039	uncalculated	uncalculated	Pacific Ocean: North Pacific Gyre\, Station ALOHA	NextSeq 500	22.75 N, 158 W	HSD00-20a-274-S2C010-0250-161205	PAIRED	RANDOM	METAGENOMIC	marine plankton metagenome	ILLUMINA	2019-06-07T00:00:00Z	2019-06-02T15:19:00Z	1	HSD00-20a-274-S2C010-0250	SRP092796
SRR9178096	WGS	299	10907000000	PRJNA352737	SAMN11874623	MIMS.me,MIGS/MIMS/MIMARKS.water	5200853635	SCOPE	2015-11-14	public	run.zq,sra,fastq	ncbi,gs,s3	ncbi.public,gs.US,s3.us-east-1	125				SRX5951038	uncalculated	uncalculated	Pacific Ocean: North Pacific Gyre\, Station ALOHA	NextSeq 500	22.75 N, 158 W	HSD00-20a-278-S2C006-0125-161217	PAIRED	RANDOM	METAGENOMIC	marine plankton metagenome	ILLUMINA	2019-06-07T00:00:00Z	2019-06-02T15:43:00Z	1	HSD00-20a-278-S2C006-0125	SRP092796
SRR9178097	WGS	299	9295936439	PRJNA352737	SAMN11874559	MIMS.me,MIGS/MIMS/MIMARKS.water	4280871200	SCOPE	2015-05-24	public	sra,run.zq,fastq	s3,gs,ncbi	s3.us-east-1,gs.US,ncbi.public	25				SRX5951037	uncalculated	uncalculated	Pacific Ocean: North Pacific Gyre\, Station ALOHA	NextSeq 500	22.75 N, 158 W	HSD00-20a-272-S2C005-0025-161221	PAIRED	RANDOM	METAGENOMIC	marine plankton metagenome	ILLUMINA	2019-06-07T00:00:00Z	2019-06-02T15:21:00Z	1	HSD00-20a-272-S2C005-0025	SRP092796
SRR9178098	WGS	299	7716354120	PRJNA352737	SAMN11874508	MIMS.me,MIGS/MIMS/MIMARKS.water	3138011108	SCOPE	2014-11-22	public	fastq,run.zq,sra	gs,ncbi,s3	gs.US,ncbi.public,s3.us-east-1	175				SRX5951036	uncalculated	uncalculated	Pacific Ocean: North Pacific Gyre\, Station ALOHA	NextSeq 500	22.75 N, 158 W	HSD00-20a-267-S2C010-0175-151215	PAIRED	RANDOM	METAGENOMIC	marine plankton metagenome	ILLUMINA	2019-06-07T00:00:00Z	2019-06-02T15:22:00Z	1	HSD00-20a-267-S2C010-0175	SRP092796
SRR9178099	WGS	300	4745091440	PRJNA352737	SAMN11874753	MIMS.me,MIGS/MIMS/MIMARKS.water	2080279068	SCOPE	2015-05-24	public	sra,run.zq,fastq	gs,ncbi,s3	gs.US,ncbi.public,s3.us-east-1	150				SRX5951035	uncalculated	uncalculated	Pacific Ocean: North Pacific Gyre\, Station ALOHA	NextSeq 500	22.75 N, 158 W	HSD20-02a-272-S2C008-0150-161130	PAIRED	RANDOM	METAGENOMIC	marine plankton metagenome	ILLUMINA	2019-06-07T00:00:00Z	2019-06-02T15:16:00Z	1	HSD20-02a-272-S2C008-0150	SRP092796
SRR9178100	WGS	297	6345949709	PRJNA352737	SAMN11874570	MIMS.me,MIGS/MIMS/MIMARKS.water	2945885409	SCOPE	2015-06-20	public	sra,fastq,run.zq	ncbi,s3,gs	s3.us-east-1,ncbi.public,gs.US	5				SRX5951034	uncalculated	uncalculated	Pacific Ocean: North Pacific Gyre\, Station ALOHA	NextSeq 500	22.75 N, 158 W	HSD00-20a-273-S2C005-0005-161026	PAIRED	RANDOM	METAGENOMIC	marine plankton metagenome	ILLUMINA	2019-06-07T00:00:00Z	2019-06-02T15:21:00Z	1	HSD00-20a-273-S2C005-0005	SRP092796
SRR9178101	WGS	298	11868000000	PRJNA352737	SAMN11874625	MIMS.me,MIGS/MIMS/MIMARKS.water	5615907666	SCOPE	2015-11-14	public	fastq,run.zq,sra	gs,s3,ncbi	ncbi.public,s3.us-east-1,gs.US	175				SRX5951033	uncalculated	uncalculated	Pacific Ocean: North Pacific Gyre\, Station ALOHA	NextSeq 500	22.75 N, 158 W	HSD00-20a-278-S2C006-0175-161217	PAIRED	RANDOM	METAGENOMIC	marine plankton metagenome	ILLUMINA	2019-06-07T00:00:00Z	2019-06-02T15:41:00Z	1	HSD00-20a-278-S2C006-0175	SRP092796
SRR9178102	WGS	299	8880398142	PRJNA352737	SAMN11874587	MIMS.me,MIGS/MIMS/MIMARKS.water	4141769694	SCOPE	2015-07-20	public	run.zq,fastq,sra	s3,ncbi,gs	ncbi.public,s3.us-east-1,gs.US	125				SRX5951032	uncalculated	uncalculated	Pacific Ocean: North Pacific Gyre\, Station ALOHA	NextSeq 500	22.75 N, 158 W	HSD00-20a-274-S2C008-0125-161205	PAIRED	RANDOM	METAGENOMIC	marine plankton metagenome	ILLUMINA	2019-06-07T00:00:00Z	2019-06-02T15:24:00Z	1	HSD00-20a-274-S2C008-0125	SRP092796
SRR9178103	WGS	299	18547000000	PRJNA352737	SAMN11874539	MIMS.me,MIGS/MIMS/MIMARKS.water	8975799798	SCOPE	2015-03-30	public	sra,fastq,run.zq	s3,ncbi,gs	s3.us-east-1,gs.US,ncbi.public	45				SRX5951031	uncalculated	uncalculated	Pacific Ocean: North Pacific Gyre\, Station ALOHA	NextSeq 500	22.75 N, 158 W	HSD00-20a-270-S2C007-0045-161020	PAIRED	RANDOM	METAGENOMIC	marine plankton metagenome	ILLUMINA	2019-06-07T00:00:00Z	2019-06-02T15:52:00Z	1	HSD00-20a-270-S2C007-0045	SRP092796
SRR9178104	WGS	299	15127000000	PRJNA352737	SAMN11874538	MIMS.me,MIGS/MIMS/MIMARKS.water	7088937293	SCOPE	2015-03-30	public	run.zq,sra,fastq	ncbi,s3,gs	s3.us-east-1,ncbi.public,gs.US	25				SRX5951030	uncalculated	uncalculated	Pacific Ocean: North Pacific Gyre\, Station ALOHA	NextSeq 500	22.75 N, 158 W	HSD00-20a-270-S2C007-0025-161122	PAIRED	RANDOM	METAGENOMIC	marine plankton metagenome	ILLUMINA	2019-06-07T00:00:00Z	2019-06-02T15:57:00Z	1	HSD00-20a-270-S2C007-0025	SRP092796
SRR9178105	WGS	300	9731666055	PRJNA352737	SAMN11874655	MIMS.me,MIGS/MIMS/MIMARKS.water	4488151598	SCOPE	2016-02-10	public	fastq,run.zq,sra	ncbi,gs,s3	s3.us-east-1,gs.US,ncbi.public	25				SRX5951029	uncalculated	uncalculated	Pacific Ocean: North Pacific Gyre\, Station ALOHA	NextSeq 500	22.75 N, 158 W	HSD00-20a-281-S2C004-0025-170417	PAIRED	RANDOM	METAGENOMIC	marine plankton metagenome	ILLUMINA	2019-06-07T00:00:00Z	2019-06-02T15:26:00Z	1	HSD00-20a-281-S2C004-0025	SRP092796
SRR9178106	WGS	298	9850935776	PRJNA352737	SAMN11874526	MIMS.me,MIGS/MIMS/MIMARKS.water	4631427287	SCOPE	2015-02-25	public	fastq,sra,run.zq	s3,ncbi,gs	gs.US,s3.us-east-1,ncbi.public	25				SRX5951028	uncalculated	uncalculated	Pacific Ocean: North Pacific Gyre\, Station ALOHA	NextSeq 500	22.75 N, 158 W	HSD00-20a-269-S2C004-0025-161125	PAIRED	RANDOM	METAGENOMIC	marine plankton metagenome	ILLUMINA	2019-06-07T00:00:00Z	2019-06-02T15:25:00Z	1	HSD00-20a-269-S2C004-0025	SRP092796
SRR9178107	WGS	299	9795202036	PRJNA352737	SAMN11874509	MIMS.me,MIGS/MIMS/MIMARKS.water	4563120812	SCOPE	2014-11-23	public	fastq,run.zq,sra	gs,ncbi,s3	gs.US,s3.us-east-1,ncbi.public	200				SRX5951027	uncalculated	uncalculated	Pacific Ocean: North Pacific Gyre\, Station ALOHA	NextSeq 500	22.75 N, 158 W	HSD00-20a-267-S2C012-0200-161208	PAIRED	RANDOM	METAGENOMIC	marine plankton metagenome	ILLUMINA	2019-06-07T00:00:00Z	2019-06-02T15:21:00Z	1	HSD00-20a-267-S2C012-0200	SRP092796
SRR9178108	WGS	299	3800066209	PRJNA352737	SAMN11874506	MIMS.me,MIGS/MIMS/MIMARKS.water	1404441699	SCOPE	2014-11-22	public	fastq,sra,run.zq	ncbi,s3,gs	s3.us-east-1,gs.US,ncbi.public	125				SRX5951026	uncalculated	uncalculated	Pacific Ocean: North Pacific Gyre\, Station ALOHA	NextSeq 500	22.75 N, 158 W	HSD00-20a-267-S2C010-0125-151124	PAIRED	RANDOM	METAGENOMIC	marine plankton metagenome	ILLUMINA	2019-06-07T00:00:00Z	2019-06-02T15:14:00Z	1	HSD00-20a-267-S2C010-0125	SRP092796
SRR9178109	WGS	300	9817719624	PRJNA352737	SAMN11874561	MIMS.me,MIGS/MIMS/MIMARKS.water	4484951775	SCOPE	2015-05-24	public	fastq,sra,run.zq	ncbi,gs,s3	s3.us-east-1,ncbi.public,gs.US	75				SRX5951025	uncalculated	uncalculated	Pacific Ocean: North Pacific Gyre\, Station ALOHA	NextSeq 500	22.75 N, 158 W	HSD00-20a-272-S2C005-0075-161221	PAIRED	RANDOM	METAGENOMIC	marine plankton metagenome	ILLUMINA	2019-06-07T00:00:00Z	2019-06-02T15:41:00Z	1	HSD00-20a-272-S2C005-0075	SRP092796
SRR9178110	WGS	300	9665291333	PRJNA352737	SAMN11874651	MIMS.me,MIGS/MIMS/MIMARKS.water	4137863938	SCOPE	2016-01-13	public	run.zq,fastq,sra	ncbi,gs,s3	ncbi.public,gs.US,s3.us-east-1	225				SRX5951024	uncalculated	uncalculated	Pacific Ocean: North Pacific Gyre\, Station ALOHA	NextSeq 500	22.75 N, 158 W	HSD00-20a-280-S2C009-0225-170508	PAIRED	RANDOM	METAGENOMIC	marine plankton metagenome	ILLUMINA	2019-06-07T00:00:00Z	2019-06-02T15:26:00Z	1	HSD00-20a-280-S2C009-0225	SRP092796
SRR9178111	WGS	300	11252000000	PRJNA352737	SAMN11874687	MIMS.me,MIGS/MIMS/MIMARKS.water	4729860426	SCOPE	2016-04-15	public	run.zq,sra,fastq	ncbi,s3,gs	ncbi.public,s3.us-east-1,gs.US	225				SRX5951023	uncalculated	uncalculated	Pacific Ocean: North Pacific Gyre\, Station ALOHA	NextSeq 500	22.75 N, 158 W	HSD00-20a-283-S2C009-0225-170428	PAIRED	RANDOM	METAGENOMIC	marine plankton metagenome	ILLUMINA	2019-06-07T00:00:00Z	2019-06-02T15:39:00Z	1	HSD00-20a-283-S2C009-0225	SRP092796
SRR9178112	WGS	297	9151508110	PRJNA352737	SAMN11874529	MIMS.me,MIGS/MIMS/MIMARKS.water	4301093252	SCOPE	2015-02-25	public	fastq,run.zq,sra	gs,ncbi,s3	ncbi.public,s3.us-east-1,gs.US	100				SRX5951022	uncalculated	uncalculated	Pacific Ocean: North Pacific Gyre\, Station ALOHA	NextSeq 500	22.75 N, 158 W	HSD00-20a-269-S2C008-0100-161125	PAIRED	RANDOM	METAGENOMIC	marine plankton metagenome	ILLUMINA	2019-06-07T00:00:00Z	2019-06-02T15:32:00Z	1	HSD00-20a-269-S2C008-0100	SRP092796
SRR9178113	WGS	298	5954938512	PRJNA352737	SAMN11874520	MIMS.me,MIGS/MIMS/MIMARKS.water	2233531432	SCOPE	2014-12-17	public	run.zq,fastq,sra	ncbi,gs,s3	ncbi.public,s3.us-east-1,gs.US	150				SRX5951021	uncalculated	uncalculated	Pacific Ocean: North Pacific Gyre\, Station ALOHA	NextSeq 500	22.75 N, 158 W	HSD00-20a-268-S2C009-0150-151124	PAIRED	RANDOM	METAGENOMIC	marine plankton metagenome	ILLUMINA	2019-06-07T00:00:00Z	2019-06-02T15:12:00Z	1	HSD00-20a-268-S2C009-0150	SRP092796
SRR9178114	WGS	300	8413701100	PRJNA352737	SAMN11874652	MIMS.me,MIGS/MIMS/MIMARKS.water	3614886486	SCOPE	2016-01-13	public	sra,run.zq,fastq	gs,s3,ncbi	gs.US,s3.us-east-1,ncbi.public	250				SRX5951020	uncalculated	uncalculated	Pacific Ocean: North Pacific Gyre\, Station ALOHA	NextSeq 500	22.75 N, 158 W	HSD00-20a-280-S2C009-0250-170508	PAIRED	RANDOM	METAGENOMIC	marine plankton metagenome	ILLUMINA	2019-06-07T00:00:00Z	2019-06-02T15:22:00Z	1	HSD00-20a-280-S2C009-0250	SRP092796
SRR9178115	WGS	298	12772000000	PRJNA352737	SAMN11874520	MIMS.me,MIGS/MIMS/MIMARKS.water	5247360788	SCOPE	2014-12-17	public	run.zq,fastq,sra	ncbi,gs,s3	s3.us-east-1,ncbi.public,gs.US	150				SRX5951019	uncalculated	uncalculated	Pacific Ocean: North Pacific Gyre\, Station ALOHA	NextSeq 500	22.75 N, 158 W	HSD00-20a-268-S2C009-0150-151215	PAIRED	RANDOM	METAGENOMIC	marine plankton metagenome	ILLUMINA	2019-06-07T00:00:00Z	2019-06-02T15:45:00Z	1	HSD00-20a-268-S2C009-0150	SRP092796
SRR9178116	WGS	299	3597454746	PRJNA352737	SAMN11874736	MIMS.me,MIGS/MIMS/MIMARKS.water	1567462059	SCOPE	2015-04-22	public	sra,fastq,run.zq	gs,ncbi,s3	gs.US,s3.us-east-1,ncbi.public	25				SRX5951018	uncalculated	uncalculated	Pacific Ocean: North Pacific Gyre\, Station ALOHA	NextSeq 500	22.75 N, 158 W	HSD20-02a-271-S2C004-0025-161130	PAIRED	RANDOM	METAGENOMIC	marine plankton metagenome	ILLUMINA	2019-06-07T00:00:00Z	2019-06-02T15:12:00Z	1	HSD20-02a-271-S2C004-0025	SRP092796
SRR9178117	WGS	300	8411894634	PRJNA352737	SAMN11874658	MIMS.me,MIGS/MIMS/MIMARKS.water	3855528620	SCOPE	2016-02-10	public	sra,run.zq,fastq	gs,ncbi,s3	s3.us-east-1,gs.US,ncbi.public	100				SRX5951017	uncalculated	uncalculated	Pacific Ocean: North Pacific Gyre\, Station ALOHA	NextSeq 500	22.75 N, 158 W	HSD00-20a-281-S2C007-0100-170417	PAIRED	RANDOM	METAGENOMIC	marine plankton metagenome	ILLUMINA	2019-06-07T00:00:00Z	2019-06-02T15:20:00Z	1	HSD00-20a-281-S2C007-0100	SRP092796
SRR9178118	WGS	297	6885527312	PRJNA352737	SAMN11874617	MIMS.me,MIGS/MIMS/MIMARKS.water	3163477524	SCOPE	2015-10-15	public	run.zq,sra,fastq	gs,s3,ncbi	ncbi.public,s3.us-east-1,gs.US	500				SRX5951016	uncalculated	uncalculated	Pacific Ocean: North Pacific Gyre\, Station ALOHA	NextSeq 500	22.75 N, 158 W	HSD00-20a-277-S2C012-0500-161215	PAIRED	RANDOM	METAGENOMIC	marine plankton metagenome	ILLUMINA	2019-06-07T00:00:00Z	2019-06-02T15:25:00Z	1	HSD00-20a-277-S2C012-0500	SRP092796
SRR9178119	WGS	299	12315000000	PRJNA352737	SAMN11874611	MIMS.me,MIGS/MIMS/MIMARKS.water	5618945200	SCOPE	2015-10-14	public	fastq,run.zq,sra	ncbi,s3,gs	s3.us-east-1,gs.US,ncbi.public	125				SRX5951015	uncalculated	uncalculated	Pacific Ocean: North Pacific Gyre\, Station ALOHA	NextSeq 500	22.75 N, 158 W	HSD00-20a-277-S2C007-0125-161215	PAIRED	RANDOM	METAGENOMIC	marine plankton metagenome	ILLUMINA	2019-06-07T00:00:00Z	2019-06-02T15:33:00Z	1	HSD00-20a-277-S2C007-0125	SRP092796
SRR9178120	WGS	300	2484394440	PRJNA352737	SAMN11874871	MIMS.me,MIGS/MIMS/MIMARKS.water	1104829833	SCOPE	2016-04-15	public	run.zq,fastq,sra	ncbi,gs,s3	gs.US,s3.us-east-1,ncbi.public	100				SRX5951014	uncalculated	uncalculated	Pacific Ocean: North Pacific Gyre\, Station ALOHA	NextSeq 500	22.75 N, 158 W	HSD20-02a-283-S2C007-0100-170410	PAIRED	RANDOM	METAGENOMIC	marine plankton metagenome	ILLUMINA	2019-06-07T00:00:00Z	2019-06-02T15:08:00Z	1	HSD20-02a-283-S2C007-0100	SRP092796
SRR9178121	WGS	299	3895751758	PRJNA352737	SAMN11874828	MIMS.me,MIGS/MIMS/MIMARKS.water	1906887442	SCOPE	2015-12-09	public	run.zq,fastq,sra	s3,ncbi,gs	s3.us-east-1,gs.US,ncbi.public	225				SRX5951013	uncalculated	uncalculated	Pacific Ocean: North Pacific Gyre\, Station ALOHA	NextSeq 500	22.75 N, 158 W	HSD20-02a-279-S2C009-0225-170221	PAIRED	RANDOM	METAGENOMIC	marine plankton metagenome	ILLUMINA	2019-06-07T00:00:00Z	2019-06-02T15:10:00Z	1	HSD20-02a-279-S2C009-0225	SRP092796
SRR9178122	WGS	302	6003789596	PRJNA352737	SAMN11874708	MIMS.me,MIGS/MIMS/MIMARKS.water	3825055488	SCOPE	2014-12-17	public	fastq,sra,run.zq	gs,ncbi,s3	ncbi.public,gs.US,s3.us-east-1	125				SRX5951012	uncalculated	uncalculated	Pacific Ocean: North Pacific Gyre\, Station ALOHA	NextSeq 500	22.75 N, 158 W	HSD20-02a-268-S2C009-0125-151221	PAIRED	RANDOM	METAGENOMIC	marine plankton metagenome	ILLUMINA	2019-06-07T00:00:00Z	2019-06-03T17:27:00Z	1	HSD20-02a-268-S2C009-0125	SRP092796
SRR9178123	WGS	300	2165851	PRJNA352737	SAMN11874705	MIMS.me,MIGS/MIMS/MIMARKS.water	1172750	SCOPE	2014-12-17	public	run.zq,sra,fastq	s3,gs,ncbi	s3.us-east-1,ncbi.public,gs.US	75				SRX5951011	uncalculated	uncalculated	Pacific Ocean: North Pacific Gyre\, Station ALOHA	NextSeq 500	22.75 N, 158 W	HSD20-02a-268-S2C004-0075-170212	PAIRED	RANDOM	METAGENOMIC	marine plankton metagenome	ILLUMINA	2019-06-07T00:00:00Z	2019-06-02T15:02:00Z	1	HSD20-02a-268-S2C004-0075	SRP092796
SRR9178124	WGS	300	265563125	PRJNA352737	SAMN11874753	MIMS.me,MIGS/MIMS/MIMARKS.water	89261087	SCOPE	2015-05-24	public	fastq,sra,run.zq	ncbi,gs,s3	gs.US,s3.us-east-1,ncbi.public	150				SRX5951010	uncalculated	uncalculated	Pacific Ocean: North Pacific Gyre\, Station ALOHA	NextSeq 500	22.75 N, 158 W	HSD20-02a-272-S2C008-0150-161107	PAIRED	RANDOM	METAGENOMIC	marine plankton metagenome	ILLUMINA	2019-06-07T00:00:00Z	2019-06-02T15:03:00Z	1	HSD20-02a-272-S2C008-0150	SRP092796
SRR9178125	WGS	300	4837850785	PRJNA352737	SAMN11874816	MIMS.me,MIGS/MIMS/MIMARKS.water	2203273906	SCOPE	2015-11-14	public	fastq,run.zq,sra	s3,gs,ncbi	gs.US,ncbi.public,s3.us-east-1	225				SRX5951009	uncalculated	uncalculated	Pacific Ocean: North Pacific Gyre\, Station ALOHA	NextSeq 500	22.75 N, 158 W	HSD20-02a-278-S2C008-0225-170412	PAIRED	RANDOM	METAGENOMIC	marine plankton metagenome	ILLUMINA	2019-06-07T00:00:00Z	2019-06-02T15:13:00Z	1	HSD20-02a-278-S2C008-0225	SRP092796
SRR9178126	WGS	300	5406204693	PRJNA352737	SAMN11874829	MIMS.me,MIGS/MIMS/MIMARKS.water	2442643683	SCOPE	2015-12-09	public	run.zq,fastq,sra	gs,ncbi,s3	ncbi.public,s3.us-east-1,gs.US	250				SRX5951008	uncalculated	uncalculated	Pacific Ocean: North Pacific Gyre\, Station ALOHA	NextSeq 500	22.75 N, 158 W	HSD20-02a-279-S2C009-0250-170412	PAIRED	RANDOM	METAGENOMIC	marine plankton metagenome	ILLUMINA	2019-06-07T00:00:00Z	2019-06-02T15:20:00Z	1	HSD20-02a-279-S2C009-0250	SRP092796
SRR9178127	WGS	300	3201883925	PRJNA352737	SAMN11874717	MIMS.me,MIGS/MIMS/MIMARKS.water	1412681130	SCOPE	2015-02-25	public	sra,run.zq,fastq	s3,ncbi,gs	ncbi.public,gs.US,s3.us-east-1	75				SRX5951007	uncalculated	uncalculated	Pacific Ocean: North Pacific Gyre\, Station ALOHA	NextSeq 500	22.75 N, 158 W	HSD20-02a-269-S2C004-0075-161103	PAIRED	RANDOM	METAGENOMIC	marine plankton metagenome	ILLUMINA	2019-06-07T00:00:00Z	2019-06-02T15:12:00Z	1	HSD20-02a-269-S2C004-0075	SRP092796
SRR9178128	WGS	300	4485184360	PRJNA352737	SAMN11874850	MIMS.me,MIGS/MIMS/MIMARKS.water	2011917320	SCOPE	2016-02-10	public	fastq,run.zq,sra	ncbi,s3,gs	gs.US,s3.us-east-1,ncbi.public	175				SRX5951006	uncalculated	uncalculated	Pacific Ocean: North Pacific Gyre\, Station ALOHA	NextSeq 500	22.75 N, 158 W	HSD20-02a-281-S2C007-0175-170217	PAIRED	RANDOM	METAGENOMIC	marine plankton metagenome	ILLUMINA	2019-06-07T00:00:00Z	2019-06-02T15:14:00Z	1	HSD20-02a-281-S2C007-0175	SRP092796
SRR9178129	WGS	300	4034780934	PRJNA352737	SAMN11874817	MIMS.me,MIGS/MIMS/MIMARKS.water	1933950621	SCOPE	2015-11-14	public	sra,fastq,run.zq	gs,ncbi,s3	ncbi.public,gs.US,s3.us-east-1	250				SRX5951005	uncalculated	uncalculated	Pacific Ocean: North Pacific Gyre\, Station ALOHA	NextSeq 500	22.75 N, 158 W	HSD20-02a-278-S2C008-0250-170221	PAIRED	RANDOM	METAGENOMIC	marine plankton metagenome	ILLUMINA	2019-06-07T00:00:00Z	2019-06-02T15:14:00Z	1	HSD20-02a-278-S2C008-0250	SRP092796
SRR9178130	WGS	300	3301180076	PRJNA352737	SAMN11874739	MIMS.me,MIGS/MIMS/MIMARKS.water	1433879765	SCOPE	2015-04-22	public	fastq,run.zq,sra	gs,s3,ncbi	s3.us-east-1,ncbi.public,gs.US	100				SRX5951004	uncalculated	uncalculated	Pacific Ocean: North Pacific Gyre\, Station ALOHA	NextSeq 500	22.75 N, 158 W	HSD20-02a-271-S2C007-0100-161130	PAIRED	RANDOM	METAGENOMIC	marine plankton metagenome	ILLUMINA	2019-06-07T00:00:00Z	2019-06-02T15:12:00Z	1	HSD20-02a-271-S2C007-0100	SRP092796
SRR9178131	WGS	300	3168246401	PRJNA352737	SAMN11874738	MIMS.me,MIGS/MIMS/MIMARKS.water	1371842808	SCOPE	2015-04-22	public	fastq,run.zq,sra	s3,gs,ncbi	ncbi.public,gs.US,s3.us-east-1	75				SRX5951003	uncalculated	uncalculated	Pacific Ocean: North Pacific Gyre\, Station ALOHA	NextSeq 500	22.75 N, 158 W	HSD20-02a-271-S2C004-0075-161130	PAIRED	RANDOM	METAGENOMIC	marine plankton metagenome	ILLUMINA	2019-06-07T00:00:00Z	2019-06-02T15:10:00Z	1	HSD20-02a-271-S2C004-0075	SRP092796
SRR9178132	WGS	300	4807842506	PRJNA352737	SAMN11874757	MIMS.me,MIGS/MIMS/MIMARKS.water	2094249547	SCOPE	2015-05-24	public	run.zq,sra,fastq	s3,ncbi,gs	gs.US,s3.us-east-1,ncbi.public	250				SRX5951002	uncalculated	uncalculated	Pacific Ocean: North Pacific Gyre\, Station ALOHA	NextSeq 500	22.75 N, 158 W	HSD20-02a-272-S2C010-0250-161130	PAIRED	RANDOM	METAGENOMIC	marine plankton metagenome	ILLUMINA	2019-06-07T00:00:00Z	2019-06-02T15:17:00Z	1	HSD20-02a-272-S2C010-0250	SRP092796
SRR9178133	WGS	300	3014836082	PRJNA352737	SAMN11874810	MIMS.me,MIGS/MIMS/MIMARKS.water	1342846824	SCOPE	2015-11-14	public	run.zq,fastq,sra	ncbi,gs,s3	ncbi.public,s3.us-east-1,gs.US	75				SRX5951001	uncalculated	uncalculated	Pacific Ocean: North Pacific Gyre\, Station ALOHA	NextSeq 500	22.75 N, 158 W	HSD20-02a-278-S2C003-0075-170412	PAIRED	RANDOM	METAGENOMIC	marine plankton metagenome	ILLUMINA	2019-06-07T00:00:00Z	2019-06-02T15:07:00Z	1	HSD20-02a-278-S2C003-0075	SRP092796
SRR9178134	WGS	300	5075803525	PRJNA352737	SAMN11874754	MIMS.me,MIGS/MIMS/MIMARKS.water	2200300450	SCOPE	2015-05-24	public	sra,fastq,run.zq	ncbi,s3,gs	s3.us-east-1,ncbi.public,gs.US	175				SRX5951000	uncalculated	uncalculated	Pacific Ocean: North Pacific Gyre\, Station ALOHA	NextSeq 500	22.75 N, 158 W	HSD20-02a-272-S2C008-0175-161130	PAIRED	RANDOM	METAGENOMIC	marine plankton metagenome	ILLUMINA	2019-06-07T00:00:00Z	2019-06-02T15:15:00Z	1	HSD20-02a-272-S2C008-0175	SRP092796
SRR9178135	WGS	300	4459342280	PRJNA352737	SAMN11874774	MIMS.me,MIGS/MIMS/MIMARKS.water	1886264293	SCOPE	2015-07-20	public	sra,fastq,run.zq	s3,gs,ncbi	s3.us-east-1,gs.US,ncbi.public	75				SRX5950999	uncalculated	uncalculated	Pacific Ocean: North Pacific Gyre\, Station ALOHA	NextSeq 500	22.75 N, 158 W	HSD20-02a-274-S2C005-0075-170209	PAIRED	RANDOM	METAGENOMIC	marine plankton metagenome	ILLUMINA	2019-06-07T00:00:00Z	2019-06-02T15:15:00Z	1	HSD20-02a-274-S2C005-0075	SRP092796
SRR9178136	WGS	300	4495977249	PRJNA352737	SAMN11874728	MIMS.me,MIGS/MIMS/MIMARKS.water	2003451728	SCOPE	2015-03-30	public	run.zq,sra,fastq	s3,gs,ncbi	s3.us-east-1,gs.US,ncbi.public	45				SRX5950998	uncalculated	uncalculated	Pacific Ocean: North Pacific Gyre\, Station ALOHA	NextSeq 500	22.75 N, 158 W	HSD20-02a-270-S2C007-0045-161103	PAIRED	RANDOM	METAGENOMIC	marine plankton metagenome	ILLUMINA	2019-06-07T00:00:00Z	2019-06-02T15:18:00Z	1	HSD20-02a-270-S2C007-0045	SRP092796
SRR9178137	WGS	299	3836040319	PRJNA352737	SAMN11874726	MIMS.me,MIGS/MIMS/MIMARKS.water	1706609327	SCOPE	2015-03-30	public	run.zq,fastq,sra	gs,s3,ncbi	gs.US,s3.us-east-1,ncbi.public	5				SRX5950997	uncalculated	uncalculated	Pacific Ocean: North Pacific Gyre\, Station ALOHA	NextSeq 500	22.75 N, 158 W	HSD20-02a-270-S2C007-0005-161103	PAIRED	RANDOM	METAGENOMIC	marine plankton metagenome	ILLUMINA	2019-06-07T00:00:00Z	2019-06-02T15:12:00Z	1	HSD20-02a-270-S2C007-0005	SRP092796
SRR9178138	WGS	302	2644511924	PRJNA352737	SAMN11874694	MIMS.me,MIGS/MIMS/MIMARKS.water	1646587660	SCOPE	2014-11-22	public	fastq,sra,run.zq	gs,s3,ncbi	ncbi.public,s3.us-east-1,gs.US	100				SRX5950996	uncalculated	uncalculated	Pacific Ocean: North Pacific Gyre\, Station ALOHA	NextSeq 500	22.75 N, 158 W	HSD20-02a-267-S2C010-0100-151221	PAIRED	RANDOM	METAGENOMIC	marine plankton metagenome	ILLUMINA	2019-06-07T00:00:00Z	2019-06-03T15:31:00Z	1	HSD20-02a-267-S2C010-0100	SRP092796
SRR9178139	WGS	300	7064002096	PRJNA352737	SAMN11874694	MIMS.me,MIGS/MIMS/MIMARKS.water	3181291595	SCOPE	2014-11-22	public	sra,fastq,run.zq	s3,gs,ncbi	ncbi.public,s3.us-east-1,gs.US	100				SRX5950995	uncalculated	uncalculated	Pacific Ocean: North Pacific Gyre\, Station ALOHA	NextSeq 500	22.75 N, 158 W	HSD20-02a-267-S2C010-0100-170212	PAIRED	RANDOM	METAGENOMIC	marine plankton metagenome	ILLUMINA	2019-06-07T00:00:00Z	2019-06-02T15:31:00Z	1	HSD20-02a-267-S2C010-0100	SRP092796
SRR9178140	WGS	300	5221291156	PRJNA352737	SAMN11874776	MIMS.me,MIGS/MIMS/MIMARKS.water	2182786051	SCOPE	2015-07-20	public	sra,run.zq,fastq	ncbi,s3,gs	ncbi.public,gs.US,s3.us-east-1	125				SRX5950994	uncalculated	uncalculated	Pacific Ocean: North Pacific Gyre\, Station ALOHA	NextSeq 500	22.75 N, 158 W	HSD20-02a-274-S2C008-0125-170209	PAIRED	RANDOM	METAGENOMIC	marine plankton metagenome	ILLUMINA	2019-06-07T00:00:00Z	2019-06-02T15:16:00Z	1	HSD20-02a-274-S2C008-0125	SRP092796
SRR9178141	WGS	300	3029833407	PRJNA352737	SAMN11874505	MIMS.me,MIGS/MIMS/MIMARKS.water	1122889450	SCOPE	2014-11-22	public	fastq,sra,run.zq	s3,gs,ncbi	gs.US,ncbi.public,s3.us-east-1	100				SRX5950993	uncalculated	uncalculated	Pacific Ocean: North Pacific Gyre\, Station ALOHA	NextSeq 500	22.75 N, 158 W	HSD00-20a-267-S2C010-0100-151124	PAIRED	RANDOM	METAGENOMIC	marine plankton metagenome	ILLUMINA	2019-06-07T00:00:00Z	2019-06-02T15:10:00Z	1	HSD00-20a-267-S2C010-0100	SRP092796
SRR9178142	WGS	299	5672878594	PRJNA352737	SAMN11874502	MIMS.me,MIGS/MIMS/MIMARKS.water	2277299251	SCOPE	2014-11-22	public	sra,fastq,run.zq	ncbi,s3,gs	ncbi.public,gs.US,s3.us-east-1	25				SRX5950992	uncalculated	uncalculated	Pacific Ocean: North Pacific Gyre\, Station ALOHA	NextSeq 500	22.75 N, 158 W	HSD00-20a-267-S2C010-0025-151215	PAIRED	RANDOM	METAGENOMIC	marine plankton metagenome	ILLUMINA	2019-06-07T00:00:00Z	2019-06-02T15:19:00Z	1	HSD00-20a-267-S2C010-0025	SRP092796
SRR9178143	WGS	299	6238938267	PRJNA352737	SAMN11874607	MIMS.me,MIGS/MIMS/MIMARKS.water	2834145533	SCOPE	2015-10-14	public	fastq,run.zq,sra	gs,s3,ncbi	gs.US,s3.us-east-1,ncbi.public	25				SRX5950991	uncalculated	uncalculated	Pacific Ocean: North Pacific Gyre\, Station ALOHA	NextSeq 500	22.75 N, 158 W	HSD00-20a-277-S2C004-0025-161215	PAIRED	RANDOM	METAGENOMIC	marine plankton metagenome	ILLUMINA	2019-06-07T00:00:00Z	2019-06-02T15:14:00Z	1	HSD00-20a-277-S2C004-0025	SRP092796
SRR9178144	WGS	300	8414646305	PRJNA352737	SAMN11874590	MIMS.me,MIGS/MIMS/MIMARKS.water	3878823216	SCOPE	2015-07-20	public	run.zq,sra,fastq	gs,ncbi,s3	gs.US,ncbi.public,s3.us-east-1	225				SRX5950990	uncalculated	uncalculated	Pacific Ocean: North Pacific Gyre\, Station ALOHA	NextSeq 500	22.75 N, 158 W	HSD00-20a-274-S2C010-0225-161205	PAIRED	RANDOM	METAGENOMIC	marine plankton metagenome	ILLUMINA	2019-06-07T00:00:00Z	2019-06-02T15:28:00Z	1	HSD00-20a-274-S2C010-0225	SRP092796
SRR9178145	WGS	297	8542656513	PRJNA352737	SAMN11874595	MIMS.me,MIGS/MIMS/MIMARKS.water	3947057363	SCOPE	2015-08-13	public	run.zq,fastq,sra	gs,ncbi,s3	ncbi.public,gs.US,s3.us-east-1	25				SRX5950989	uncalculated	uncalculated	Pacific Ocean: North Pacific Gyre\, Station ALOHA	NextSeq 500	22.75 N, 158 W	HSD00-20a-275-S2C004-0025-170419	PAIRED	RANDOM	METAGENOMIC	marine plankton metagenome	ILLUMINA	2019-06-07T00:00:00Z	2019-06-02T15:26:00Z	1	HSD00-20a-275-S2C004-0025	SRP092796
SRR9178146	WGS	299	2536645822	PRJNA352737	SAMN11874502	MIMS.me,MIGS/MIMS/MIMARKS.water	931596833	SCOPE	2014-11-22	public	run.zq,fastq,sra	gs,ncbi,s3	gs.US,ncbi.public,s3.us-east-1	25				SRX5950988	uncalculated	uncalculated	Pacific Ocean: North Pacific Gyre\, Station ALOHA	NextSeq 500	22.75 N, 158 W	HSD00-20a-267-S2C010-0025-151124	PAIRED	RANDOM	METAGENOMIC	marine plankton metagenome	ILLUMINA	2019-06-07T00:00:00Z	2019-06-02T15:08:00Z	1	HSD00-20a-267-S2C010-0025	SRP092796
SRR9178147	WGS	300	6771815318	PRJNA352737	SAMN11874505	MIMS.me,MIGS/MIMS/MIMARKS.water	2737532840	SCOPE	2014-11-22	public	fastq,run.zq,sra	ncbi,s3,gs	s3.us-east-1,gs.US,ncbi.public	100				SRX5950987	uncalculated	uncalculated	Pacific Ocean: North Pacific Gyre\, Station ALOHA	NextSeq 500	22.75 N, 158 W	HSD00-20a-267-S2C010-0100-151215	PAIRED	RANDOM	METAGENOMIC	marine plankton metagenome	ILLUMINA	2019-06-07T00:00:00Z	2019-06-02T15:15:00Z	1	HSD00-20a-267-S2C010-0100	SRP092796
SRR9178148	WGS	300	10615000000	PRJNA352737	SAMN11874510	MIMS.me,MIGS/MIMS/MIMARKS.water	4933758328	SCOPE	2014-11-23	public	fastq,run.zq,sra	gs,s3,ncbi	s3.us-east-1,ncbi.public,gs.US	225				SRX5950986	uncalculated	uncalculated	Pacific Ocean: North Pacific Gyre\, Station ALOHA	NextSeq 500	22.75 N, 158 W	HSD00-20a-267-S2C012-0225-161208	PAIRED	RANDOM	METAGENOMIC	marine plankton metagenome	ILLUMINA	2019-06-07T00:00:00Z	2019-06-02T15:24:00Z	1	HSD00-20a-267-S2C012-0225	SRP092796
SRR9178149	WGS	300	7954590067	PRJNA352737	SAMN11874586	MIMS.me,MIGS/MIMS/MIMARKS.water	3602649596	SCOPE	2015-07-20	public	sra,fastq,run.zq	gs,ncbi,s3	s3.us-east-1,ncbi.public,gs.US	100				SRX5950985	uncalculated	uncalculated	Pacific Ocean: North Pacific Gyre\, Station ALOHA	NextSeq 500	22.75 N, 158 W	HSD00-20a-274-S2C008-0100-161205	PAIRED	RANDOM	METAGENOMIC	marine plankton metagenome	ILLUMINA	2019-06-07T00:00:00Z	2019-06-02T15:23:00Z	1	HSD00-20a-274-S2C008-0100	SRP092796
SRR9178150	WGS	300	8242278640	PRJNA352737	SAMN11874639	MIMS.me,MIGS/MIMS/MIMARKS.water	3557246800	SCOPE	2015-12-09	public	run.zq,fastq,sra	s3,ncbi,gs	s3.us-east-1,ncbi.public,gs.US	225				SRX5950984	uncalculated	uncalculated	Pacific Ocean: North Pacific Gyre\, Station ALOHA	NextSeq 500	22.75 N, 158 W	HSD00-20a-279-S2C009-0225-170501	PAIRED	RANDOM	METAGENOMIC	marine plankton metagenome	ILLUMINA	2019-06-07T00:00:00Z	2019-06-02T15:17:00Z	1	HSD00-20a-279-S2C009-0225	SRP092796
SRR9178151	WGS	300	8931074122	PRJNA352737	SAMN11874667	MIMS.me,MIGS/MIMS/MIMARKS.water	3880960050	SCOPE	2016-03-09	public	sra,fastq,run.zq	gs,s3,ncbi	ncbi.public,s3.us-east-1,gs.US	25				SRX5950983	uncalculated	uncalculated	Pacific Ocean: North Pacific Gyre\, Station ALOHA	NextSeq 500	22.75 N, 158 W	HSD00-20a-282-S2C004-0025-170504	PAIRED	RANDOM	METAGENOMIC	marine plankton metagenome	ILLUMINA	2019-06-07T00:00:00Z	2019-06-02T15:31:00Z	1	HSD00-20a-282-S2C004-0025	SRP092796
SRR9178152	WGS	300	9991477740	PRJNA352737	SAMN11874674	MIMS.me,MIGS/MIMS/MIMARKS.water	4341892380	SCOPE	2016-03-10	public	sra,fastq,run.zq	gs,ncbi,s3	ncbi.public,gs.US,s3.us-east-1	100				SRX5950982	uncalculated	uncalculated	Pacific Ocean: North Pacific Gyre\, Station ALOHA	NextSeq 500	22.75 N, 158 W	HSD00-20a-282-S2C014-0100-170504	PAIRED	RANDOM	METAGENOMIC	marine plankton metagenome	ILLUMINA	2019-06-07T00:00:00Z	2019-06-02T15:31:00Z	1	HSD00-20a-282-S2C014-0100	SRP092796
SRR9178153	WGS	299	5691045556	PRJNA352737	SAMN11874506	MIMS.me,MIGS/MIMS/MIMARKS.water	2618238535	SCOPE	2014-11-22	public	run.zq,fastq,sra	s3,gs,ncbi	gs.US,s3.us-east-1,ncbi.public	125				SRX5950981	uncalculated	uncalculated	Pacific Ocean: North Pacific Gyre\, Station ALOHA	NextSeq 500	22.75 N, 158 W	HSD00-20a-267-S2C010-0125-161208	PAIRED	RANDOM	METAGENOMIC	marine plankton metagenome	ILLUMINA	2019-06-07T00:00:00Z	2019-06-02T15:20:00Z	1	HSD00-20a-267-S2C010-0125	SRP092796
SRR9178154	WGS	299	13462000000	PRJNA352737	SAMN11874602	MIMS.me,MIGS/MIMS/MIMARKS.water	6261808105	SCOPE	2015-08-13	public	run.zq,fastq,sra	ncbi,s3,gs	gs.US,s3.us-east-1,ncbi.public	200				SRX5950980	uncalculated	uncalculated	Pacific Ocean: North Pacific Gyre\, Station ALOHA	NextSeq 500	22.75 N, 158 W	HSD00-20a-275-S2C009-0200-170419	PAIRED	RANDOM	METAGENOMIC	marine plankton metagenome	ILLUMINA	2019-06-07T00:00:00Z	2019-06-02T15:41:00Z	1	HSD00-20a-275-S2C009-0200	SRP092796
SRR9178155	WGS	299	1569364583	PRJNA352737	SAMN11874509	MIMS.me,MIGS/MIMS/MIMARKS.water	581647464	SCOPE	2014-11-23	public	sra,run.zq,fastq	ncbi,gs,s3	gs.US,ncbi.public,s3.us-east-1	200				SRX5950979	uncalculated	uncalculated	Pacific Ocean: North Pacific Gyre\, Station ALOHA	NextSeq 500	22.75 N, 158 W	HSD00-20a-267-S2C012-0200-151124	PAIRED	RANDOM	METAGENOMIC	marine plankton metagenome	ILLUMINA	2019-06-07T00:00:00Z	2019-06-02T15:07:00Z	1	HSD00-20a-267-S2C012-0200	SRP092796
SRR9178156	WGS	299	7276892719	PRJNA352737	SAMN11874642	MIMS.me,MIGS/MIMS/MIMARKS.water	3076180505	SCOPE	2016-01-13	public	sra,fastq,run.zq	gs,s3,ncbi	gs.US,s3.us-east-1,ncbi.public	5				SRX5950978	uncalculated	uncalculated	Pacific Ocean: North Pacific Gyre\, Station ALOHA	NextSeq 500	22.75 N, 158 W	HSD00-20a-280-S2C004-0005-170508	PAIRED	RANDOM	METAGENOMIC	marine plankton metagenome	ILLUMINA	2019-06-07T00:00:00Z	2019-06-02T15:26:00Z	1	HSD00-20a-280-S2C004-0005	SRP092796
SRR9178157	WGS	299	8699330093	PRJNA352737	SAMN11874644	MIMS.me,MIGS/MIMS/MIMARKS.water	3659881760	SCOPE	2016-01-13	public	fastq,sra,run.zq	s3,gs,ncbi	ncbi.public,s3.us-east-1,gs.US	45				SRX5950977	uncalculated	uncalculated	Pacific Ocean: North Pacific Gyre\, Station ALOHA	NextSeq 500	22.75 N, 158 W	HSD00-20a-280-S2C004-0045-170508	PAIRED	RANDOM	METAGENOMIC	marine plankton metagenome	ILLUMINA	2019-06-07T00:00:00Z	2019-06-02T15:25:00Z	1	HSD00-20a-280-S2C004-0045	SRP092796
SRR9178158	WGS	299	11154000000	PRJNA352737	SAMN11874576	MIMS.me,MIGS/MIMS/MIMARKS.water	5227177420	SCOPE	2015-06-20	public	sra,run.zq,fastq	s3,ncbi,gs	s3.us-east-1,gs.US,ncbi.public	150				SRX5950976	uncalculated	uncalculated	Pacific Ocean: North Pacific Gyre\, Station ALOHA	NextSeq 500	22.75 N, 158 W	HSD00-20a-273-S2C008-0150-161026	PAIRED	RANDOM	METAGENOMIC	marine plankton metagenome	ILLUMINA	2019-06-07T00:00:00Z	2019-06-02T15:40:00Z	1	HSD00-20a-273-S2C008-0150	SRP092796
SRR9178159	WGS	298	6751293652	PRJNA352737	SAMN11874546	MIMS.me,MIGS/MIMS/MIMARKS.water	2753643363	SCOPE	2015-04-22	public	run.zq,sra,fastq	ncbi,gs,s3	ncbi.public,gs.US,s3.us-east-1	5				SRX5950975	uncalculated	uncalculated	Pacific Ocean: North Pacific Gyre\, Station ALOHA	NextSeq 500	22.75 N, 158 W	HSD00-20a-271-S2C004-0005-161007	PAIRED	RANDOM	METAGENOMIC	marine plankton metagenome	ILLUMINA	2019-06-07T00:00:00Z	2019-06-02T15:24:00Z	1	HSD00-20a-271-S2C004-0005	SRP092796
SRR9178160	WGS	299	8023786465	PRJNA352737	SAMN11874614	MIMS.me,MIGS/MIMS/MIMARKS.water	3697310036	SCOPE	2015-10-14	public	sra,run.zq,fastq	s3,gs,ncbi	ncbi.public,gs.US,s3.us-east-1	200				SRX5950974	uncalculated	uncalculated	Pacific Ocean: North Pacific Gyre\, Station ALOHA	NextSeq 500	22.75 N, 158 W	HSD00-20a-277-S2C009-0200-161215	PAIRED	RANDOM	METAGENOMIC	marine plankton metagenome	ILLUMINA	2019-06-07T00:00:00Z	2019-06-02T15:32:00Z	1	HSD00-20a-277-S2C009-0200	SRP092796
SRR9178162	WGS	300	4202378543	PRJNA352737	SAMN11874750	MIMS.me,MIGS/MIMS/MIMARKS.water	1825366228	SCOPE	2015-05-24	public	fastq,sra,run.zq	gs,s3,ncbi	ncbi.public,s3.us-east-1,gs.US	75				SRX5950972	uncalculated	uncalculated	Pacific Ocean: North Pacific Gyre\, Station ALOHA	NextSeq 500	22.75 N, 158 W	HSD20-02a-272-S2C005-0075-161130	PAIRED	RANDOM	METAGENOMIC	marine plankton metagenome	ILLUMINA	2019-06-07T00:00:00Z	2019-06-02T15:13:00Z	1	HSD20-02a-272-S2C005-0075	SRP092796
SRR9178163	WGS	300	6515998309	PRJNA352737	SAMN11874838	MIMS.me,MIGS/MIMS/MIMARKS.water	2936646489	SCOPE	2016-01-13	public	sra,run.zq,fastq	s3,gs,ncbi	s3.us-east-1,gs.US,ncbi.public	175				SRX5950971	uncalculated	uncalculated	Pacific Ocean: North Pacific Gyre\, Station ALOHA	NextSeq 500	22.75 N, 158 W	HSD20-02a-280-S2C007-0175-170217	PAIRED	RANDOM	METAGENOMIC	marine plankton metagenome	ILLUMINA	2019-06-07T00:00:00Z	2019-06-02T15:19:00Z	1	HSD20-02a-280-S2C007-0175	SRP092796
SRR9178164	WGS	300	161022167	PRJNA352737	SAMN11874758	MIMS.me,MIGS/MIMS/MIMARKS.water	58606636	SCOPE	2015-05-25	public	sra,fastq,run.zq	ncbi,s3,gs	gs.US,s3.us-east-1,ncbi.public	500				SRX5950970	uncalculated	uncalculated	Pacific Ocean: North Pacific Gyre\, Station ALOHA	NextSeq 500	22.75 N, 158 W	HSD20-02a-272-S2C013-0500-161107	PAIRED	RANDOM	METAGENOMIC	marine plankton metagenome	ILLUMINA	2019-06-07T00:00:00Z	2019-06-02T15:03:00Z	1	HSD20-02a-272-S2C013-0500	SRP092796
SRR9178165	WGS	300	5570489149	PRJNA352737	SAMN11874732	MIMS.me,MIGS/MIMS/MIMARKS.water	2472120745	SCOPE	2015-03-30	public	fastq,sra,run.zq	gs,s3,ncbi	ncbi.public,s3.us-east-1,gs.US	150				SRX5950969	uncalculated	uncalculated	Pacific Ocean: North Pacific Gyre\, Station ALOHA	NextSeq 500	22.75 N, 158 W	HSD20-02a-270-S2C009-0150-161103	PAIRED	RANDOM	METAGENOMIC	marine plankton metagenome	ILLUMINA	2019-06-07T00:00:00Z	2019-06-02T15:19:00Z	1	HSD20-02a-270-S2C009-0150	SRP092796
SRR9178166	WGS	300	3510711401	PRJNA352737	SAMN11874752	MIMS.me,MIGS/MIMS/MIMARKS.water	1547091520	SCOPE	2015-05-24	public	fastq,sra,run.zq	ncbi,gs,s3	s3.us-east-1,ncbi.public,gs.US	125				SRX5950968	uncalculated	uncalculated	Pacific Ocean: North Pacific Gyre\, Station ALOHA	NextSeq 500	22.75 N, 158 W	HSD20-02a-272-S2C008-0125-161130	PAIRED	RANDOM	METAGENOMIC	marine plankton metagenome	ILLUMINA	2019-06-07T00:00:00Z	2019-06-02T15:14:00Z	1	HSD20-02a-272-S2C008-0125	SRP092796
SRR9178167	WGS	300	3093564789	PRJNA352737	SAMN11874808	MIMS.me,MIGS/MIMS/MIMARKS.water	1392144537	SCOPE	2015-11-14	public	fastq,sra,run.zq	gs,ncbi,s3	gs.US,ncbi.public,s3.us-east-1	25				SRX5950967	uncalculated	uncalculated	Pacific Ocean: North Pacific Gyre\, Station ALOHA	NextSeq 500	22.75 N, 158 W	HSD20-02a-278-S2C003-0025-170412	PAIRED	RANDOM	METAGENOMIC	marine plankton metagenome	ILLUMINA	2019-06-07T00:00:00Z	2019-06-02T15:12:00Z	1	HSD20-02a-278-S2C003-0025	SRP092796
SRR9178168	WGS	300	3736800287	PRJNA352737	SAMN11874755	MIMS.me,MIGS/MIMS/MIMARKS.water	1652177685	SCOPE	2015-05-24	public	sra,fastq,run.zq	ncbi,s3,gs	ncbi.public,gs.US,s3.us-east-1	200				SRX5950966	uncalculated	uncalculated	Pacific Ocean: North Pacific Gyre\, Station ALOHA	NextSeq 500	22.75 N, 158 W	HSD20-02a-272-S2C010-0200-161130	PAIRED	RANDOM	METAGENOMIC	marine plankton metagenome	ILLUMINA	2019-06-07T00:00:00Z	2019-06-02T15:12:00Z	1	HSD20-02a-272-S2C010-0200	SRP092796
SRR9178169	WGS	300	3328726060	PRJNA352737	SAMN11874869	MIMS.me,MIGS/MIMS/MIMARKS.water	1465712413	SCOPE	2016-04-15	public	run.zq,sra,fastq	s3,gs,ncbi	s3.us-east-1,gs.US,ncbi.public	45				SRX5950965	uncalculated	uncalculated	Pacific Ocean: North Pacific Gyre\, Station ALOHA	NextSeq 500	22.75 N, 158 W	HSD20-02a-283-S2C004-0045-170410	PAIRED	RANDOM	METAGENOMIC	marine plankton metagenome	ILLUMINA	2019-06-07T00:00:00Z	2019-06-02T15:11:00Z	1	HSD20-02a-283-S2C004-0045	SRP092796
SRR9178170	WGS	299	3734726554	PRJNA352737	SAMN11874867	MIMS.me,MIGS/MIMS/MIMARKS.water	1643813931	SCOPE	2016-04-15	public	fastq,run.zq,sra	s3,ncbi,gs	ncbi.public,s3.us-east-1,gs.US	5				SRX5950964	uncalculated	uncalculated	Pacific Ocean: North Pacific Gyre\, Station ALOHA	NextSeq 500	22.75 N, 158 W	HSD20-02a-283-S2C004-0005-170410	PAIRED	RANDOM	METAGENOMIC	marine plankton metagenome	ILLUMINA	2019-06-07T00:00:00Z	2019-06-02T15:12:00Z	1	HSD20-02a-283-S2C004-0005	SRP092796
SRR9178171	WGS	299	2989315456	PRJNA352737	SAMN11874772	MIMS.me,MIGS/MIMS/MIMARKS.water	1259989411	SCOPE	2015-07-20	public	run.zq,fastq,sra	gs,ncbi,s3	ncbi.public,s3.us-east-1,gs.US	25				SRX5950963	uncalculated	uncalculated	Pacific Ocean: North Pacific Gyre\, Station ALOHA	NextSeq 500	22.75 N, 158 W	HSD20-02a-274-S2C005-0025-170209	PAIRED	RANDOM	METAGENOMIC	marine plankton metagenome	ILLUMINA	2019-06-07T00:00:00Z	2019-06-02T15:12:00Z	1	HSD20-02a-274-S2C005-0025	SRP092796
SRR9178172	WGS	300	3232478442	PRJNA352737	SAMN11874749	MIMS.me,MIGS/MIMS/MIMARKS.water	1418921666	SCOPE	2015-05-24	public	fastq,run.zq,sra	ncbi,gs,s3	s3.us-east-1,gs.US,ncbi.public	45				SRX5950962	uncalculated	uncalculated	Pacific Ocean: North Pacific Gyre\, Station ALOHA	NextSeq 500	22.75 N, 158 W	HSD20-02a-272-S2C005-0045-161130	PAIRED	RANDOM	METAGENOMIC	marine plankton metagenome	ILLUMINA	2019-06-07T00:00:00Z	2019-06-02T15:12:00Z	1	HSD20-02a-272-S2C005-0045	SRP092796
SRR9178173	WGS	299	2667511451	PRJNA352737	SAMN11874747	MIMS.me,MIGS/MIMS/MIMARKS.water	1164908599	SCOPE	2015-05-24	public	run.zq,fastq,sra	s3,gs,ncbi	gs.US,s3.us-east-1,ncbi.public	5				SRX5950961	uncalculated	uncalculated	Pacific Ocean: North Pacific Gyre\, Station ALOHA	NextSeq 500	22.75 N, 158 W	HSD20-02a-272-S2C005-0005-161130	PAIRED	RANDOM	METAGENOMIC	marine plankton metagenome	ILLUMINA	2019-06-07T00:00:00Z	2019-06-02T15:09:00Z	1	HSD20-02a-272-S2C005-0005	SRP092796
SRR9178174	WGS	300	3240500229	PRJNA352737	SAMN11874823	MIMS.me,MIGS/MIMS/MIMARKS.water	1464020267	SCOPE	2015-12-09	public	fastq,sra,run.zq	gs,s3,ncbi	s3.us-east-1,gs.US,ncbi.public	100				SRX5950960	uncalculated	uncalculated	Pacific Ocean: North Pacific Gyre\, Station ALOHA	NextSeq 500	22.75 N, 158 W	HSD20-02a-279-S2C007-0100-170412	PAIRED	RANDOM	METAGENOMIC	marine plankton metagenome	ILLUMINA	2019-06-07T00:00:00Z	2019-06-02T15:11:00Z	1	HSD20-02a-279-S2C007-0100	SRP092796
SRR9178175	WGS	299	3810965663	PRJNA352737	SAMN11874826	MIMS.me,MIGS/MIMS/MIMARKS.water	1819790169	SCOPE	2015-12-09	public	fastq,sra,run.zq	s3,gs,ncbi	ncbi.public,gs.US,s3.us-east-1	175				SRX5950959	uncalculated	uncalculated	Pacific Ocean: North Pacific Gyre\, Station ALOHA	NextSeq 500	22.75 N, 158 W	HSD20-02a-279-S2C007-0175-170221	PAIRED	RANDOM	METAGENOMIC	marine plankton metagenome	ILLUMINA	2019-06-07T00:00:00Z	2019-06-02T15:15:00Z	1	HSD20-02a-279-S2C007-0175	SRP092796
SRR9178176	WGS	299	4265224073	PRJNA352737	SAMN11874719	MIMS.me,MIGS/MIMS/MIMARKS.water	1898462588	SCOPE	2015-02-25	public	sra,run.zq,fastq	gs,ncbi,s3	s3.us-east-1,ncbi.public,gs.US	125				SRX5950958	uncalculated	uncalculated	Pacific Ocean: North Pacific Gyre\, Station ALOHA	NextSeq 500	22.75 N, 158 W	HSD20-02a-269-S2C008-0125-161103	PAIRED	RANDOM	METAGENOMIC	marine plankton metagenome	ILLUMINA	2019-06-07T00:00:00Z	2019-06-02T15:15:00Z	1	HSD20-02a-269-S2C008-0125	SRP092796
SRR9178177	WGS	300	6803391409	PRJNA352737	SAMN11874791	MIMS.me,MIGS/MIMS/MIMARKS.water	3095183908	SCOPE	2015-08-13	public	run.zq,fastq,sra	s3,gs,ncbi	gs.US,s3.us-east-1,ncbi.public	200				SRX5950957	uncalculated	uncalculated	Pacific Ocean: North Pacific Gyre\, Station ALOHA	NextSeq 500	22.75 N, 158 W	HSD20-02a-275-S2C009-0200-170214	PAIRED	RANDOM	METAGENOMIC	marine plankton metagenome	ILLUMINA	2019-06-07T00:00:00Z	2019-06-02T15:20:00Z	1	HSD20-02a-275-S2C009-0200	SRP092796
SRR9178178	WGS	300	2826656006	PRJNA352737	SAMN11874823	MIMS.me,MIGS/MIMS/MIMARKS.water	1365738468	SCOPE	2015-12-09	public	run.zq,sra,fastq	ncbi,s3,gs	ncbi.public,s3.us-east-1,gs.US	100				SRX5950956	uncalculated	uncalculated	Pacific Ocean: North Pacific Gyre\, Station ALOHA	NextSeq 500	22.75 N, 158 W	HSD20-02a-279-S2C007-0100-170221	PAIRED	RANDOM	METAGENOMIC	marine plankton metagenome	ILLUMINA	2019-06-07T00:00:00Z	2019-06-02T15:11:00Z	1	HSD20-02a-279-S2C007-0100	SRP092796
SRR9178179	WGS	300	4438996883	PRJNA352737	SAMN11874826	MIMS.me,MIGS/MIMS/MIMARKS.water	2003913197	SCOPE	2015-12-09	public	fastq,run.zq,sra	s3,gs,ncbi	ncbi.public,s3.us-east-1,gs.US	175				SRX5950955	uncalculated	uncalculated	Pacific Ocean: North Pacific Gyre\, Station ALOHA	NextSeq 500	22.75 N, 158 W	HSD20-02a-279-S2C007-0175-170412	PAIRED	RANDOM	METAGENOMIC	marine plankton metagenome	ILLUMINA	2019-06-07T00:00:00Z	2019-06-02T15:17:00Z	1	HSD20-02a-279-S2C007-0175	SRP092796
SRR9178180	WGS	300	3751924665	PRJNA352737	SAMN11874722	MIMS.me,MIGS/MIMS/MIMARKS.water	1673974504	SCOPE	2015-02-25	public	sra,fastq,run.zq	gs,ncbi,s3	ncbi.public,s3.us-east-1,gs.US	200				SRX5950954	uncalculated	uncalculated	Pacific Ocean: North Pacific Gyre\, Station ALOHA	NextSeq 500	22.75 N, 158 W	HSD20-02a-269-S2C010-0200-161103	PAIRED	RANDOM	METAGENOMIC	marine plankton metagenome	ILLUMINA	2019-06-07T00:00:00Z	2019-06-02T15:19:00Z	1	HSD20-02a-269-S2C010-0200	SRP092796
SRR9178181	WGS	300	5533973477	PRJNA352737	SAMN11874725	MIMS.me,MIGS/MIMS/MIMARKS.water	2484617069	SCOPE	2015-02-26	public	fastq,sra,run.zq	s3,gs,ncbi	gs.US,s3.us-east-1,ncbi.public	500				SRX5950953	uncalculated	uncalculated	Pacific Ocean: North Pacific Gyre\, Station ALOHA	NextSeq 500	22.75 N, 158 W	HSD20-02a-269-S2C012-0500-161103	PAIRED	RANDOM	METAGENOMIC	marine plankton metagenome	ILLUMINA	2019-06-07T00:00:00Z	2019-06-02T15:16:00Z	1	HSD20-02a-269-S2C012-0500	SRP092796
SRR9178182	WGS	299	2401452963	PRJNA352737	SAMN11874844	MIMS.me,MIGS/MIMS/MIMARKS.water	1085486846	SCOPE	2016-02-10	public	sra,fastq,run.zq	s3,ncbi,gs	s3.us-east-1,gs.US,ncbi.public	25				SRX5950952	uncalculated	uncalculated	Pacific Ocean: North Pacific Gyre\, Station ALOHA	NextSeq 500	22.75 N, 158 W	HSD20-02a-281-S2C004-0025-170217	PAIRED	RANDOM	METAGENOMIC	marine plankton metagenome	ILLUMINA	2019-06-07T00:00:00Z	2019-06-02T15:07:00Z	1	HSD20-02a-281-S2C004-0025	SRP092796
SRR9178183	WGS	299	10923129	PRJNA352737	SAMN11874769	MIMS.me,MIGS/MIMS/MIMARKS.water	5042926	SCOPE	2015-06-20	public	fastq,sra,run.zq	s3,gs,ncbi	gs.US,ncbi.public,s3.us-east-1	250				SRX5950951	uncalculated	uncalculated	Pacific Ocean: North Pacific Gyre\, Station ALOHA	NextSeq 500	22.75 N, 158 W	HSD20-02a-273-S2C010-0250-170209	PAIRED	RANDOM	METAGENOMIC	marine plankton metagenome	ILLUMINA	2019-06-07T00:00:00Z	2019-06-02T15:02:00Z	1	HSD20-02a-273-S2C010-0250	SRP092796
SRR9178184	WGS	300	122828748	PRJNA352737	SAMN11874748	MIMS.me,MIGS/MIMS/MIMARKS.water	45468367	SCOPE	2015-05-24	public	run.zq,sra,fastq	ncbi,gs,s3	s3.us-east-1,gs.US,ncbi.public	25				SRX5950950	uncalculated	uncalculated	Pacific Ocean: North Pacific Gyre\, Station ALOHA	NextSeq 500	22.75 N, 158 W	HSD20-02a-272-S2C005-0025-161107	PAIRED	RANDOM	METAGENOMIC	marine plankton metagenome	ILLUMINA	2019-06-07T00:00:00Z	2019-06-02T15:03:00Z	1	HSD20-02a-272-S2C005-0025	SRP092796
SRR9178185	WGS	299	5376864911	PRJNA352737	SAMN11874814	MIMS.me,MIGS/MIMS/MIMARKS.water	2421551255	SCOPE	2015-11-14	public	run.zq,fastq,sra	gs,s3,ncbi	gs.US,ncbi.public,s3.us-east-1	175				SRX5950949	uncalculated	uncalculated	Pacific Ocean: North Pacific Gyre\, Station ALOHA	NextSeq 500	22.75 N, 158 W	HSD20-02a-278-S2C006-0175-170412	PAIRED	RANDOM	METAGENOMIC	marine plankton metagenome	ILLUMINA	2019-06-07T00:00:00Z	2019-06-02T15:16:00Z	1	HSD20-02a-278-S2C006-0175	SRP092796
SRR9178186	WGS	300	6635693582	PRJNA352737	SAMN11874766	MIMS.me,MIGS/MIMS/MIMARKS.water	2800697872	SCOPE	2015-06-20	public	run.zq,sra,fastq	gs,ncbi,s3	s3.us-east-1,ncbi.public,gs.US	175				SRX5950948	uncalculated	uncalculated	Pacific Ocean: North Pacific Gyre\, Station ALOHA	NextSeq 500	22.75 N, 158 W	HSD20-02a-273-S2C008-0175-170209	PAIRED	RANDOM	METAGENOMIC	marine plankton metagenome	ILLUMINA	2019-06-07T00:00:00Z	2019-06-02T15:17:00Z	1	HSD20-02a-273-S2C008-0175	SRP092796
SRR9178187	WGS	300	116814626	PRJNA352737	SAMN11874739	MIMS.me,MIGS/MIMS/MIMARKS.water	45163075	SCOPE	2015-04-22	public	sra,fastq,run.zq	ncbi,s3,gs	ncbi.public,gs.US,s3.us-east-1	100				SRX5950947	uncalculated	uncalculated	Pacific Ocean: North Pacific Gyre\, Station ALOHA	NextSeq 500	22.75 N, 158 W	HSD20-02a-271-S2C007-0100-161107	PAIRED	RANDOM	METAGENOMIC	marine plankton metagenome	ILLUMINA	2019-06-07T00:00:00Z	2019-06-02T15:03:00Z	1	HSD20-02a-271-S2C007-0100	SRP092796
SRR9178188	WGS	298	11102000000	PRJNA352737	SAMN11874536	MIMS.me,MIGS/MIMS/MIMARKS.water	5249762733	SCOPE	2015-02-26	public	run.zq,sra,fastq	ncbi,gs,s3	ncbi.public,gs.US,s3.us-east-1	500				SRX5950946	uncalculated	uncalculated	Pacific Ocean: North Pacific Gyre\, Station ALOHA	NextSeq 500	22.75 N, 158 W	HSD00-20a-269-S2C012-0500-161125	PAIRED	RANDOM	METAGENOMIC	marine plankton metagenome	ILLUMINA	2019-06-07T00:00:00Z	2019-06-02T15:38:00Z	1	HSD00-20a-269-S2C012-0500	SRP092796
SRR9178189	WGS	300	8862322628	PRJNA352737	SAMN11874686	MIMS.me,MIGS/MIMS/MIMARKS.water	3738316059	SCOPE	2016-04-15	public	sra,run.zq,fastq	s3,gs,ncbi	gs.US,ncbi.public,s3.us-east-1	200				SRX5950945	uncalculated	uncalculated	Pacific Ocean: North Pacific Gyre\, Station ALOHA	NextSeq 500	22.75 N, 158 W	HSD00-20a-283-S2C009-0200-170428	PAIRED	RANDOM	METAGENOMIC	marine plankton metagenome	ILLUMINA	2019-06-07T00:00:00Z	2019-06-02T15:22:00Z	1	HSD00-20a-283-S2C009-0200	SRP092796
SRR9178190	WGS	295	9431552297	PRJNA352737	SAMN11874533	MIMS.me,MIGS/MIMS/MIMARKS.water	4451144196	SCOPE	2015-02-25	public	sra,run.zq,fastq	ncbi,s3,gs	s3.us-east-1,gs.US,ncbi.public	200				SRX5950944	uncalculated	uncalculated	Pacific Ocean: North Pacific Gyre\, Station ALOHA	NextSeq 500	22.75 N, 158 W	HSD00-20a-269-S2C010-0200-161125	PAIRED	RANDOM	METAGENOMIC	marine plankton metagenome	ILLUMINA	2019-06-07T00:00:00Z	2019-06-02T15:42:00Z	1	HSD00-20a-269-S2C010-0200	SRP092796
SRR9178191	WGS	299	12419000000	PRJNA352737	SAMN11874573	MIMS.me,MIGS/MIMS/MIMARKS.water	5745805842	SCOPE	2015-06-20	public	sra,run.zq,fastq	gs,ncbi,s3	gs.US,s3.us-east-1,ncbi.public	75				SRX5950943	uncalculated	uncalculated	Pacific Ocean: North Pacific Gyre\, Station ALOHA	NextSeq 500	22.75 N, 158 W	HSD00-20a-273-S2C005-0075-161026	PAIRED	RANDOM	METAGENOMIC	marine plankton metagenome	ILLUMINA	2019-06-07T00:00:00Z	2019-06-02T15:32:00Z	1	HSD00-20a-273-S2C005-0075	SRP092796
SRR9178192	WGS	296	4982331878	PRJNA352737	SAMN11874521	MIMS.me,MIGS/MIMS/MIMARKS.water	1851494380	SCOPE	2014-12-17	public	run.zq,sra,fastq	s3,gs,ncbi	gs.US,ncbi.public,s3.us-east-1	175				SRX5950942	uncalculated	uncalculated	Pacific Ocean: North Pacific Gyre\, Station ALOHA	NextSeq 500	22.75 N, 158 W	HSD00-20a-268-S2C009-0175-151124	PAIRED	RANDOM	METAGENOMIC	marine plankton metagenome	ILLUMINA	2019-06-07T00:00:00Z	2019-06-02T15:19:00Z	1	HSD00-20a-268-S2C009-0175	SRP092796
SRR9178193	WGS	299	10332000000	PRJNA352737	SAMN11874560	MIMS.me,MIGS/MIMS/MIMARKS.water	4731730557	SCOPE	2015-05-24	public	run.zq,fastq,sra	gs,ncbi,s3	s3.us-east-1,ncbi.public,gs.US	45				SRX5950941	uncalculated	uncalculated	Pacific Ocean: North Pacific Gyre\, Station ALOHA	NextSeq 500	22.75 N, 158 W	HSD00-20a-272-S2C005-0045-161221	PAIRED	RANDOM	METAGENOMIC	marine plankton metagenome	ILLUMINA	2019-06-07T00:00:00Z	2019-06-02T15:20:00Z	1	HSD00-20a-272-S2C005-0045	SRP092796
SRR9178194	WGS	299	8989479568	PRJNA352737	SAMN11874558	MIMS.me,MIGS/MIMS/MIMARKS.water	4145543912	SCOPE	2015-05-24	public	fastq,sra,run.zq	gs,ncbi,s3	s3.us-east-1,ncbi.public,gs.US	5				SRX5950940	uncalculated	uncalculated	Pacific Ocean: North Pacific Gyre\, Station ALOHA	NextSeq 500	22.75 N, 158 W	HSD00-20a-272-S2C005-0005-161221	PAIRED	RANDOM	METAGENOMIC	marine plankton metagenome	ILLUMINA	2019-06-07T00:00:00Z	2019-06-02T15:33:00Z	1	HSD00-20a-272-S2C005-0005	SRP092796
SRR9178195	WGS	296	11145000000	PRJNA352737	SAMN11874521	MIMS.me,MIGS/MIMS/MIMARKS.water	4535346020	SCOPE	2014-12-17	public	sra,run.zq,fastq	ncbi,s3,gs	gs.US,ncbi.public,s3.us-east-1	175				SRX5950939	uncalculated	uncalculated	Pacific Ocean: North Pacific Gyre\, Station ALOHA	NextSeq 500	22.75 N, 158 W	HSD00-20a-268-S2C009-0175-151215	PAIRED	RANDOM	METAGENOMIC	marine plankton metagenome	ILLUMINA	2019-06-07T00:00:00Z	2019-06-02T15:39:00Z	1	HSD00-20a-268-S2C009-0175	SRP092796
SRR9178196	WGS	299	7027813405	PRJNA352737	SAMN11874598	MIMS.me,MIGS/MIMS/MIMARKS.water	3263441863	SCOPE	2015-08-13	public	sra,run.zq,fastq	s3,gs,ncbi	ncbi.public,gs.US,s3.us-east-1	100				SRX5950938	uncalculated	uncalculated	Pacific Ocean: North Pacific Gyre\, Station ALOHA	NextSeq 500	22.75 N, 158 W	HSD00-20a-275-S2C007-0100-170419	PAIRED	RANDOM	METAGENOMIC	marine plankton metagenome	ILLUMINA	2019-06-07T00:00:00Z	2019-06-02T15:17:00Z	1	HSD00-20a-275-S2C007-0100	SRP092796
SRR9178197	WGS	298	15183000000	PRJNA352737	SAMN11874534	MIMS.me,MIGS/MIMS/MIMARKS.water	7374610251	SCOPE	2015-02-25	public	sra,fastq,run.zq	gs,s3,ncbi	s3.us-east-1,gs.US,ncbi.public	225				SRX5950937	uncalculated	uncalculated	Pacific Ocean: North Pacific Gyre\, Station ALOHA	NextSeq 500	22.75 N, 158 W	HSD00-20a-269-S2C010-0225-160909	PAIRED	RANDOM	METAGENOMIC	marine plankton metagenome	ILLUMINA	2019-06-07T00:00:00Z	2019-06-02T15:56:00Z	1	HSD00-20a-269-S2C010-0225	SRP092796
SRR9178198	WGS	300	4334183476	PRJNA352737	SAMN11874756	MIMS.me,MIGS/MIMS/MIMARKS.water	1882572139	SCOPE	2015-05-24	public	sra,run.zq,fastq	gs,ncbi,s3	s3.us-east-1,ncbi.public,gs.US	225				SRX5950936	uncalculated	uncalculated	Pacific Ocean: North Pacific Gyre\, Station ALOHA	NextSeq 500	22.75 N, 158 W	HSD20-02a-272-S2C010-0225-161130	PAIRED	RANDOM	METAGENOMIC	marine plankton metagenome	ILLUMINA	2019-06-07T00:00:00Z	2019-06-02T15:14:00Z	1	HSD20-02a-272-S2C010-0225	SRP092796
SRR9178199	WGS	300	3427359448	PRJNA352737	SAMN11874751	MIMS.me,MIGS/MIMS/MIMARKS.water	1479295920	SCOPE	2015-05-24	public	sra,run.zq,fastq	ncbi,s3,gs	s3.us-east-1,ncbi.public,gs.US	100				SRX5950935	uncalculated	uncalculated	Pacific Ocean: North Pacific Gyre\, Station ALOHA	NextSeq 500	22.75 N, 158 W	HSD20-02a-272-S2C008-0100-161130	PAIRED	RANDOM	METAGENOMIC	marine plankton metagenome	ILLUMINA	2019-06-07T00:00:00Z	2019-06-02T15:13:00Z	1	HSD20-02a-272-S2C008-0100	SRP092796
SRR9178200	WGS	302	5184204782	PRJNA352737	SAMN11874697	MIMS.me,MIGS/MIMS/MIMARKS.water	3253745849	SCOPE	2014-11-22	public	sra,fastq,run.zq	gs,ncbi,s3	gs.US,s3.us-east-1,ncbi.public	175				SRX5950934	uncalculated	uncalculated	Pacific Ocean: North Pacific Gyre\, Station ALOHA	NextSeq 500	22.75 N, 158 W	HSD20-02a-267-S2C010-0175-151221	PAIRED	RANDOM	METAGENOMIC	marine plankton metagenome	ILLUMINA	2019-06-07T00:00:00Z	2019-06-03T17:01:00Z	1	HSD20-02a-267-S2C010-0175	SRP092796
SRR9178201	WGS	300	2585373436	PRJNA352737	SAMN11874810	MIMS.me,MIGS/MIMS/MIMARKS.water	1227796827	SCOPE	2015-11-14	public	fastq,sra,run.zq	s3,ncbi,gs	ncbi.public,s3.us-east-1,gs.US	75				SRX5950933	uncalculated	uncalculated	Pacific Ocean: North Pacific Gyre\, Station ALOHA	NextSeq 500	22.75 N, 158 W	HSD20-02a-278-S2C003-0075-170221	PAIRED	RANDOM	METAGENOMIC	marine plankton metagenome	ILLUMINA	2019-06-07T00:00:00Z	2019-06-02T15:11:00Z	1	HSD20-02a-278-S2C003-0075	SRP092796
SRR9178202	WGS	300	3622423665	PRJNA352737	SAMN11874784	MIMS.me,MIGS/MIMS/MIMARKS.water	1656994891	SCOPE	2015-08-13	public	sra,run.zq,fastq	ncbi,gs,s3	ncbi.public,gs.US,s3.us-east-1	25				SRX5950932	uncalculated	uncalculated	Pacific Ocean: North Pacific Gyre\, Station ALOHA	NextSeq 500	22.75 N, 158 W	HSD20-02a-275-S2C004-0025-170214	PAIRED	RANDOM	METAGENOMIC	marine plankton metagenome	ILLUMINA	2019-06-07T00:00:00Z	2019-06-02T15:13:00Z	1	HSD20-02a-275-S2C004-0025	SRP092796
SRR9178203	WGS	300	3652372153	PRJNA352737	SAMN11874716	MIMS.me,MIGS/MIMS/MIMARKS.water	1622048514	SCOPE	2015-02-25	public	sra,run.zq,fastq	s3,ncbi,gs	gs.US,s3.us-east-1,ncbi.public	45				SRX5950931	uncalculated	uncalculated	Pacific Ocean: North Pacific Gyre\, Station ALOHA	NextSeq 500	22.75 N, 158 W	HSD20-02a-269-S2C004-0045-161103	PAIRED	RANDOM	METAGENOMIC	marine plankton metagenome	ILLUMINA	2019-06-07T00:00:00Z	2019-06-02T15:14:00Z	1	HSD20-02a-269-S2C004-0045	SRP092796
SRR9178204	WGS	300	9745352985	PRJNA352737	SAMN11874701	MIMS.me,MIGS/MIMS/MIMARKS.water	4433967324	SCOPE	2014-11-23	public	sra,fastq,run.zq	s3,gs,ncbi	gs.US,ncbi.public,s3.us-east-1	500				SRX5950930	uncalculated	uncalculated	Pacific Ocean: North Pacific Gyre\, Station ALOHA	NextSeq 500	22.75 N, 158 W	HSD20-02a-267-S2C013-0500-170212	PAIRED	RANDOM	METAGENOMIC	marine plankton metagenome	ILLUMINA	2019-06-07T00:00:00Z	2019-06-02T15:38:00Z	1	HSD20-02a-267-S2C013-0500	SRP092796
SRR9178205	WGS	300	3448329532	PRJNA352737	SAMN11874714	MIMS.me,MIGS/MIMS/MIMARKS.water	1536974028	SCOPE	2015-02-25	public	sra,fastq,run.zq	s3,gs,ncbi	s3.us-east-1,gs.US,ncbi.public	5				SRX5950929	uncalculated	uncalculated	Pacific Ocean: North Pacific Gyre\, Station ALOHA	NextSeq 500	22.75 N, 158 W	HSD20-02a-269-S2C004-0005-161103	PAIRED	RANDOM	METAGENOMIC	marine plankton metagenome	ILLUMINA	2019-06-07T00:00:00Z	2019-06-02T15:15:00Z	1	HSD20-02a-269-S2C004-0005	SRP092796
SRR9178206	WGS	300	183281298	PRJNA352737	SAMN11874744	MIMS.me,MIGS/MIMS/MIMARKS.water	71261057	SCOPE	2015-04-22	public	fastq,run.zq,sra	s3,ncbi,gs	ncbi.public,s3.us-east-1,gs.US	225				SRX5950928	uncalculated	uncalculated	Pacific Ocean: North Pacific Gyre\, Station ALOHA	NextSeq 500	22.75 N, 158 W	HSD20-02a-271-S2C009-0225-161107	PAIRED	RANDOM	METAGENOMIC	marine plankton metagenome	ILLUMINA	2019-06-07T00:00:00Z	2019-06-02T15:03:00Z	1	HSD20-02a-271-S2C009-0225	SRP092796
SRR9178207	WGS	300	6953208940	PRJNA352737	SAMN11874733	MIMS.me,MIGS/MIMS/MIMARKS.water	3093806617	SCOPE	2015-03-30	public	run.zq,sra,fastq	ncbi,gs,s3	s3.us-east-1,gs.US,ncbi.public	175				SRX5950927	uncalculated	uncalculated	Pacific Ocean: North Pacific Gyre\, Station ALOHA	NextSeq 500	22.75 N, 158 W	HSD20-02a-270-S2C009-0175-161103	PAIRED	RANDOM	METAGENOMIC	marine plankton metagenome	ILLUMINA	2019-06-07T00:00:00Z	2019-06-02T15:24:00Z	1	HSD20-02a-270-S2C009-0175	SRP092796
SRR9178208	WGS	300	9346191093	PRJNA352737	SAMN11874640	MIMS.me,MIGS/MIMS/MIMARKS.water	4071604030	SCOPE	2015-12-09	public	fastq,sra,run.zq	ncbi,s3,gs	s3.us-east-1,ncbi.public,gs.US	250				SRX5950926	uncalculated	uncalculated	Pacific Ocean: North Pacific Gyre\, Station ALOHA	NextSeq 500	22.75 N, 158 W	HSD00-20a-279-S2C009-0250-170501	PAIRED	RANDOM	METAGENOMIC	marine plankton metagenome	ILLUMINA	2019-06-07T00:00:00Z	2019-06-02T15:36:00Z	1	HSD00-20a-279-S2C009-0250	SRP092796
SRR9178209	WGS	300	14089000000	PRJNA352737	SAMN11874540	MIMS.me,MIGS/MIMS/MIMARKS.water	6631979861	SCOPE	2015-03-30	public	run.zq,sra,fastq	s3,gs,ncbi	ncbi.public,gs.US,s3.us-east-1	75				SRX5950925	uncalculated	uncalculated	Pacific Ocean: North Pacific Gyre\, Station ALOHA	NextSeq 500	22.75 N, 158 W	HSD00-20a-270-S2C007-0075-161122	PAIRED	RANDOM	METAGENOMIC	marine plankton metagenome	ILLUMINA	2019-06-07T00:00:00Z	2019-06-02T15:42:00Z	1	HSD00-20a-270-S2C007-0075	SRP092796
SRR9178210	WGS	296	6811263195	PRJNA352737	SAMN11874518	MIMS.me,MIGS/MIMS/MIMARKS.water	2510107854	SCOPE	2014-12-17	public	run.zq,sra,fastq	s3,gs,ncbi	gs.US,ncbi.public,s3.us-east-1	100				SRX5950924	uncalculated	uncalculated	Pacific Ocean: North Pacific Gyre\, Station ALOHA	NextSeq 500	22.75 N, 158 W	HSD00-20a-268-S2C009-0100-151124	PAIRED	RANDOM	METAGENOMIC	marine plankton metagenome	ILLUMINA	2019-06-07T00:00:00Z	2019-06-02T15:20:00Z	1	HSD00-20a-268-S2C009-0100	SRP092796
SRR9178211	WGS	298	11765000000	PRJNA352737	SAMN11874527	MIMS.me,MIGS/MIMS/MIMARKS.water	5690192956	SCOPE	2015-02-25	public	fastq,run.zq,sra	gs,s3,ncbi	s3.us-east-1,ncbi.public,gs.US	45				SRX5950923	uncalculated	uncalculated	Pacific Ocean: North Pacific Gyre\, Station ALOHA	NextSeq 500	22.75 N, 158 W	HSD00-20a-269-S2C004-0045-160909	PAIRED	RANDOM	METAGENOMIC	marine plankton metagenome	ILLUMINA	2019-06-07T00:00:00Z	2019-06-02T15:46:00Z	1	HSD00-20a-269-S2C004-0045	SRP092796
SRR9178212	WGS	300	11089000000	PRJNA352737	SAMN11874581	MIMS.me,MIGS/MIMS/MIMARKS.water	5178392638	SCOPE	2015-06-21	public	sra,run.zq,fastq	ncbi,gs,s3	gs.US,ncbi.public,s3.us-east-1	500				SRX5950922	uncalculated	uncalculated	Pacific Ocean: North Pacific Gyre\, Station ALOHA	NextSeq 500	22.75 N, 158 W	HSD00-20a-273-S2C013-0500-161026	PAIRED	RANDOM	METAGENOMIC	marine plankton metagenome	ILLUMINA	2019-06-07T00:00:00Z	2019-06-02T15:33:00Z	1	HSD00-20a-273-S2C013-0500	SRP092796
SRR9178213	WGS	296	8683251184	PRJNA352737	SAMN11874528	MIMS.me,MIGS/MIMS/MIMARKS.water	4105782592	SCOPE	2015-02-25	public	run.zq,sra,fastq	ncbi,gs,s3	gs.US,ncbi.public,s3.us-east-1	75				SRX5950921	uncalculated	uncalculated	Pacific Ocean: North Pacific Gyre\, Station ALOHA	NextSeq 500	22.75 N, 158 W	HSD00-20a-269-S2C004-0075-161125	PAIRED	RANDOM	METAGENOMIC	marine plankton metagenome	ILLUMINA	2019-06-07T00:00:00Z	2019-06-02T15:26:00Z	1	HSD00-20a-269-S2C004-0075	SRP092796
SRR9178214	WGS	299	9900362069	PRJNA352737	SAMN11874511	MIMS.me,MIGS/MIMS/MIMARKS.water	4618973761	SCOPE	2014-11-23	public	sra,run.zq,fastq	s3,gs,ncbi	ncbi.public,s3.us-east-1,gs.US	250				SRX5950920	uncalculated	uncalculated	Pacific Ocean: North Pacific Gyre\, Station ALOHA	NextSeq 500	22.75 N, 158 W	HSD00-20a-267-S2C012-0250-161208	PAIRED	RANDOM	METAGENOMIC	marine plankton metagenome	ILLUMINA	2019-06-07T00:00:00Z	2019-06-02T15:28:00Z	1	HSD00-20a-267-S2C012-0250	SRP092796
SRR9178215	WGS	299	3821122111	PRJNA352737	SAMN11874508	MIMS.me,MIGS/MIMS/MIMARKS.water	1429284715	SCOPE	2014-11-22	public	run.zq,fastq,sra	s3,ncbi,gs	ncbi.public,s3.us-east-1,gs.US	175				SRX5950919	uncalculated	uncalculated	Pacific Ocean: North Pacific Gyre\, Station ALOHA	NextSeq 500	22.75 N, 158 W	HSD00-20a-267-S2C010-0175-151124	PAIRED	RANDOM	METAGENOMIC	marine plankton metagenome	ILLUMINA	2019-06-07T00:00:00Z	2019-06-02T15:15:00Z	1	HSD00-20a-267-S2C010-0175	SRP092796
SRR9178216	WGS	300	8283020961	PRJNA352737	SAMN11874657	MIMS.me,MIGS/MIMS/MIMARKS.water	3798183174	SCOPE	2016-02-10	public	sra,fastq,run.zq	gs,ncbi,s3	gs.US,ncbi.public,s3.us-east-1	75				SRX5950918	uncalculated	uncalculated	Pacific Ocean: North Pacific Gyre\, Station ALOHA	NextSeq 500	22.75 N, 158 W	HSD00-20a-281-S2C004-0075-170417	PAIRED	RANDOM	METAGENOMIC	marine plankton metagenome	ILLUMINA	2019-06-07T00:00:00Z	2019-06-02T15:29:00Z	1	HSD00-20a-281-S2C004-0075	SRP092796
SRR9178217	WGS	299	12706000000	PRJNA352737	SAMN11874589	MIMS.me,MIGS/MIMS/MIMARKS.water	5852750190	SCOPE	2015-07-20	public	fastq,sra,run.zq	s3,gs,ncbi	gs.US,s3.us-east-1,ncbi.public	175				SRX5950917	uncalculated	uncalculated	Pacific Ocean: North Pacific Gyre\, Station ALOHA	NextSeq 500	22.75 N, 158 W	HSD00-20a-274-S2C008-0175-161205	PAIRED	RANDOM	METAGENOMIC	marine plankton metagenome	ILLUMINA	2019-06-07T00:00:00Z	2019-06-02T15:49:00Z	1	HSD00-20a-274-S2C008-0175	SRP092796
SRR9178218	WGS	300	19668000000	PRJNA352737	SAMN11874541	MIMS.me,MIGS/MIMS/MIMARKS.water	9462624512	SCOPE	2015-03-30	public	run.zq,sra,fastq	gs,s3,ncbi	ncbi.public,gs.US,s3.us-east-1	100				SRX5950916	uncalculated	uncalculated	Pacific Ocean: North Pacific Gyre\, Station ALOHA	NextSeq 500	22.75 N, 158 W	HSD00-20a-270-S2C009-0100-161020	PAIRED	RANDOM	METAGENOMIC	marine plankton metagenome	ILLUMINA	2019-06-07T00:00:00Z	2019-06-02T16:32:00Z	1	HSD00-20a-270-S2C009-0100	SRP092796
SRR9178219	WGS	300	10527000000	PRJNA352737	SAMN11874630	MIMS.me,MIGS/MIMS/MIMARKS.water	4442914596	SCOPE	2015-12-09	public	run.zq,sra,fastq	s3,gs,ncbi	ncbi.public,gs.US,s3.us-east-1	5				SRX5950915	uncalculated	uncalculated	Pacific Ocean: North Pacific Gyre\, Station ALOHA	NextSeq 500	22.75 N, 158 W	HSD00-20a-279-S2C004-0005-170501	PAIRED	RANDOM	METAGENOMIC	marine plankton metagenome	ILLUMINA	2019-06-07T00:00:00Z	2019-06-02T15:34:00Z	1	HSD00-20a-279-S2C004-0005	SRP092796
SRR9178220	WGS	299	8780669203	PRJNA352737	SAMN11874572	MIMS.me,MIGS/MIMS/MIMARKS.water	4078820828	SCOPE	2015-06-20	public	sra,run.zq,fastq	gs,ncbi,s3	s3.us-east-1,gs.US,ncbi.public	45				SRX5950914	uncalculated	uncalculated	Pacific Ocean: North Pacific Gyre\, Station ALOHA	NextSeq 500	22.75 N, 158 W	HSD00-20a-273-S2C005-0045-161026	PAIRED	RANDOM	METAGENOMIC	marine plankton metagenome	ILLUMINA	2019-06-07T00:00:00Z	2019-06-02T15:24:00Z	1	HSD00-20a-273-S2C005-0045	SRP092796
SRR9178221	WGS	299	11493000000	PRJNA352737	SAMN11874671	MIMS.me,MIGS/MIMS/MIMARKS.water	5020874453	SCOPE	2016-03-09	public	run.zq,fastq,sra	s3,gs,ncbi	ncbi.public,gs.US,s3.us-east-1	225				SRX5950913	uncalculated	uncalculated	Pacific Ocean: North Pacific Gyre\, Station ALOHA	NextSeq 500	22.75 N, 158 W	HSD00-20a-282-S2C006-0225-170504	PAIRED	RANDOM	METAGENOMIC	marine plankton metagenome	ILLUMINA	2019-06-07T00:00:00Z	2019-06-02T15:32:00Z	1	HSD00-20a-282-S2C006-0225	SRP092796
SRR9178222	WGS	300	10194000000	PRJNA352737	SAMN11874637	MIMS.me,MIGS/MIMS/MIMARKS.water	4366431972	SCOPE	2015-12-09	public	run.zq,sra,fastq	s3,ncbi,gs	ncbi.public,gs.US,s3.us-east-1	175				SRX5950912	uncalculated	uncalculated	Pacific Ocean: North Pacific Gyre\, Station ALOHA	NextSeq 500	22.75 N, 158 W	HSD00-20a-279-S2C007-0175-170501	PAIRED	RANDOM	METAGENOMIC	marine plankton metagenome	ILLUMINA	2019-06-07T00:00:00Z	2019-06-02T15:21:00Z	1	HSD00-20a-279-S2C007-0175	SRP092796
SRR9178223	WGS	298	7751086878	PRJNA352737	SAMN11874626	MIMS.me,MIGS/MIMS/MIMARKS.water	3715825470	SCOPE	2015-11-14	public	fastq,run.zq,sra	gs,s3,ncbi	ncbi.public,gs.US,s3.us-east-1	200				SRX5950911	uncalculated	uncalculated	Pacific Ocean: North Pacific Gyre\, Station ALOHA	NextSeq 500	22.75 N, 158 W	HSD00-20a-278-S2C008-0200-161217	PAIRED	RANDOM	METAGENOMIC	marine plankton metagenome	ILLUMINA	2019-06-07T00:00:00Z	2019-06-02T15:16:00Z	1	HSD00-20a-278-S2C008-0200	SRP092796
SRR9178224	WGS	302	4466909180	PRJNA352737	SAMN11874501	MIMS.me,MIGS/MIMS/MIMARKS.water	2794834305	SCOPE	2014-11-22	public	sra,fastq,run.zq	ncbi,s3,gs	gs.US,ncbi.public,s3.us-east-1	5				SRX5950910	uncalculated	uncalculated	Pacific Ocean: North Pacific Gyre\, Station ALOHA	NextSeq 500	22.75 N, 158 W	HSD00-20a-267-S2C010-0005-151221	PAIRED	RANDOM	METAGENOMIC	marine plankton metagenome	ILLUMINA	2019-06-07T00:00:00Z	2019-06-03T16:42:00Z	1	HSD00-20a-267-S2C010-0005	SRP092796
SRR9178225	WGS	300	14028000000	PRJNA352737	SAMN11874563	MIMS.me,MIGS/MIMS/MIMARKS.water	6442530814	SCOPE	2015-05-24	public	sra,run.zq,fastq	gs,s3,ncbi	gs.US,ncbi.public,s3.us-east-1	125				SRX5950909	uncalculated	uncalculated	Pacific Ocean: North Pacific Gyre\, Station ALOHA	NextSeq 500	22.75 N, 158 W	HSD00-20a-272-S2C008-0125-161221	PAIRED	RANDOM	METAGENOMIC	marine plankton metagenome	ILLUMINA	2019-06-07T00:00:00Z	2019-06-02T15:59:00Z	1	HSD00-20a-272-S2C008-0125	SRP092796
SRR9178226	WGS	299	7669395765	PRJNA352737	SAMN11874681	MIMS.me,MIGS/MIMS/MIMARKS.water	3196504233	SCOPE	2016-04-15	public	run.zq,fastq,sra	ncbi,s3,gs	s3.us-east-1,ncbi.public,gs.US	75				SRX5950908	uncalculated	uncalculated	Pacific Ocean: North Pacific Gyre\, Station ALOHA	NextSeq 500	22.75 N, 158 W	HSD00-20a-283-S2C004-0075-170428	PAIRED	RANDOM	METAGENOMIC	marine plankton metagenome	ILLUMINA	2019-06-07T00:00:00Z	2019-06-02T15:40:00Z	1	HSD00-20a-283-S2C004-0075	SRP092796
SRR9178227	WGS	300	12776000000	PRJNA352737	SAMN11874566	MIMS.me,MIGS/MIMS/MIMARKS.water	5910632483	SCOPE	2015-05-24	public	sra,run.zq,fastq	ncbi,s3,gs	ncbi.public,gs.US,s3.us-east-1	200				SRX5950907	uncalculated	uncalculated	Pacific Ocean: North Pacific Gyre\, Station ALOHA	NextSeq 500	22.75 N, 158 W	HSD00-20a-272-S2C010-0200-161221	PAIRED	RANDOM	METAGENOMIC	marine plankton metagenome	ILLUMINA	2019-06-07T00:00:00Z	2019-06-02T15:49:00Z	1	HSD00-20a-272-S2C010-0200	SRP092796
SRR9178228	WGS	298	12411000000	PRJNA352737	SAMN11874535	MIMS.me,MIGS/MIMS/MIMARKS.water	5870902455	SCOPE	2015-02-25	public	run.zq,fastq,sra	gs,s3,ncbi	gs.US,ncbi.public,s3.us-east-1	250				SRX5950906	uncalculated	uncalculated	Pacific Ocean: North Pacific Gyre\, Station ALOHA	NextSeq 500	22.75 N, 158 W	HSD00-20a-269-S2C010-0250-161125	PAIRED	RANDOM	METAGENOMIC	marine plankton metagenome	ILLUMINA	2019-06-07T00:00:00Z	2019-06-02T15:35:00Z	1	HSD00-20a-269-S2C010-0250	SRP092796
SRR9178229	WGS	298	9743750590	PRJNA352737	SAMN11874532	MIMS.me,MIGS/MIMS/MIMARKS.water	4626229777	SCOPE	2015-02-25	public	sra,run.zq,fastq	ncbi,gs,s3	ncbi.public,s3.us-east-1,gs.US	175				SRX5950905	uncalculated	uncalculated	Pacific Ocean: North Pacific Gyre\, Station ALOHA	NextSeq 500	22.75 N, 158 W	HSD00-20a-269-S2C008-0175-161125	PAIRED	RANDOM	METAGENOMIC	marine plankton metagenome	ILLUMINA	2019-06-07T00:00:00Z	2019-06-02T15:25:00Z	1	HSD00-20a-269-S2C008-0175	SRP092796
SRR9178230	WGS	299	9537759291	PRJNA352737	SAMN11874612	MIMS.me,MIGS/MIMS/MIMARKS.water	4365895213	SCOPE	2015-10-14	public	sra,run.zq,fastq	gs,ncbi,s3	s3.us-east-1,ncbi.public,gs.US	150				SRX5950904	uncalculated	uncalculated	Pacific Ocean: North Pacific Gyre\, Station ALOHA	NextSeq 500	22.75 N, 158 W	HSD00-20a-277-S2C007-0150-161215	PAIRED	RANDOM	METAGENOMIC	marine plankton metagenome	ILLUMINA	2019-06-07T00:00:00Z	2019-06-02T15:40:00Z	1	HSD00-20a-277-S2C007-0150	SRP092796
SRR9178231	WGS	297	11237000000	PRJNA352737	SAMN11874531	MIMS.me,MIGS/MIMS/MIMARKS.water	5467017365	SCOPE	2015-02-25	public	run.zq,fastq,sra	gs,s3,ncbi	ncbi.public,s3.us-east-1,gs.US	150				SRX5950903	uncalculated	uncalculated	Pacific Ocean: North Pacific Gyre\, Station ALOHA	NextSeq 500	22.75 N, 158 W	HSD00-20a-269-S2C008-0150-160909	PAIRED	RANDOM	METAGENOMIC	marine plankton metagenome	ILLUMINA	2019-06-07T00:00:00Z	2019-06-02T15:36:00Z	1	HSD00-20a-269-S2C008-0150	SRP092796
SRR9178232	WGS	299	4993549540	PRJNA352737	SAMN11874519	MIMS.me,MIGS/MIMS/MIMARKS.water	1830565468	SCOPE	2014-12-17	public	sra,run.zq,fastq	ncbi,s3,gs	gs.US,ncbi.public,s3.us-east-1	125				SRX5950902	uncalculated	uncalculated	Pacific Ocean: North Pacific Gyre\, Station ALOHA	NextSeq 500	22.75 N, 158 W	HSD00-20a-268-S2C009-0125-151124	PAIRED	RANDOM	METAGENOMIC	marine plankton metagenome	ILLUMINA	2019-06-07T00:00:00Z	2019-06-02T15:17:00Z	1	HSD00-20a-268-S2C009-0125	SRP092796
SRR9178233	WGS	299	6446916226	PRJNA352737	SAMN11874571	MIMS.me,MIGS/MIMS/MIMARKS.water	3001199547	SCOPE	2015-06-20	public	sra,fastq,run.zq	gs,s3,ncbi	ncbi.public,gs.US,s3.us-east-1	25				SRX5950901	uncalculated	uncalculated	Pacific Ocean: North Pacific Gyre\, Station ALOHA	NextSeq 500	22.75 N, 158 W	HSD00-20a-273-S2C005-0025-161026	PAIRED	RANDOM	METAGENOMIC	marine plankton metagenome	ILLUMINA	2019-06-07T00:00:00Z	2019-06-02T15:15:00Z	1	HSD00-20a-273-S2C005-0025	SRP092796
SRR9178234	WGS	299	9218269817	PRJNA352737	SAMN11874661	MIMS.me,MIGS/MIMS/MIMARKS.water	4257539184	SCOPE	2016-02-10	public	run.zq,fastq,sra	gs,ncbi,s3	ncbi.public,s3.us-east-1,gs.US	175				SRX5950900	uncalculated	uncalculated	Pacific Ocean: North Pacific Gyre\, Station ALOHA	NextSeq 500	22.75 N, 158 W	HSD00-20a-281-S2C007-0175-170417	PAIRED	RANDOM	METAGENOMIC	marine plankton metagenome	ILLUMINA	2019-06-07T00:00:00Z	2019-06-02T15:28:00Z	1	HSD00-20a-281-S2C007-0175	SRP092796
SRR9178235	WGS	300	11833000000	PRJNA352737	SAMN11874688	MIGS/MIMS/MIMARKS.water,MIMS.me	4990074645	SCOPE	2016-04-15	public	fastq,sra,run.zq	gs,s3,ncbi	ncbi.public,s3.us-east-1,gs.US	250				SRX5950899	uncalculated	uncalculated	Pacific Ocean: North Pacific Gyre\, Station ALOHA	NextSeq 500	22.75 N, 158 W	HSD00-20a-283-S2C009-0250-170428	PAIRED	RANDOM	METAGENOMIC	marine plankton metagenome	ILLUMINA	2019-06-07T00:00:00Z	2019-06-02T15:42:00Z	1	HSD00-20a-283-S2C009-0250	SRP092796
SRR9178236	WGS	299	14512000000	PRJNA352737	SAMN11874539	MIMS.me,MIGS/MIMS/MIMARKS.water	6900832540	SCOPE	2015-03-30	public	run.zq,fastq,sra	ncbi,gs,s3	gs.US,s3.us-east-1,ncbi.public	45				SRX5950898	uncalculated	uncalculated	Pacific Ocean: North Pacific Gyre\, Station ALOHA	NextSeq 500	22.75 N, 158 W	HSD00-20a-270-S2C007-0045-161122	PAIRED	RANDOM	METAGENOMIC	marine plankton metagenome	ILLUMINA	2019-06-07T00:00:00Z	2019-06-02T15:55:00Z	1	HSD00-20a-270-S2C007-0045	SRP092796
SRR9178237	WGS	299	20638000000	PRJNA352737	SAMN11874538	MIMS.me,MIGS/MIMS/MIMARKS.water	9920040936	SCOPE	2015-03-30	public	sra,fastq,run.zq	ncbi,s3,gs	ncbi.public,s3.us-east-1,gs.US	25				SRX5950897	uncalculated	uncalculated	Pacific Ocean: North Pacific Gyre\, Station ALOHA	NextSeq 500	22.75 N, 158 W	HSD00-20a-270-S2C007-0025-161020	PAIRED	RANDOM	METAGENOMIC	marine plankton metagenome	ILLUMINA	2019-06-07T00:00:00Z	2019-06-02T16:10:00Z	1	HSD00-20a-270-S2C007-0025	SRP092796
SRR9178238	WGS	300	4632520559	PRJNA352737	SAMN11874727	MIMS.me,MIGS/MIMS/MIMARKS.water	2062620502	SCOPE	2015-03-30	public	sra,fastq,run.zq	ncbi,s3,gs	gs.US,s3.us-east-1,ncbi.public	25				SRX5950896	uncalculated	uncalculated	Pacific Ocean: North Pacific Gyre\, Station ALOHA	NextSeq 500	22.75 N, 158 W	HSD20-02a-270-S2C007-0025-161103	PAIRED	RANDOM	METAGENOMIC	marine plankton metagenome	ILLUMINA	2019-06-07T00:00:00Z	2019-06-02T15:14:00Z	1	HSD20-02a-270-S2C007-0025	SRP092796
SRR9178239	WGS	300	123210893	PRJNA352737	SAMN11874738	MIMS.me,MIGS/MIMS/MIMARKS.water	44360308	SCOPE	2015-04-22	public	sra,fastq,run.zq	gs,s3,ncbi	ncbi.public,s3.us-east-1,gs.US	75				SRX5950895	uncalculated	uncalculated	Pacific Ocean: North Pacific Gyre\, Station ALOHA	NextSeq 500	22.75 N, 158 W	HSD20-02a-271-S2C004-0075-161107	PAIRED	RANDOM	METAGENOMIC	marine plankton metagenome	ILLUMINA	2019-06-07T00:00:00Z	2019-06-02T15:03:00Z	1	HSD20-02a-271-S2C004-0075	SRP092796
SRR9178240	WGS	300	4443681496	PRJNA352737	SAMN11874827	MIMS.me,MIGS/MIMS/MIMARKS.water	2122792733	SCOPE	2015-12-09	public	fastq,run.zq,sra	ncbi,gs,s3	ncbi.public,s3.us-east-1,gs.US	200				SRX5950894	uncalculated	uncalculated	Pacific Ocean: North Pacific Gyre\, Station ALOHA	NextSeq 500	22.75 N, 158 W	HSD20-02a-279-S2C009-0200-170221	PAIRED	RANDOM	METAGENOMIC	marine plankton metagenome	ILLUMINA	2019-06-07T00:00:00Z	2019-06-02T15:19:00Z	1	HSD20-02a-279-S2C009-0200	SRP092796
SRR9178241	WGS	300	4747984009	PRJNA352737	SAMN11874740	MIMS.me,MIGS/MIMS/MIMARKS.water	2062904224	SCOPE	2015-04-22	public	sra,fastq,run.zq	s3,ncbi,gs	gs.US,s3.us-east-1,ncbi.public	125				SRX5950893	uncalculated	uncalculated	Pacific Ocean: North Pacific Gyre\, Station ALOHA	NextSeq 500	22.75 N, 158 W	HSD20-02a-271-S2C007-0125-161130	PAIRED	RANDOM	METAGENOMIC	marine plankton metagenome	ILLUMINA	2019-06-07T00:00:00Z	2019-06-02T15:15:00Z	1	HSD20-02a-271-S2C007-0125	SRP092796
SRR9178242	WGS	300	4751863474	PRJNA352737	SAMN11874746	MIMS.me,MIGS/MIMS/MIMARKS.water	2087779208	SCOPE	2015-04-23	public	fastq,sra,run.zq	ncbi,s3,gs	ncbi.public,gs.US,s3.us-east-1	500				SRX5950892	uncalculated	uncalculated	Pacific Ocean: North Pacific Gyre\, Station ALOHA	NextSeq 500	22.75 N, 158 W	HSD20-02a-271-S2C012-0500-161130	PAIRED	RANDOM	METAGENOMIC	marine plankton metagenome	ILLUMINA	2019-06-07T00:00:00Z	2019-06-02T15:16:00Z	1	HSD20-02a-271-S2C012-0500	SRP092796
SRR9178243	WGS	299	2886916210	PRJNA352737	SAMN11874870	MIMS.me,MIGS/MIMS/MIMARKS.water	1283068378	SCOPE	2016-04-15	public	run.zq,fastq,sra	gs,ncbi,s3	ncbi.public,gs.US,s3.us-east-1	75				SRX5950891	uncalculated	uncalculated	Pacific Ocean: North Pacific Gyre\, Station ALOHA	NextSeq 500	22.75 N, 158 W	HSD20-02a-283-S2C004-0075-170410	PAIRED	RANDOM	METAGENOMIC	marine plankton metagenome	ILLUMINA	2019-06-07T00:00:00Z	2019-06-02T15:10:00Z	1	HSD20-02a-283-S2C004-0075	SRP092796
SRR9178244	WGS	300	4776640336	PRJNA352737	SAMN11874815	MIMS.me,MIGS/MIMS/MIMARKS.water	2162686590	SCOPE	2015-11-14	public	sra,run.zq,fastq	ncbi,s3,gs	s3.us-east-1,ncbi.public,gs.US	200				SRX5950890	uncalculated	uncalculated	Pacific Ocean: North Pacific Gyre\, Station ALOHA	NextSeq 500	22.75 N, 158 W	HSD20-02a-278-S2C008-0200-170412	PAIRED	RANDOM	METAGENOMIC	marine plankton metagenome	ILLUMINA	2019-06-07T00:00:00Z	2019-06-02T15:13:00Z	1	HSD20-02a-278-S2C008-0200	SRP092796
SRR9178245	WGS	300	3910239313	PRJNA352737	SAMN11874849	MIMS.me,MIGS/MIMS/MIMARKS.water	1775473161	SCOPE	2016-02-10	public	fastq,run.zq,sra	ncbi,s3,gs	gs.US,s3.us-east-1,ncbi.public	150				SRX5950889	uncalculated	uncalculated	Pacific Ocean: North Pacific Gyre\, Station ALOHA	NextSeq 500	22.75 N, 158 W	HSD20-02a-281-S2C007-0150-170217	PAIRED	RANDOM	METAGENOMIC	marine plankton metagenome	ILLUMINA	2019-06-07T00:00:00Z	2019-06-02T15:13:00Z	1	HSD20-02a-281-S2C007-0150	SRP092796
SRR9178246	WGS	300	5522516585	PRJNA352737	SAMN11874742	MIMS.me,MIGS/MIMS/MIMARKS.water	2399864829	SCOPE	2015-04-22	public	sra,fastq,run.zq	gs,s3,ncbi	s3.us-east-1,gs.US,ncbi.public	175				SRX5950888	uncalculated	uncalculated	Pacific Ocean: North Pacific Gyre\, Station ALOHA	NextSeq 500	22.75 N, 158 W	HSD20-02a-271-S2C007-0175-161130	PAIRED	RANDOM	METAGENOMIC	marine plankton metagenome	ILLUMINA	2019-06-07T00:00:00Z	2019-06-02T15:27:00Z	1	HSD20-02a-271-S2C007-0175	SRP092796
SRR9178247	WGS	299	4140616433	PRJNA352737	SAMN11874816	MIMS.me,MIGS/MIMS/MIMARKS.water	1980785160	SCOPE	2015-11-14	public	run.zq,sra,fastq	s3,gs,ncbi	ncbi.public,gs.US,s3.us-east-1	225				SRX5950887	uncalculated	uncalculated	Pacific Ocean: North Pacific Gyre\, Station ALOHA	NextSeq 500	22.75 N, 158 W	HSD20-02a-278-S2C008-0225-170221	PAIRED	RANDOM	METAGENOMIC	marine plankton metagenome	ILLUMINA	2019-06-07T00:00:00Z	2019-06-02T15:13:00Z	1	HSD20-02a-278-S2C008-0225	SRP092796
SRR9178248	WGS	299	3132649481	PRJNA352737	SAMN11874809	MIMS.me,MIGS/MIMS/MIMARKS.water	1490765944	SCOPE	2015-11-14	public	fastq,run.zq,sra	s3,gs,ncbi	ncbi.public,s3.us-east-1,gs.US	45				SRX5950886	uncalculated	uncalculated	Pacific Ocean: North Pacific Gyre\, Station ALOHA	NextSeq 500	22.75 N, 158 W	HSD20-02a-278-S2C003-0045-170221	PAIRED	RANDOM	METAGENOMIC	marine plankton metagenome	ILLUMINA	2019-06-07T00:00:00Z	2019-06-02T15:10:00Z	1	HSD20-02a-278-S2C003-0045	SRP092796
SRR9178249	WGS	300	4713652062	PRJNA352737	SAMN11874859	MIMS.me,MIGS/MIMS/MIMARKS.water	2076681927	SCOPE	2016-03-09	public	run.zq,fastq,sra	ncbi,s3,gs	gs.US,ncbi.public,s3.us-east-1	200				SRX5950885	uncalculated	uncalculated	Pacific Ocean: North Pacific Gyre\, Station ALOHA	NextSeq 500	22.75 N, 158 W	HSD20-02a-282-S2C006-0200-170410	PAIRED	RANDOM	METAGENOMIC	marine plankton metagenome	ILLUMINA	2019-06-07T00:00:00Z	2019-06-02T15:19:00Z	1	HSD20-02a-282-S2C006-0200	SRP092796
SRR9178250	WGS	300	3628661206	PRJNA352737	SAMN11874729	MIMS.me,MIGS/MIMS/MIMARKS.water	1609688952	SCOPE	2015-03-30	public	sra,run.zq,fastq	s3,ncbi,gs	gs.US,ncbi.public,s3.us-east-1	75				SRX5950884	uncalculated	uncalculated	Pacific Ocean: North Pacific Gyre\, Station ALOHA	NextSeq 500	22.75 N, 158 W	HSD20-02a-270-S2C007-0075-161103	PAIRED	RANDOM	METAGENOMIC	marine plankton metagenome	ILLUMINA	2019-06-07T00:00:00Z	2019-06-02T15:13:00Z	1	HSD20-02a-270-S2C007-0075	SRP092796
SRR9178251	WGS	300	4676343036	PRJNA352737	SAMN11874818	MIMS.me,MIGS/MIMS/MIMARKS.water	2227316417	SCOPE	2015-11-15	public	sra,fastq,run.zq	ncbi,s3,gs	ncbi.public,s3.us-east-1,gs.US	500				SRX5950883	uncalculated	uncalculated	Pacific Ocean: North Pacific Gyre\, Station ALOHA	NextSeq 500	22.75 N, 158 W	HSD20-02a-278-S2C011-0500-170221	PAIRED	RANDOM	METAGENOMIC	marine plankton metagenome	ILLUMINA	2019-06-07T00:00:00Z	2019-06-02T15:15:00Z	1	HSD20-02a-278-S2C011-0500	SRP092796
SRR9178252	WGS	300	4596294894	PRJNA352737	SAMN11874773	MIMS.me,MIGS/MIMS/MIMARKS.water	1950897149	SCOPE	2015-07-20	public	fastq,sra,run.zq	s3,gs,ncbi	ncbi.public,gs.US,s3.us-east-1	45				SRX5950882	uncalculated	uncalculated	Pacific Ocean: North Pacific Gyre\, Station ALOHA	NextSeq 500	22.75 N, 158 W	HSD20-02a-274-S2C005-0045-170209	PAIRED	RANDOM	METAGENOMIC	marine plankton metagenome	ILLUMINA	2019-06-07T00:00:00Z	2019-06-02T15:16:00Z	1	HSD20-02a-274-S2C005-0045	SRP092796
SRR9178253	WGS	299	134779047	PRJNA352737	SAMN11874736	MIMS.me,MIGS/MIMS/MIMARKS.water	53065282	SCOPE	2015-04-22	public	sra,run.zq,fastq	s3,gs,ncbi	gs.US,ncbi.public,s3.us-east-1	25				SRX5950881	uncalculated	uncalculated	Pacific Ocean: North Pacific Gyre\, Station ALOHA	NextSeq 500	22.75 N, 158 W	HSD20-02a-271-S2C004-0025-161107	PAIRED	RANDOM	METAGENOMIC	marine plankton metagenome	ILLUMINA	2019-06-07T00:00:00Z	2019-06-02T15:04:00Z	1	HSD20-02a-271-S2C004-0025	SRP092796
SRR9178254	WGS	300	4950210144	PRJNA352737	SAMN11874878	MIMS.me,MIGS/MIMS/MIMARKS.water	2190414610	SCOPE	2016-04-16	public	fastq,sra,run.zq	ncbi,gs,s3	gs.US,ncbi.public,s3.us-east-1	500				SRX5950880	uncalculated	uncalculated	Pacific Ocean: North Pacific Gyre\, Station ALOHA	NextSeq 500	22.75 N, 158 W	HSD20-02a-283-S2C012-0500-170410	PAIRED	RANDOM	METAGENOMIC	marine plankton metagenome	ILLUMINA	2019-06-07T00:00:00Z	2019-06-02T15:21:00Z	1	HSD20-02a-283-S2C012-0500	SRP092796
SRR9178255	WGS	300	169780840	PRJNA352737	SAMN11874740	MIMS.me,MIGS/MIMS/MIMARKS.water	65284638	SCOPE	2015-04-22	public	sra,run.zq,fastq	ncbi,gs,s3	s3.us-east-1,gs.US,ncbi.public	125				SRX5950879	uncalculated	uncalculated	Pacific Ocean: North Pacific Gyre\, Station ALOHA	NextSeq 500	22.75 N, 158 W	HSD20-02a-271-S2C007-0125-161107	PAIRED	RANDOM	METAGENOMIC	marine plankton metagenome	ILLUMINA	2019-06-07T00:00:00Z	2019-06-02T15:05:00Z	1	HSD20-02a-271-S2C007-0125	SRP092796
SRR9178256	WGS	300	3909886187	PRJNA352737	SAMN11874718	MIMS.me,MIGS/MIMS/MIMARKS.water	1738588824	SCOPE	2015-02-25	public	run.zq,fastq,sra	ncbi,s3,gs	gs.US,s3.us-east-1,ncbi.public	100				SRX5950878	uncalculated	uncalculated	Pacific Ocean: North Pacific Gyre\, Station ALOHA	NextSeq 500	22.75 N, 158 W	HSD20-02a-269-S2C008-0100-161103	PAIRED	RANDOM	METAGENOMIC	marine plankton metagenome	ILLUMINA	2019-06-07T00:00:00Z	2019-06-02T15:16:00Z	1	HSD20-02a-269-S2C008-0100	SRP092796
SRR9178257	WGS	300	6431322239	PRJNA352737	SAMN11874723	MIMS.me,MIGS/MIMS/MIMARKS.water	2852697488	SCOPE	2015-02-25	public	run.zq,sra,fastq	s3,gs,ncbi	gs.US,s3.us-east-1,ncbi.public	225				SRX5950877	uncalculated	uncalculated	Pacific Ocean: North Pacific Gyre\, Station ALOHA	NextSeq 500	22.75 N, 158 W	HSD20-02a-269-S2C010-0225-161103	PAIRED	RANDOM	METAGENOMIC	marine plankton metagenome	ILLUMINA	2019-06-07T00:00:00Z	2019-06-02T15:20:00Z	1	HSD20-02a-269-S2C010-0225	SRP092796
SRR9178258	WGS	300	6050429907	PRJNA352737	SAMN11874765	MIMS.me,MIGS/MIMS/MIMARKS.water	2539607097	SCOPE	2015-06-20	public	sra,run.zq,fastq	gs,ncbi,s3	s3.us-east-1,gs.US,ncbi.public	150				SRX5950876	uncalculated	uncalculated	Pacific Ocean: North Pacific Gyre\, Station ALOHA	NextSeq 500	22.75 N, 158 W	HSD20-02a-273-S2C008-0150-170209	PAIRED	RANDOM	METAGENOMIC	marine plankton metagenome	ILLUMINA	2019-06-07T00:00:00Z	2019-06-02T15:20:00Z	1	HSD20-02a-273-S2C008-0150	SRP092796
SRR9178259	WGS	299	3128385326	PRJNA352737	SAMN11874872	MIMS.me,MIGS/MIMS/MIMARKS.water	1389733435	SCOPE	2016-04-15	public	run.zq,fastq,sra	gs,ncbi,s3	s3.us-east-1,ncbi.public,gs.US	125				SRX5950875	uncalculated	uncalculated	Pacific Ocean: North Pacific Gyre\, Station ALOHA	NextSeq 500	22.75 N, 158 W	HSD20-02a-283-S2C007-0125-170410	PAIRED	RANDOM	METAGENOMIC	marine plankton metagenome	ILLUMINA	2019-06-07T00:00:00Z	2019-06-02T15:10:00Z	1	HSD20-02a-283-S2C007-0125	SRP092796
SRR9178260	WGS	302	2759681436	PRJNA352737	SAMN11874691	MIMS.me,MIGS/MIMS/MIMARKS.water	1720541549	SCOPE	2014-11-22	public	sra,fastq,run.zq	ncbi,gs,s3	gs.US,ncbi.public,s3.us-east-1	25				SRX5950874	uncalculated	uncalculated	Pacific Ocean: North Pacific Gyre\, Station ALOHA	NextSeq 500	22.75 N, 158 W	HSD20-02a-267-S2C010-0025-151221	PAIRED	RANDOM	METAGENOMIC	marine plankton metagenome	ILLUMINA	2019-06-07T00:00:00Z	2019-06-03T15:46:00Z	1	HSD20-02a-267-S2C010-0025	SRP092796
SRR9178261	WGS	301	273774986	PRJNA352737	SAMN11874746	MIMS.me,MIGS/MIMS/MIMARKS.water	102640862	SCOPE	2015-04-23	public	run.zq,sra,fastq	gs,s3,ncbi	s3.us-east-1,ncbi.public,gs.US	500				SRX5950873	uncalculated	uncalculated	Pacific Ocean: North Pacific Gyre\, Station ALOHA	NextSeq 500	22.75 N, 158 W	HSD20-02a-271-S2C012-0500-161107	PAIRED	RANDOM	METAGENOMIC	marine plankton metagenome	ILLUMINA	2019-06-07T00:00:00Z	2019-06-02T15:07:00Z	1	HSD20-02a-271-S2C012-0500	SRP092796
SRR9178262	WGS	299	4894734567	PRJNA352737	SAMN11874841	MIMS.me,MIGS/MIMS/MIMARKS.water	2212078060	SCOPE	2016-01-13	public	sra,fastq,run.zq	s3,gs,ncbi	gs.US,ncbi.public,s3.us-east-1	250				SRX5950872	uncalculated	uncalculated	Pacific Ocean: North Pacific Gyre\, Station ALOHA	NextSeq 500	22.75 N, 158 W	HSD20-02a-280-S2C009-0250-170217	PAIRED	RANDOM	METAGENOMIC	marine plankton metagenome	ILLUMINA	2019-06-07T00:00:00Z	2019-06-02T15:17:00Z	1	HSD20-02a-280-S2C009-0250	SRP092796
SRR9178263	WGS	299	4724238765	PRJNA352737	SAMN11874819	MIMS.me,MIGS/MIMS/MIMARKS.water	2263687678	SCOPE	2015-12-09	public	run.zq,sra,fastq	s3,ncbi,gs	gs.US,ncbi.public,s3.us-east-1	5				SRX5950871	uncalculated	uncalculated	Pacific Ocean: North Pacific Gyre\, Station ALOHA	NextSeq 500	22.75 N, 158 W	HSD20-02a-279-S2C004-0005-170221	PAIRED	RANDOM	METAGENOMIC	marine plankton metagenome	ILLUMINA	2019-06-07T00:00:00Z	2019-06-02T15:19:00Z	1	HSD20-02a-279-S2C004-0005	SRP092796
SRR9178264	WGS	300	7431106492	PRJNA352737	SAMN11874806	MIMS.me,MIGS/MIMS/MIMARKS.water	3385650840	SCOPE	2015-10-15	public	run.zq,sra,fastq	s3,gs,ncbi	gs.US,s3.us-east-1,ncbi.public	500				SRX5950870	uncalculated	uncalculated	Pacific Ocean: North Pacific Gyre\, Station ALOHA	NextSeq 500	22.75 N, 158 W	HSD20-02a-277-S2C012-0500-170214	PAIRED	RANDOM	METAGENOMIC	marine plankton metagenome	ILLUMINA	2019-06-07T00:00:00Z	2019-06-02T15:24:00Z	1	HSD20-02a-277-S2C012-0500	SRP092796
SRR9178265	WGS	300	3977357139	PRJNA352737	SAMN11874811	MIMS.me,MIGS/MIMS/MIMARKS.water	1891328832	SCOPE	2015-11-14	public	sra,fastq,run.zq	gs,ncbi,s3	ncbi.public,s3.us-east-1,gs.US	100				SRX5950869	uncalculated	uncalculated	Pacific Ocean: North Pacific Gyre\, Station ALOHA	NextSeq 500	22.75 N, 158 W	HSD20-02a-278-S2C006-0100-170221	PAIRED	RANDOM	METAGENOMIC	marine plankton metagenome	ILLUMINA	2019-06-07T00:00:00Z	2019-06-02T15:18:00Z	1	HSD20-02a-278-S2C006-0100	SRP092796
SRR9178266	WGS	300	4560846834	PRJNA352737	SAMN11874745	MIMS.me,MIGS/MIMS/MIMARKS.water	1995238657	SCOPE	2015-04-22	public	fastq,sra,run.zq	gs,ncbi,s3	s3.us-east-1,ncbi.public,gs.US	250				SRX5950868	uncalculated	uncalculated	Pacific Ocean: North Pacific Gyre\, Station ALOHA	NextSeq 500	22.75 N, 158 W	HSD20-02a-271-S2C009-0250-161130	PAIRED	RANDOM	METAGENOMIC	marine plankton metagenome	ILLUMINA	2019-06-07T00:00:00Z	2019-06-02T15:16:00Z	1	HSD20-02a-271-S2C009-0250	SRP092796
SRR9178267	WGS	300	9940911301	PRJNA352737	SAMN11874712	MIMS.me,MIGS/MIMS/MIMARKS.water	4484802113	SCOPE	2014-12-18	public	fastq,sra,run.zq	s3,gs,ncbi	gs.US,s3.us-east-1,ncbi.public	225				SRX5950867	uncalculated	uncalculated	Pacific Ocean: North Pacific Gyre\, Station ALOHA	NextSeq 500	22.75 N, 158 W	HSD20-02a-268-S2C011-0225-170212	PAIRED	RANDOM	METAGENOMIC	marine plankton metagenome	ILLUMINA	2019-06-07T00:00:00Z	2019-06-02T15:27:00Z	1	HSD20-02a-268-S2C011-0225	SRP092796
SRR9178268	WGS	300	9469510855	PRJNA352737	SAMN11874692	MIMS.me,MIGS/MIMS/MIMARKS.water	4267886922	SCOPE	2014-11-22	public	fastq,run.zq,sra	ncbi,s3,gs	gs.US,ncbi.public,s3.us-east-1	45				SRX5950866	uncalculated	uncalculated	Pacific Ocean: North Pacific Gyre\, Station ALOHA	NextSeq 500	22.75 N, 158 W	HSD20-02a-267-S2C010-0045-170212	PAIRED	RANDOM	METAGENOMIC	marine plankton metagenome	ILLUMINA	2019-06-07T00:00:00Z	2019-06-02T15:44:00Z	1	HSD20-02a-267-S2C010-0045	SRP092796
SRR9178269	WGS	300	3893731883	PRJNA352737	SAMN11874834	MIMS.me,MIGS/MIMS/MIMARKS.water	1754703436	SCOPE	2016-01-13	public	fastq,run.zq,sra	ncbi,gs,s3	s3.us-east-1,gs.US,ncbi.public	75				SRX5950865	uncalculated	uncalculated	Pacific Ocean: North Pacific Gyre\, Station ALOHA	NextSeq 500	22.75 N, 158 W	HSD20-02a-280-S2C004-0075-170217	PAIRED	RANDOM	METAGENOMIC	marine plankton metagenome	ILLUMINA	2019-06-07T00:00:00Z	2019-06-02T15:17:00Z	1	HSD20-02a-280-S2C004-0075	SRP092796
SRR9178270	WGS	300	9111646580	PRJNA352737	SAMN11874706	MIMS.me,MIGS/MIMS/MIMARKS.water	4109773716	SCOPE	2014-12-17	public	run.zq,sra,fastq	gs,s3,ncbi	ncbi.public,s3.us-east-1,gs.US	500				SRX5950864	uncalculated	uncalculated	Pacific Ocean: North Pacific Gyre\, Station ALOHA	NextSeq 500	22.75 N, 158 W	HSD20-02a-268-S2C007-0500-170212	PAIRED	RANDOM	METAGENOMIC	marine plankton metagenome	ILLUMINA	2019-06-07T00:00:00Z	2019-06-02T15:31:00Z	1	HSD20-02a-268-S2C007-0500	SRP092796
SRR9178271	WGS	300	3510863778	PRJNA352737	SAMN11874852	MIMS.me,MIGS/MIMS/MIMARKS.water	1583821918	SCOPE	2016-02-10	public	fastq,run.zq,sra	s3,gs,ncbi	ncbi.public,s3.us-east-1,gs.US	225				SRX5950863	uncalculated	uncalculated	Pacific Ocean: North Pacific Gyre\, Station ALOHA	NextSeq 500	22.75 N, 158 W	HSD20-02a-281-S2C009-0225-170217	PAIRED	RANDOM	METAGENOMIC	marine plankton metagenome	ILLUMINA	2019-06-07T00:00:00Z	2019-06-02T15:15:00Z	1	HSD20-02a-281-S2C009-0225	SRP092796
SRR9178272	WGS	300	7879954274	PRJNA352737	SAMN11874690	MIMS.me,MIGS/MIMS/MIMARKS.water	3510898673	SCOPE	2014-11-22	public	run.zq,fastq,sra	s3,gs,ncbi	gs.US,s3.us-east-1,ncbi.public	5				SRX5950862	uncalculated	uncalculated	Pacific Ocean: North Pacific Gyre\, Station ALOHA	NextSeq 500	22.75 N, 158 W	HSD20-02a-267-S2C010-0005-170212	PAIRED	RANDOM	METAGENOMIC	marine plankton metagenome	ILLUMINA	2019-06-07T00:00:00Z	2019-06-02T15:22:00Z	1	HSD20-02a-267-S2C010-0005	SRP092796
SRR9178273	WGS	300	8565208625	PRJNA352737	SAMN11874646	MIMS.me,MIGS/MIMS/MIMARKS.water	3602556057	SCOPE	2016-01-13	public	run.zq,fastq,sra	ncbi,s3,gs	s3.us-east-1,gs.US,ncbi.public	100				SRX5950861	uncalculated	uncalculated	Pacific Ocean: North Pacific Gyre\, Station ALOHA	NextSeq 500	22.75 N, 158 W	HSD00-20a-280-S2C007-0100-170508	PAIRED	RANDOM	METAGENOMIC	marine plankton metagenome	ILLUMINA	2019-06-07T00:00:00Z	2019-06-02T15:27:00Z	1	HSD00-20a-280-S2C007-0100	SRP092796
SRR9178274	WGS	300	11398000000	PRJNA352737	SAMN11874633	MIMS.me,MIGS/MIMS/MIMARKS.water	4790328804	SCOPE	2015-12-09	public	fastq,run.zq,sra	gs,s3,ncbi	ncbi.public,gs.US,s3.us-east-1	75				SRX5950860	uncalculated	uncalculated	Pacific Ocean: North Pacific Gyre\, Station ALOHA	NextSeq 500	22.75 N, 158 W	HSD00-20a-279-S2C004-0075-170501	PAIRED	RANDOM	METAGENOMIC	marine plankton metagenome	ILLUMINA	2019-06-07T00:00:00Z	2019-06-02T15:38:00Z	1	HSD00-20a-279-S2C004-0075	SRP092796
SRR9178275	WGS	298	11612000000	PRJNA352737	SAMN11874529	MIMS.me,MIGS/MIMS/MIMARKS.water	5628077274	SCOPE	2015-02-25	public	run.zq,fastq,sra	gs,s3,ncbi	ncbi.public,s3.us-east-1,gs.US	100				SRX5950859	uncalculated	uncalculated	Pacific Ocean: North Pacific Gyre\, Station ALOHA	NextSeq 500	22.75 N, 158 W	HSD00-20a-269-S2C008-0100-160909	PAIRED	RANDOM	METAGENOMIC	marine plankton metagenome	ILLUMINA	2019-06-07T00:00:00Z	2019-06-02T15:49:00Z	1	HSD00-20a-269-S2C008-0100	SRP092796
SRR9178276	WGS	300	18944000000	PRJNA352737	SAMN11874540	MIMS.me,MIGS/MIMS/MIMARKS.water	9116048221	SCOPE	2015-03-30	public	run.zq,sra,fastq	ncbi,s3,gs	s3.us-east-1,ncbi.public,gs.US	75				SRX5950858	uncalculated	uncalculated	Pacific Ocean: North Pacific Gyre\, Station ALOHA	NextSeq 500	22.75 N, 158 W	HSD00-20a-270-S2C007-0075-161020	PAIRED	RANDOM	METAGENOMIC	marine plankton metagenome	ILLUMINA	2019-06-07T00:00:00Z	2019-06-02T15:57:00Z	1	HSD00-20a-270-S2C007-0075	SRP092796
SRR9178277	WGS	300	19093000000	PRJNA352737	SAMN11874545	MIMS.me,MIGS/MIMS/MIMARKS.water	9277623416	SCOPE	2015-03-30	public	sra,run.zq,fastq	gs,ncbi,s3	s3.us-east-1,gs.US,ncbi.public	500				SRX5950857	uncalculated	uncalculated	Pacific Ocean: North Pacific Gyre\, Station ALOHA	NextSeq 500	22.75 N, 158 W	HSD00-20a-270-S2C010-0500-161020	PAIRED	RANDOM	METAGENOMIC	marine plankton metagenome	ILLUMINA	2019-06-07T00:00:00Z	2019-06-02T16:09:00Z	1	HSD00-20a-270-S2C010-0500	SRP092796
SRR9178278	WGS	300	11324000000	PRJNA352737	SAMN11874685	MIMS.me,MIGS/MIMS/MIMARKS.water	4775637334	SCOPE	2016-04-15	public	sra,fastq,run.zq	s3,ncbi,gs	ncbi.public,s3.us-east-1,gs.US	175				SRX5950856	uncalculated	uncalculated	Pacific Ocean: North Pacific Gyre\, Station ALOHA	NextSeq 500	22.75 N, 158 W	HSD00-20a-283-S2C007-0175-170428	PAIRED	RANDOM	METAGENOMIC	marine plankton metagenome	ILLUMINA	2019-06-07T00:00:00Z	2019-06-02T15:45:00Z	1	HSD00-20a-283-S2C007-0175	SRP092796
SRR9178279	WGS	299	5826158444	PRJNA352737	SAMN11874582	MIMS.me,MIGS/MIMS/MIMARKS.water	2662280188	SCOPE	2015-07-20	public	run.zq,fastq,sra	ncbi,s3,gs	ncbi.public,gs.US,s3.us-east-1	5				SRX5950855	uncalculated	uncalculated	Pacific Ocean: North Pacific Gyre\, Station ALOHA	NextSeq 500	22.75 N, 158 W	HSD00-20a-274-S2C005-0005-161205	PAIRED	RANDOM	METAGENOMIC	marine plankton metagenome	ILLUMINA	2019-06-07T00:00:00Z	2019-06-02T15:20:00Z	1	HSD00-20a-274-S2C005-0005	SRP092796
SRR9178280	WGS	300	8372198652	PRJNA352737	SAMN11874664	MIMS.me,MIGS/MIMS/MIMARKS.water	3922807655	SCOPE	2016-02-10	public	fastq,sra,run.zq	s3,gs,ncbi	s3.us-east-1,gs.US,ncbi.public	250				SRX5950854	uncalculated	uncalculated	Pacific Ocean: North Pacific Gyre\, Station ALOHA	NextSeq 500	22.75 N, 158 W	HSD00-20a-281-S2C009-0250-170417	PAIRED	RANDOM	METAGENOMIC	marine plankton metagenome	ILLUMINA	2019-06-07T00:00:00Z	2019-06-02T15:28:00Z	1	HSD00-20a-281-S2C009-0250	SRP092796
SRR9178281	WGS	300	5220144059	PRJNA352737	SAMN11874514	MIMS.me,MIGS/MIMS/MIMARKS.water	2088494864	SCOPE	2014-12-17	public	run.zq,sra,fastq	s3,ncbi,gs	s3.us-east-1,gs.US,ncbi.public	25				SRX5950853	uncalculated	uncalculated	Pacific Ocean: North Pacific Gyre\, Station ALOHA	NextSeq 500	22.75 N, 158 W	HSD00-20a-268-S2C004-0025-151215	PAIRED	RANDOM	METAGENOMIC	marine plankton metagenome	ILLUMINA	2019-06-07T00:00:00Z	2019-06-02T15:27:00Z	1	HSD00-20a-268-S2C004-0025	SRP092796
SRR9178282	WGS	299	6481719856	PRJNA352737	SAMN11874584	MIMS.me,MIGS/MIMS/MIMARKS.water	2951927264	SCOPE	2015-07-20	public	sra,fastq,run.zq	s3,ncbi,gs	s3.us-east-1,gs.US,ncbi.public	45				SRX5950852	uncalculated	uncalculated	Pacific Ocean: North Pacific Gyre\, Station ALOHA	NextSeq 500	22.75 N, 158 W	HSD00-20a-274-S2C005-0045-161205	PAIRED	RANDOM	METAGENOMIC	marine plankton metagenome	ILLUMINA	2019-06-07T00:00:00Z	2019-06-02T15:23:00Z	1	HSD00-20a-274-S2C005-0045	SRP092796
SRR9178283	WGS	299	5619332256	PRJNA352737	SAMN11874770	MIMS.me,MIGS/MIMS/MIMARKS.water	2384281708	SCOPE	2015-06-21	public	sra,fastq,run.zq	s3,ncbi,gs	s3.us-east-1,ncbi.public,gs.US	500				SRX5950851	uncalculated	uncalculated	Pacific Ocean: North Pacific Gyre\, Station ALOHA	NextSeq 500	22.75 N, 158 W	HSD20-02a-273-S2C013-0500-170209	PAIRED	RANDOM	METAGENOMIC	marine plankton metagenome	ILLUMINA	2019-06-07T00:00:00Z	2019-06-02T15:16:00Z	1	HSD20-02a-273-S2C013-0500	SRP092796
SRR9178284	WGS	300	12268000000	PRJNA352737	SAMN11874567	MIMS.me,MIGS/MIMS/MIMARKS.water	5753702332	SCOPE	2015-05-24	public	run.zq,sra,fastq	gs,ncbi,s3	gs.US,ncbi.public,s3.us-east-1	225				SRX5950850	uncalculated	uncalculated	Pacific Ocean: North Pacific Gyre\, Station ALOHA	NextSeq 500	22.75 N, 158 W	HSD00-20a-272-S2C010-0225-161221	PAIRED	RANDOM	METAGENOMIC	marine plankton metagenome	ILLUMINA	2019-06-07T00:00:00Z	2019-06-02T15:55:00Z	1	HSD00-20a-272-S2C010-0225	SRP092796
SRR9178285	WGS	299	8450739201	PRJNA352737	SAMN11874666	MIMS.me,MIGS/MIMS/MIMARKS.water	3677510687	SCOPE	2016-03-09	public	fastq,sra,run.zq	gs,s3,ncbi	s3.us-east-1,ncbi.public,gs.US	5				SRX5950849	uncalculated	uncalculated	Pacific Ocean: North Pacific Gyre\, Station ALOHA	NextSeq 500	22.75 N, 158 W	HSD00-20a-282-S2C004-0005-170504	PAIRED	RANDOM	METAGENOMIC	marine plankton metagenome	ILLUMINA	2019-06-07T00:00:00Z	2019-06-02T15:37:00Z	1	HSD00-20a-282-S2C004-0005	SRP092796
SRR9178286	WGS	299	7659962749	PRJNA352737	SAMN11874668	MIMS.me,MIGS/MIMS/MIMARKS.water	3351844662	SCOPE	2016-03-09	public	fastq,run.zq,sra	s3,gs,ncbi	s3.us-east-1,gs.US,ncbi.public	45				SRX5950848	uncalculated	uncalculated	Pacific Ocean: North Pacific Gyre\, Station ALOHA	NextSeq 500	22.75 N, 158 W	HSD00-20a-282-S2C004-0045-170504	PAIRED	RANDOM	METAGENOMIC	marine plankton metagenome	ILLUMINA	2019-06-07T00:00:00Z	2019-06-02T15:33:00Z	1	HSD00-20a-282-S2C004-0045	SRP092796
SRR9178287	WGS	300	11583000000	PRJNA352737	SAMN11874562	MIMS.me,MIGS/MIMS/MIMARKS.water	5294557006	SCOPE	2015-05-24	public	run.zq,fastq,sra	s3,ncbi,gs	gs.US,s3.us-east-1,ncbi.public	100				SRX5950847	uncalculated	uncalculated	Pacific Ocean: North Pacific Gyre\, Station ALOHA	NextSeq 500	22.75 N, 158 W	HSD00-20a-272-S2C008-0100-161221	PAIRED	RANDOM	METAGENOMIC	marine plankton metagenome	ILLUMINA	2019-06-07T00:00:00Z	2019-06-02T15:39:00Z	1	HSD00-20a-272-S2C008-0100	SRP092796
SRR9178288	WGS	298	11612000000	PRJNA352737	SAMN11874629	MIMS.me,MIGS/MIMS/MIMARKS.water	5512301070	SCOPE	2015-11-15	public	run.zq,sra,fastq	ncbi,gs,s3	s3.us-east-1,gs.US,ncbi.public	500				SRX5950846	uncalculated	uncalculated	Pacific Ocean: North Pacific Gyre\, Station ALOHA	NextSeq 500	22.75 N, 158 W	HSD00-20a-278-S2C011-0500-161217	PAIRED	RANDOM	METAGENOMIC	marine plankton metagenome	ILLUMINA	2019-06-07T00:00:00Z	2019-06-02T15:32:00Z	1	HSD00-20a-278-S2C011-0500	SRP092796
SRR9178289	WGS	299	10603000000	PRJNA352737	SAMN11874636	MIMS.me,MIGS/MIMS/MIMARKS.water	4530934566	SCOPE	2015-12-09	public	sra,fastq,run.zq	s3,gs,ncbi	ncbi.public,s3.us-east-1,gs.US	150				SRX5950845	uncalculated	uncalculated	Pacific Ocean: North Pacific Gyre\, Station ALOHA	NextSeq 500	22.75 N, 158 W	HSD00-20a-279-S2C007-0150-170501	PAIRED	RANDOM	METAGENOMIC	marine plankton metagenome	ILLUMINA	2019-06-07T00:00:00Z	2019-06-02T15:50:00Z	1	HSD00-20a-279-S2C007-0150	SRP092796
SRR9178290	WGS	300	8361375271	PRJNA352737	SAMN11874643	MIMS.me,MIGS/MIMS/MIMARKS.water	3520640408	SCOPE	2016-01-13	public	run.zq,sra,fastq	ncbi,gs,s3	gs.US,ncbi.public,s3.us-east-1	25				SRX5950844	uncalculated	uncalculated	Pacific Ocean: North Pacific Gyre\, Station ALOHA	NextSeq 500	22.75 N, 158 W	HSD00-20a-280-S2C004-0025-170508	PAIRED	RANDOM	METAGENOMIC	marine plankton metagenome	ILLUMINA	2019-06-07T00:00:00Z	2019-06-02T15:27:00Z	1	HSD00-20a-280-S2C004-0025	SRP092796
SRR9178291	WGS	299	8810055297	PRJNA352737	SAMN11874627	MIMS.me,MIGS/MIMS/MIMARKS.water	4161256605	SCOPE	2015-11-14	public	fastq,sra,run.zq	gs,ncbi,s3	s3.us-east-1,ncbi.public,gs.US	225				SRX5950843	uncalculated	uncalculated	Pacific Ocean: North Pacific Gyre\, Station ALOHA	NextSeq 500	22.75 N, 158 W	HSD00-20a-278-S2C008-0225-161217	PAIRED	RANDOM	METAGENOMIC	marine plankton metagenome	ILLUMINA	2019-06-07T00:00:00Z	2019-06-02T15:31:00Z	1	HSD00-20a-278-S2C008-0225	SRP092796
SRR9178292	WGS	298	12470000000	PRJNA352737	SAMN11874526	MIMS.me,MIGS/MIMS/MIMARKS.water	6052368150	SCOPE	2015-02-25	public	run.zq,sra,fastq	s3,gs,ncbi	gs.US,ncbi.public,s3.us-east-1	25				SRX5950842	uncalculated	uncalculated	Pacific Ocean: North Pacific Gyre\, Station ALOHA	NextSeq 500	22.75 N, 158 W	HSD00-20a-269-S2C004-0025-160909	PAIRED	RANDOM	METAGENOMIC	marine plankton metagenome	ILLUMINA	2019-06-07T00:00:00Z	2019-06-02T15:51:00Z	1	HSD00-20a-269-S2C004-0025	SRP092796
SRR9178293	WGS	299	9822957602	PRJNA352737	SAMN11874670	MIMS.me,MIGS/MIMS/MIMARKS.water	4353415011	SCOPE	2016-03-09	public	fastq,run.zq,sra	ncbi,s3,gs	gs.US,s3.us-east-1,ncbi.public	200				SRX5950841	uncalculated	uncalculated	Pacific Ocean: North Pacific Gyre\, Station ALOHA	NextSeq 500	22.75 N, 158 W	HSD00-20a-282-S2C006-0200-170504	PAIRED	RANDOM	METAGENOMIC	marine plankton metagenome	ILLUMINA	2019-06-07T00:00:00Z	2019-06-02T15:31:00Z	1	HSD00-20a-282-S2C006-0200	SRP092796
SRR9178294	WGS	298	2838581771	PRJNA352737	SAMN11874807	MIMS.me,MIGS/MIMS/MIMARKS.water	1283627237	SCOPE	2015-11-14	public	sra,fastq,run.zq	s3,gs,ncbi	gs.US,ncbi.public,s3.us-east-1	5				SRX5950840	uncalculated	uncalculated	Pacific Ocean: North Pacific Gyre\, Station ALOHA	NextSeq 500	22.75 N, 158 W	HSD20-02a-278-S2C003-0005-170412	PAIRED	RANDOM	METAGENOMIC	marine plankton metagenome	ILLUMINA	2019-06-07T00:00:00Z	2019-06-02T15:18:00Z	1	HSD20-02a-278-S2C003-0005	SRP092796
SRR9178295	WGS	300	3302182989	PRJNA352737	SAMN11874868	MIMS.me,MIGS/MIMS/MIMARKS.water	1447110576	SCOPE	2016-04-15	public	fastq,run.zq,sra	s3,ncbi,gs	gs.US,ncbi.public,s3.us-east-1	25				SRX5950839	uncalculated	uncalculated	Pacific Ocean: North Pacific Gyre\, Station ALOHA	NextSeq 500	22.75 N, 158 W	HSD20-02a-283-S2C004-0025-170410	PAIRED	RANDOM	METAGENOMIC	marine plankton metagenome	ILLUMINA	2019-06-07T00:00:00Z	2019-06-02T15:20:00Z	1	HSD20-02a-283-S2C004-0025	SRP092796
SRR9178296	WGS	300	5910846550	PRJNA352737	SAMN11874803	MIMS.me,MIGS/MIMS/MIMARKS.water	2719234881	SCOPE	2015-10-14	public	sra,fastq,run.zq	ncbi,gs,s3	ncbi.public,s3.us-east-1,gs.US	200				SRX5950838	uncalculated	uncalculated	Pacific Ocean: North Pacific Gyre\, Station ALOHA	NextSeq 500	22.75 N, 158 W	HSD20-02a-277-S2C009-0200-170214	PAIRED	RANDOM	METAGENOMIC	marine plankton metagenome	ILLUMINA	2019-06-07T00:00:00Z	2019-06-02T15:26:00Z	1	HSD20-02a-277-S2C009-0200	SRP092796
SRR9178297	WGS	300	3054910298	PRJNA352737	SAMN11874771	MIMS.me,MIGS/MIMS/MIMARKS.water	1284304950	SCOPE	2015-07-20	public	run.zq,fastq,sra	gs,s3,ncbi	ncbi.public,s3.us-east-1,gs.US	5				SRX5950837	uncalculated	uncalculated	Pacific Ocean: North Pacific Gyre\, Station ALOHA	NextSeq 500	22.75 N, 158 W	HSD20-02a-274-S2C005-0005-170209	PAIRED	RANDOM	METAGENOMIC	marine plankton metagenome	ILLUMINA	2019-06-07T00:00:00Z	2019-06-02T15:16:00Z	1	HSD20-02a-274-S2C005-0005	SRP092796
SRR9178298	WGS	300	9831036217	PRJNA352737	SAMN11874700	MIMS.me,MIGS/MIMS/MIMARKS.water	4434893486	SCOPE	2014-11-23	public	run.zq,fastq,sra	ncbi,gs,s3	ncbi.public,gs.US,s3.us-east-1	250				SRX5950836	uncalculated	uncalculated	Pacific Ocean: North Pacific Gyre\, Station ALOHA	NextSeq 500	22.75 N, 158 W	HSD20-02a-267-S2C012-0250-170212	PAIRED	RANDOM	METAGENOMIC	marine plankton metagenome	ILLUMINA	2019-06-07T00:00:00Z	2019-06-02T15:30:00Z	1	HSD20-02a-267-S2C012-0250	SRP092796
SRR9178299	WGS	300	5511510123	PRJNA352737	SAMN11874789	MIMS.me,MIGS/MIMS/MIMARKS.water	2510864648	SCOPE	2015-08-13	public	run.zq,fastq,sra	s3,gs,ncbi	s3.us-east-1,gs.US,ncbi.public	150				SRX5950835	uncalculated	uncalculated	Pacific Ocean: North Pacific Gyre\, Station ALOHA	NextSeq 500	22.75 N, 158 W	HSD20-02a-275-S2C007-0150-170214	PAIRED	RANDOM	METAGENOMIC	marine plankton metagenome	ILLUMINA	2019-06-07T00:00:00Z	2019-06-02T15:21:00Z	1	HSD20-02a-275-S2C007-0150	SRP092796
SRR9178300	WGS	299	4273028677	PRJNA352737	SAMN11874735	MIMS.me,MIGS/MIMS/MIMARKS.water	1858120679	SCOPE	2015-04-22	public	fastq,sra,run.zq	s3,gs,ncbi	s3.us-east-1,ncbi.public,gs.US	5				SRX5950834	uncalculated	uncalculated	Pacific Ocean: North Pacific Gyre\, Station ALOHA	NextSeq 500	22.75 N, 158 W	HSD20-02a-271-S2C004-0005-161130	PAIRED	RANDOM	METAGENOMIC	marine plankton metagenome	ILLUMINA	2019-06-07T00:00:00Z	2019-06-02T15:26:00Z	1	HSD20-02a-271-S2C004-0005	SRP092796
SRR9178301	WGS	300	3653266088	PRJNA352737	SAMN11874809	MIMS.me,MIGS/MIMS/MIMARKS.water	1634048752	SCOPE	2015-11-14	public	fastq,sra,run.zq	ncbi,s3,gs	ncbi.public,s3.us-east-1,gs.US	45				SRX5950833	uncalculated	uncalculated	Pacific Ocean: North Pacific Gyre\, Station ALOHA	NextSeq 500	22.75 N, 158 W	HSD20-02a-278-S2C003-0045-170412	PAIRED	RANDOM	METAGENOMIC	marine plankton metagenome	ILLUMINA	2019-06-07T00:00:00Z	2019-06-02T15:22:00Z	1	HSD20-02a-278-S2C003-0045	SRP092796
SRR9178302	WGS	300	3051975261	PRJNA352737	SAMN11874847	MIMS.me,MIGS/MIMS/MIMARKS.water	1367843383	SCOPE	2016-02-10	public	sra,run.zq,fastq	gs,s3,ncbi	ncbi.public,gs.US,s3.us-east-1	100				SRX5950832	uncalculated	uncalculated	Pacific Ocean: North Pacific Gyre\, Station ALOHA	NextSeq 500	22.75 N, 158 W	HSD20-02a-281-S2C007-0100-170217	PAIRED	RANDOM	METAGENOMIC	marine plankton metagenome	ILLUMINA	2019-06-07T00:00:00Z	2019-06-02T15:19:00Z	1	HSD20-02a-281-S2C007-0100	SRP092796
SRR9178303	WGS	300	4593594462	PRJNA352737	SAMN11874817	MIMS.me,MIGS/MIMS/MIMARKS.water	2081315240	SCOPE	2015-11-14	public	sra,fastq,run.zq	ncbi,gs,s3	gs.US,ncbi.public,s3.us-east-1	250				SRX5950831	uncalculated	uncalculated	Pacific Ocean: North Pacific Gyre\, Station ALOHA	NextSeq 500	22.75 N, 158 W	HSD20-02a-278-S2C008-0250-170412	PAIRED	RANDOM	METAGENOMIC	marine plankton metagenome	ILLUMINA	2019-06-07T00:00:00Z	2019-06-02T15:22:00Z	1	HSD20-02a-278-S2C008-0250	SRP092796
SRR9178304	WGS	300	8478672766	PRJNA352737	SAMN11874693	MIMS.me,MIGS/MIMS/MIMARKS.water	3792355993	SCOPE	2014-11-22	public	fastq,sra,run.zq	ncbi,gs,s3	gs.US,s3.us-east-1,ncbi.public	75				SRX5950830	uncalculated	uncalculated	Pacific Ocean: North Pacific Gyre\, Station ALOHA	NextSeq 500	22.75 N, 158 W	HSD20-02a-267-S2C010-0075-170212	PAIRED	RANDOM	METAGENOMIC	marine plankton metagenome	ILLUMINA	2019-06-07T00:00:00Z	2019-06-02T15:28:00Z	1	HSD20-02a-267-S2C010-0075	SRP092796
SRR9178305	WGS	300	3767600548	PRJNA352737	SAMN11874833	MIMS.me,MIGS/MIMS/MIMARKS.water	1689550289	SCOPE	2016-01-13	public	run.zq,fastq,sra	s3,ncbi,gs	gs.US,ncbi.public,s3.us-east-1	45				SRX5950829	uncalculated	uncalculated	Pacific Ocean: North Pacific Gyre\, Station ALOHA	NextSeq 500	22.75 N, 158 W	HSD20-02a-280-S2C004-0045-170217	PAIRED	RANDOM	METAGENOMIC	marine plankton metagenome	ILLUMINA	2019-06-07T00:00:00Z	2019-06-02T15:19:00Z	1	HSD20-02a-280-S2C004-0045	SRP092796
SRR9178306	WGS	300	5738452430	PRJNA352737	SAMN11874778	MIMS.me,MIGS/MIMS/MIMARKS.water	2414631528	SCOPE	2015-07-20	public	run.zq,sra,fastq	ncbi,gs,s3	ncbi.public,gs.US,s3.us-east-1	175				SRX5950828	uncalculated	uncalculated	Pacific Ocean: North Pacific Gyre\, Station ALOHA	NextSeq 500	22.75 N, 158 W	HSD20-02a-274-S2C008-0175-170209	PAIRED	RANDOM	METAGENOMIC	marine plankton metagenome	ILLUMINA	2019-06-07T00:00:00Z	2019-06-02T15:30:00Z	1	HSD20-02a-274-S2C008-0175	SRP092796
SRR9178307	WGS	300	3696384427	PRJNA352737	SAMN11874831	MIMS.me,MIGS/MIMS/MIMARKS.water	1665686006	SCOPE	2016-01-13	public	run.zq,sra,fastq	ncbi,s3,gs	s3.us-east-1,gs.US,ncbi.public	5				SRX5950827	uncalculated	uncalculated	Pacific Ocean: North Pacific Gyre\, Station ALOHA	NextSeq 500	22.75 N, 158 W	HSD20-02a-280-S2C004-0005-170217	PAIRED	RANDOM	METAGENOMIC	marine plankton metagenome	ILLUMINA	2019-06-07T00:00:00Z	2019-06-02T15:26:00Z	1	HSD20-02a-280-S2C004-0005	SRP092796
SRR9178308	WGS	300	6574495851	PRJNA352737	SAMN11874875	MIMS.me,MIGS/MIMS/MIMARKS.water	2894858168	SCOPE	2016-04-15	public	fastq,run.zq,sra	s3,ncbi,gs	s3.us-east-1,gs.US,ncbi.public	200				SRX5950826	uncalculated	uncalculated	Pacific Ocean: North Pacific Gyre\, Station ALOHA	NextSeq 500	22.75 N, 158 W	HSD20-02a-283-S2C009-0200-170410	PAIRED	RANDOM	METAGENOMIC	marine plankton metagenome	ILLUMINA	2019-06-07T00:00:00Z	2019-06-02T15:34:00Z	1	HSD20-02a-283-S2C009-0200	SRP092796
SRR9178309	WGS	300	9588496431	PRJNA352737	SAMN11874696	MIMS.me,MIGS/MIMS/MIMARKS.water	4305910231	SCOPE	2014-11-22	public	run.zq,fastq,sra	gs,ncbi,s3	ncbi.public,gs.US,s3.us-east-1	150				SRX5950825	uncalculated	uncalculated	Pacific Ocean: North Pacific Gyre\, Station ALOHA	NextSeq 500	22.75 N, 158 W	HSD20-02a-267-S2C010-0150-170212	PAIRED	RANDOM	METAGENOMIC	marine plankton metagenome	ILLUMINA	2019-06-07T00:00:00Z	2019-06-02T15:31:00Z	1	HSD20-02a-267-S2C010-0150	SRP092796
SRR9178310	WGS	282	315996515	PRJNA352737	SAMN11874780	MIMS.me,MIGS/MIMS/MIMARKS.water	136381024	SCOPE	2015-07-20	public	sra,fastq,run.zq	s3,ncbi,gs	ncbi.public,gs.US,s3.us-east-1	250				SRX5950824	uncalculated	uncalculated	Pacific Ocean: North Pacific Gyre\, Station ALOHA	NextSeq 500	22.75 N, 158 W	HSD20-02a-274-S2C010-0250-170209	PAIRED	RANDOM	METAGENOMIC	marine plankton metagenome	ILLUMINA	2019-06-07T00:00:00Z	2019-06-02T15:14:00Z	1	HSD20-02a-274-S2C010-0250	SRP092796
SRR9178311	WGS	300	3232083603	PRJNA352737	SAMN11874796	MIMS.me,MIGS/MIMS/MIMARKS.water	1473709653	SCOPE	2015-10-14	public	fastq,sra,run.zq	ncbi,gs,s3	ncbi.public,gs.US,s3.us-east-1	25				SRX5950823	uncalculated	uncalculated	Pacific Ocean: North Pacific Gyre\, Station ALOHA	NextSeq 500	22.75 N, 158 W	HSD20-02a-277-S2C004-0025-170214	PAIRED	RANDOM	METAGENOMIC	marine plankton metagenome	ILLUMINA	2019-06-07T00:00:00Z	2019-06-02T15:21:00Z	1	HSD20-02a-277-S2C004-0025	SRP092796
SRR9178312	WGS	300	200110789	PRJNA352737	SAMN11874743	MIMS.me,MIGS/MIMS/MIMARKS.water	72032633	SCOPE	2015-04-22	public	sra,fastq,run.zq	gs,s3,ncbi	s3.us-east-1,gs.US,ncbi.public	200				SRX5950822	uncalculated	uncalculated	Pacific Ocean: North Pacific Gyre\, Station ALOHA	NextSeq 500	22.75 N, 158 W	HSD20-02a-271-S2C009-0200-161107	PAIRED	RANDOM	METAGENOMIC	marine plankton metagenome	ILLUMINA	2019-06-07T00:00:00Z	2019-06-02T15:14:00Z	1	HSD20-02a-271-S2C009-0200	SRP092796
SRR9178313	WGS	300	4458164316	PRJNA352737	SAMN11874866	MIMS.me,MIGS/MIMS/MIMARKS.water	1974942053	SCOPE	2016-03-10	public	sra,fastq,run.zq	s3,ncbi,gs	ncbi.public,s3.us-east-1,gs.US	175				SRX5950821	uncalculated	uncalculated	Pacific Ocean: North Pacific Gyre\, Station ALOHA	NextSeq 500	22.75 N, 158 W	HSD20-02a-282-S2C014-0175-170410	PAIRED	RANDOM	METAGENOMIC	marine plankton metagenome	ILLUMINA	2019-06-07T00:00:00Z	2019-06-02T15:23:00Z	1	HSD20-02a-282-S2C014-0175	SRP092796
SRR9178314	WGS	299	9808809047	PRJNA352737	SAMN11874632	MIMS.me,MIGS/MIMS/MIMARKS.water	4133602079	SCOPE	2015-12-09	public	run.zq,fastq,sra	gs,ncbi,s3	gs.US,s3.us-east-1,ncbi.public	45				SRX5950820	uncalculated	uncalculated	Pacific Ocean: North Pacific Gyre\, Station ALOHA	NextSeq 500	22.75 N, 158 W	HSD00-20a-279-S2C004-0045-170501	PAIRED	RANDOM	METAGENOMIC	marine plankton metagenome	ILLUMINA	2019-06-07T00:00:00Z	2019-06-02T15:45:00Z	1	HSD00-20a-279-S2C004-0045	SRP092796
SRR9178315	WGS	300	15132000000	PRJNA352737	SAMN11874523	MIMS.me,MIGS/MIMS/MIMARKS.water	7015194240	SCOPE	2014-12-18	public	run.zq,fastq,sra	gs,ncbi,s3	ncbi.public,gs.US,s3.us-east-1	225				SRX5950819	uncalculated	uncalculated	Pacific Ocean: North Pacific Gyre\, Station ALOHA	NextSeq 500	22.75 N, 158 W	HSD00-20a-268-S2C011-0225-161208	PAIRED	RANDOM	METAGENOMIC	marine plankton metagenome	ILLUMINA	2019-06-07T00:00:00Z	2019-06-02T15:45:00Z	1	HSD00-20a-268-S2C011-0225	SRP092796
SRR9178316	WGS	299	7190510495	PRJNA352737	SAMN11874503	MIMS.me,MIGS/MIMS/MIMARKS.water	3328838665	SCOPE	2014-11-22	public	run.zq,fastq,sra	s3,gs,ncbi	gs.US,s3.us-east-1,ncbi.public	45				SRX5950818	uncalculated	uncalculated	Pacific Ocean: North Pacific Gyre\, Station ALOHA	NextSeq 500	22.75 N, 158 W	HSD00-20a-267-S2C010-0045-161208	PAIRED	RANDOM	METAGENOMIC	marine plankton metagenome	ILLUMINA	2019-06-07T00:00:00Z	2019-06-02T15:45:00Z	1	HSD00-20a-267-S2C010-0045	SRP092796
SRR9178317	WGS	299	13331000000	PRJNA352737	SAMN11874517	MIMS.me,MIGS/MIMS/MIMARKS.water	6222374471	SCOPE	2014-12-17	public	sra,fastq,run.zq	gs,s3,ncbi	ncbi.public,s3.us-east-1,gs.US	500				SRX5950817	uncalculated	uncalculated	Pacific Ocean: North Pacific Gyre\, Station ALOHA	NextSeq 500	22.75 N, 158 W	HSD00-20a-268-S2C007-0500-161208	PAIRED	RANDOM	METAGENOMIC	marine plankton metagenome	ILLUMINA	2019-06-07T00:00:00Z	2019-06-02T15:55:00Z	1	HSD00-20a-268-S2C007-0500	SRP092796
SRR9178318	WGS	299	10615000000	PRJNA352737	SAMN11874501	MIMS.me,MIGS/MIMS/MIMARKS.water	4900370570	SCOPE	2014-11-22	public	fastq,run.zq,sra	ncbi,gs,s3	ncbi.public,s3.us-east-1,gs.US	5				SRX5950816	uncalculated	uncalculated	Pacific Ocean: North Pacific Gyre\, Station ALOHA	NextSeq 500	22.75 N, 158 W	HSD00-20a-267-S2C010-0005-161208	PAIRED	RANDOM	METAGENOMIC	marine plankton metagenome	ILLUMINA	2019-06-07T00:00:00Z	2019-06-02T15:35:00Z	1	HSD00-20a-267-S2C010-0005	SRP092796
SRR9178319	WGS	299	6168929641	PRJNA352737	SAMN11874585	MIMS.me,MIGS/MIMS/MIMARKS.water	2803379154	SCOPE	2015-07-20	public	sra,fastq,run.zq	s3,gs,ncbi	gs.US,s3.us-east-1,ncbi.public	75				SRX5950815	uncalculated	uncalculated	Pacific Ocean: North Pacific Gyre\, Station ALOHA	NextSeq 500	22.75 N, 158 W	HSD00-20a-274-S2C005-0075-161205	PAIRED	RANDOM	METAGENOMIC	marine plankton metagenome	ILLUMINA	2019-06-07T00:00:00Z	2019-06-02T15:36:00Z	1	HSD00-20a-274-S2C005-0075	SRP092796
SRR9178320	WGS	299	3179020119	PRJNA352737	SAMN11874715	MIMS.me,MIGS/MIMS/MIMARKS.water	1407021837	SCOPE	2015-02-25	public	sra,run.zq,fastq	s3,gs,ncbi	s3.us-east-1,gs.US,ncbi.public	25				SRX5950814	uncalculated	uncalculated	Pacific Ocean: North Pacific Gyre\, Station ALOHA	NextSeq 500	22.75 N, 158 W	HSD20-02a-269-S2C004-0025-161103	PAIRED	RANDOM	METAGENOMIC	marine plankton metagenome	ILLUMINA	2019-06-07T00:00:00Z	2019-06-02T15:24:00Z	1	HSD20-02a-269-S2C004-0025	SRP092796
SRR9178321	WGS	299	3568404149	PRJNA352737	SAMN11874848	MIMS.me,MIGS/MIMS/MIMARKS.water	1626132091	SCOPE	2016-02-10	public	sra,run.zq,fastq	ncbi,s3,gs	ncbi.public,s3.us-east-1,gs.US	125				SRX5950813	uncalculated	uncalculated	Pacific Ocean: North Pacific Gyre\, Station ALOHA	NextSeq 500	22.75 N, 158 W	HSD20-02a-281-S2C007-0125-170217	PAIRED	RANDOM	METAGENOMIC	marine plankton metagenome	ILLUMINA	2019-06-07T00:00:00Z	2019-06-02T15:24:00Z	1	HSD20-02a-281-S2C007-0125	SRP092796
SRR9178322	WGS	300	3476281286	PRJNA352737	SAMN11874785	MIMS.me,MIGS/MIMS/MIMARKS.water	1568379342	SCOPE	2015-08-13	public	run.zq,sra,fastq	gs,ncbi,s3	s3.us-east-1,ncbi.public,gs.US	45				SRX5950812	uncalculated	uncalculated	Pacific Ocean: North Pacific Gyre\, Station ALOHA	NextSeq 500	22.75 N, 158 W	HSD20-02a-275-S2C004-0045-170214	PAIRED	RANDOM	METAGENOMIC	marine plankton metagenome	ILLUMINA	2019-06-07T00:00:00Z	2019-06-02T15:26:00Z	1	HSD20-02a-275-S2C004-0045	SRP092796
SRR9178323	WGS	302	1770971790	PRJNA352737	SAMN11874696	MIMS.me,MIGS/MIMS/MIMARKS.water	1109664293	SCOPE	2014-11-22	public	fastq,sra,run.zq	gs,ncbi,s3	gs.US,ncbi.public,s3.us-east-1	150				SRX5950811	uncalculated	uncalculated	Pacific Ocean: North Pacific Gyre\, Station ALOHA	NextSeq 500	22.75 N, 158 W	HSD20-02a-267-S2C010-0150-151221	PAIRED	RANDOM	METAGENOMIC	marine plankton metagenome	ILLUMINA	2019-06-07T00:00:00Z	2019-06-03T15:29:00Z	1	HSD20-02a-267-S2C010-0150	SRP092796
SRR9178324	WGS	299	164228332	PRJNA352737	SAMN11874735	MIMS.me,MIGS/MIMS/MIMARKS.water	63217256	SCOPE	2015-04-22	public	run.zq,sra,fastq	s3,gs,ncbi	ncbi.public,gs.US,s3.us-east-1	5				SRX5950810	uncalculated	uncalculated	Pacific Ocean: North Pacific Gyre\, Station ALOHA	NextSeq 500	22.75 N, 158 W	HSD20-02a-271-S2C004-0005-161107	PAIRED	RANDOM	METAGENOMIC	marine plankton metagenome	ILLUMINA	2019-06-07T00:00:00Z	2019-06-02T15:15:00Z	1	HSD20-02a-271-S2C004-0005	SRP092796
SRR9178325	WGS	299	187645727	PRJNA352737	SAMN11874737	MIMS.me,MIGS/MIMS/MIMARKS.water	68921355	SCOPE	2015-04-22	public	run.zq,sra,fastq	s3,gs,ncbi	ncbi.public,s3.us-east-1,gs.US	45				SRX5950809	uncalculated	uncalculated	Pacific Ocean: North Pacific Gyre\, Station ALOHA	NextSeq 500	22.75 N, 158 W	HSD20-02a-271-S2C004-0045-161107	PAIRED	RANDOM	METAGENOMIC	marine plankton metagenome	ILLUMINA	2019-06-07T00:00:00Z	2019-06-02T15:15:00Z	1	HSD20-02a-271-S2C004-0045	SRP092796
SRR9178326	WGS	300	3902526985	PRJNA352737	SAMN11874720	MIMS.me,MIGS/MIMS/MIMARKS.water	1749985174	SCOPE	2015-02-25	public	run.zq,sra,fastq	ncbi,s3,gs	s3.us-east-1,ncbi.public,gs.US	150				SRX5950808	uncalculated	uncalculated	Pacific Ocean: North Pacific Gyre\, Station ALOHA	NextSeq 500	22.75 N, 158 W	HSD20-02a-269-S2C008-0150-161103	PAIRED	RANDOM	METAGENOMIC	marine plankton metagenome	ILLUMINA	2019-06-07T00:00:00Z	2019-06-02T15:23:00Z	1	HSD20-02a-269-S2C008-0150	SRP092796
SRR9178327	WGS	299	4850814416	PRJNA352737	SAMN11874768	MIMS.me,MIGS/MIMS/MIMARKS.water	2051369284	SCOPE	2015-06-20	public	run.zq,sra,fastq	ncbi,gs,s3	s3.us-east-1,ncbi.public,gs.US	225				SRX5950807	uncalculated	uncalculated	Pacific Ocean: North Pacific Gyre\, Station ALOHA	NextSeq 500	22.75 N, 158 W	HSD20-02a-273-S2C010-0225-170209	PAIRED	RANDOM	METAGENOMIC	marine plankton metagenome	ILLUMINA	2019-06-07T00:00:00Z	2019-06-02T15:27:00Z	1	HSD20-02a-273-S2C010-0225	SRP092796
SRR9178328	WGS	300	4337252611	PRJNA352737	SAMN11874839	MIMS.me,MIGS/MIMS/MIMARKS.water	1964685514	SCOPE	2016-01-13	public	fastq,run.zq,sra	ncbi,s3,gs	gs.US,s3.us-east-1,ncbi.public	200				SRX5950806	uncalculated	uncalculated	Pacific Ocean: North Pacific Gyre\, Station ALOHA	NextSeq 500	22.75 N, 158 W	HSD20-02a-280-S2C009-0200-170217	PAIRED	RANDOM	METAGENOMIC	marine plankton metagenome	ILLUMINA	2019-06-07T00:00:00Z	2019-06-02T15:28:00Z	1	HSD20-02a-280-S2C009-0200	SRP092796
SRR9178329	WGS	300	3696926390	PRJNA352737	SAMN11874874	MIMS.me,MIGS/MIMS/MIMARKS.water	1622426711	SCOPE	2016-04-15	public	run.zq,fastq,sra	s3,ncbi,gs	ncbi.public,gs.US,s3.us-east-1	175				SRX5950805	uncalculated	uncalculated	Pacific Ocean: North Pacific Gyre\, Station ALOHA	NextSeq 500	22.75 N, 158 W	HSD20-02a-283-S2C007-0175-170410	PAIRED	RANDOM	METAGENOMIC	marine plankton metagenome	ILLUMINA	2019-06-07T00:00:00Z	2019-06-02T15:27:00Z	1	HSD20-02a-283-S2C007-0175	SRP092796
SRR9178330	WGS	299	8317997133	PRJNA352737	SAMN11874631	MIMS.me,MIGS/MIMS/MIMARKS.water	3518539775	SCOPE	2015-12-09	public	sra,run.zq,fastq	gs,s3,ncbi	s3.us-east-1,ncbi.public,gs.US	25				SRX5950804	uncalculated	uncalculated	Pacific Ocean: North Pacific Gyre\, Station ALOHA	NextSeq 500	22.75 N, 158 W	HSD00-20a-279-S2C004-0025-170501	PAIRED	RANDOM	METAGENOMIC	marine plankton metagenome	ILLUMINA	2019-06-07T00:00:00Z	2019-06-02T15:34:00Z	1	HSD00-20a-279-S2C004-0025	SRP092796
SRR9178331	WGS	300	9424198726	PRJNA352737	SAMN11874555	MIMS.me,MIGS/MIMS/MIMARKS.water	3896719593	SCOPE	2015-04-22	public	fastq,run.zq,sra	gs,s3,ncbi	s3.us-east-1,gs.US,ncbi.public	225				SRX5950803	uncalculated	uncalculated	Pacific Ocean: North Pacific Gyre\, Station ALOHA	NextSeq 500	22.75 N, 158 W	HSD00-20a-271-S2C009-0225-161007	PAIRED	RANDOM	METAGENOMIC	marine plankton metagenome	ILLUMINA	2019-06-07T00:00:00Z	2019-06-02T15:34:00Z	1	HSD00-20a-271-S2C009-0225	SRP092796
SRR9178332	WGS	299	10906000000	PRJNA352737	SAMN11874519	MIMS.me,MIGS/MIMS/MIMARKS.water	4381822730	SCOPE	2014-12-17	public	sra,fastq,run.zq	gs,s3,ncbi	ncbi.public,s3.us-east-1,gs.US	125				SRX5950802	uncalculated	uncalculated	Pacific Ocean: North Pacific Gyre\, Station ALOHA	NextSeq 500	22.75 N, 158 W	HSD00-20a-268-S2C009-0125-151215	PAIRED	RANDOM	METAGENOMIC	marine plankton metagenome	ILLUMINA	2019-06-07T00:00:00Z	2019-06-02T15:47:00Z	1	HSD00-20a-268-S2C009-0125	SRP092796
SRR9178333	WGS	298	9226823848	PRJNA352737	SAMN11874527	MIMS.me,MIGS/MIMS/MIMARKS.water	4322330111	SCOPE	2015-02-25	public	sra,run.zq,fastq	gs,ncbi,s3	s3.us-east-1,ncbi.public,gs.US	45				SRX5950801	uncalculated	uncalculated	Pacific Ocean: North Pacific Gyre\, Station ALOHA	NextSeq 500	22.75 N, 158 W	HSD00-20a-269-S2C004-0045-161125	PAIRED	RANDOM	METAGENOMIC	marine plankton metagenome	ILLUMINA	2019-06-07T00:00:00Z	2019-06-02T15:45:00Z	1	HSD00-20a-269-S2C004-0045	SRP092796
SRR9178334	WGS	300	10151000000	PRJNA352737	SAMN11874656	MIMS.me,MIGS/MIMS/MIMARKS.water	4654481376	SCOPE	2016-02-10	public	sra,run.zq,fastq	s3,gs,ncbi	ncbi.public,s3.us-east-1,gs.US	45				SRX5950800	uncalculated	uncalculated	Pacific Ocean: North Pacific Gyre\, Station ALOHA	NextSeq 500	22.75 N, 158 W	HSD00-20a-281-S2C004-0045-170417	PAIRED	RANDOM	METAGENOMIC	marine plankton metagenome	ILLUMINA	2019-06-07T00:00:00Z	2019-06-02T15:49:00Z	1	HSD00-20a-281-S2C004-0045	SRP092796
SRR9178335	WGS	297	8898854241	PRJNA352737	SAMN11874525	MIMS.me,MIGS/MIMS/MIMARKS.water	4183898822	SCOPE	2015-02-25	public	run.zq,fastq,sra	gs,s3,ncbi	ncbi.public,gs.US,s3.us-east-1	5				SRX5950799	uncalculated	uncalculated	Pacific Ocean: North Pacific Gyre\, Station ALOHA	NextSeq 500	22.75 N, 158 W	HSD00-20a-269-S2C004-0005-161125	PAIRED	RANDOM	METAGENOMIC	marine plankton metagenome	ILLUMINA	2019-06-07T00:00:00Z	2019-06-02T15:45:00Z	1	HSD00-20a-269-S2C004-0005	SRP092796
SRR9178336	WGS	298	16521000000	PRJNA352737	SAMN11874569	MIMS.me,MIGS/MIMS/MIMARKS.water	7566476759	SCOPE	2015-05-25	public	run.zq,fastq,sra	gs,s3,ncbi	s3.us-east-1,ncbi.public,gs.US	500				SRX5950798	uncalculated	uncalculated	Pacific Ocean: North Pacific Gyre\, Station ALOHA	NextSeq 500	22.75 N, 158 W	HSD00-20a-272-S2C013-0500-161221	PAIRED	RANDOM	METAGENOMIC	marine plankton metagenome	ILLUMINA	2019-06-07T00:00:00Z	2019-06-02T16:06:00Z	1	HSD00-20a-272-S2C013-0500	SRP092796
SRR9178337	WGS	299	12794000000	PRJNA352737	SAMN11874537	MIMS.me,MIGS/MIMS/MIMARKS.water	6048776552	SCOPE	2015-03-30	public	fastq,sra,run.zq	gs,ncbi,s3	s3.us-east-1,ncbi.public,gs.US	5				SRX5950797	uncalculated	uncalculated	Pacific Ocean: North Pacific Gyre\, Station ALOHA	NextSeq 500	22.75 N, 158 W	HSD00-20a-270-S2C007-0005-161122	PAIRED	RANDOM	METAGENOMIC	marine plankton metagenome	ILLUMINA	2019-06-07T00:00:00Z	2019-06-02T15:59:00Z	1	HSD00-20a-270-S2C007-0005	SRP092796
SRR9178338	WGS	300	9422710853	PRJNA352737	SAMN11874654	MIMS.me,MIGS/MIMS/MIMARKS.water	4327058459	SCOPE	2016-02-10	public	fastq,run.zq,sra	gs,s3,ncbi	ncbi.public,s3.us-east-1,gs.US	5				SRX5950796	uncalculated	uncalculated	Pacific Ocean: North Pacific Gyre\, Station ALOHA	NextSeq 500	22.75 N, 158 W	HSD00-20a-281-S2C004-0005-170417	PAIRED	RANDOM	METAGENOMIC	marine plankton metagenome	ILLUMINA	2019-06-07T00:00:00Z	2019-06-02T15:35:00Z	1	HSD00-20a-281-S2C004-0005	SRP092796
SRR9178339	WGS	300	7561935093	PRJNA352737	SAMN11874600	MIMS.me,MIGS/MIMS/MIMARKS.water	3539107194	SCOPE	2015-08-13	public	fastq,run.zq,sra	ncbi,gs,s3	gs.US,s3.us-east-1,ncbi.public	150				SRX5950795	uncalculated	uncalculated	Pacific Ocean: North Pacific Gyre\, Station ALOHA	NextSeq 500	22.75 N, 158 W	HSD00-20a-275-S2C007-0150-170419	PAIRED	RANDOM	METAGENOMIC	marine plankton metagenome	ILLUMINA	2019-06-07T00:00:00Z	2019-06-02T15:47:00Z	1	HSD00-20a-275-S2C007-0150	SRP092796
SRR9178340	WGS	302	2663094588	PRJNA352737	SAMN11874702	MIMS.me,MIGS/MIMS/MIMARKS.water	1664572835	SCOPE	2014-12-17	public	sra,run.zq,fastq	ncbi,gs,s3	s3.us-east-1,ncbi.public,gs.US	5				SRX5950794	uncalculated	uncalculated	Pacific Ocean: North Pacific Gyre\, Station ALOHA	NextSeq 500	22.75 N, 158 W	HSD20-02a-268-S2C004-0005-151221	PAIRED	RANDOM	METAGENOMIC	marine plankton metagenome	ILLUMINA	2019-06-07T00:00:00Z	2019-06-03T15:52:00Z	1	HSD20-02a-268-S2C004-0005	SRP092796
SRR9178341	WGS	300	4099755430	PRJNA352737	SAMN11874865	MIMS.me,MIGS/MIMS/MIMARKS.water	1819068955	SCOPE	2016-03-10	public	run.zq,sra,fastq	s3,gs,ncbi	s3.us-east-1,gs.US,ncbi.public	150				SRX5950793	uncalculated	uncalculated	Pacific Ocean: North Pacific Gyre\, Station ALOHA	NextSeq 500	22.75 N, 158 W	HSD20-02a-282-S2C014-0150-170410	PAIRED	RANDOM	METAGENOMIC	marine plankton metagenome	ILLUMINA	2019-06-07T00:00:00Z	2019-06-02T15:27:00Z	1	HSD20-02a-282-S2C014-0150	SRP092796
SRR9178342	WGS	300	3055684510	PRJNA352737	SAMN11874762	MIMS.me,MIGS/MIMS/MIMARKS.water	1281743975	SCOPE	2015-06-20	public	fastq,sra,run.zq	gs,ncbi,s3	s3.us-east-1,gs.US,ncbi.public	75				SRX5950792	uncalculated	uncalculated	Pacific Ocean: North Pacific Gyre\, Station ALOHA	NextSeq 500	22.75 N, 158 W	HSD20-02a-273-S2C005-0075-170209	PAIRED	RANDOM	METAGENOMIC	marine plankton metagenome	ILLUMINA	2019-06-07T00:00:00Z	2019-06-02T15:27:00Z	1	HSD20-02a-273-S2C005-0075	SRP092796
SRR9178343	WGS	300	4737013349	PRJNA352737	SAMN11874820	MIMS.me,MIGS/MIMS/MIMARKS.water	2134345616	SCOPE	2015-12-09	public	sra,fastq,run.zq	ncbi,gs,s3	gs.US,ncbi.public,s3.us-east-1	25				SRX5950791	uncalculated	uncalculated	Pacific Ocean: North Pacific Gyre\, Station ALOHA	NextSeq 500	22.75 N, 158 W	HSD20-02a-279-S2C004-0025-170412	PAIRED	RANDOM	METAGENOMIC	marine plankton metagenome	ILLUMINA	2019-06-07T00:00:00Z	2019-06-02T15:30:00Z	1	HSD20-02a-279-S2C004-0025	SRP092796
SRR9178344	WGS	300	6433228173	PRJNA352737	SAMN11874876	MIMS.me,MIGS/MIMS/MIMARKS.water	2857367065	SCOPE	2016-04-15	public	fastq,run.zq,sra	s3,gs,ncbi	gs.US,ncbi.public,s3.us-east-1	225				SRX5950790	uncalculated	uncalculated	Pacific Ocean: North Pacific Gyre\, Station ALOHA	NextSeq 500	22.75 N, 158 W	HSD20-02a-283-S2C009-0225-170410	PAIRED	RANDOM	METAGENOMIC	marine plankton metagenome	ILLUMINA	2019-06-07T00:00:00Z	2019-06-02T15:38:00Z	1	HSD20-02a-283-S2C009-0225	SRP092796
SRR9178345	WGS	300	6909384497	PRJNA352737	SAMN11874837	MIMS.me,MIGS/MIMS/MIMARKS.water	3126313565	SCOPE	2016-01-13	public	fastq,run.zq,sra	s3,ncbi,gs	ncbi.public,s3.us-east-1,gs.US	150				SRX5950789	uncalculated	uncalculated	Pacific Ocean: North Pacific Gyre\, Station ALOHA	NextSeq 500	22.75 N, 158 W	HSD20-02a-280-S2C007-0150-170217	PAIRED	RANDOM	METAGENOMIC	marine plankton metagenome	ILLUMINA	2019-06-07T00:00:00Z	2019-06-02T15:39:00Z	1	HSD20-02a-280-S2C007-0150	SRP092796
SRR9178346	WGS	300	7691913177	PRJNA352737	SAMN11874777	MIMS.me,MIGS/MIMS/MIMARKS.water	3265242056	SCOPE	2015-07-20	public	sra,run.zq,fastq	gs,ncbi,s3	ncbi.public,gs.US,s3.us-east-1	150				SRX5950788	uncalculated	uncalculated	Pacific Ocean: North Pacific Gyre\, Station ALOHA	NextSeq 500	22.75 N, 158 W	HSD20-02a-274-S2C008-0150-170209	PAIRED	RANDOM	METAGENOMIC	marine plankton metagenome	ILLUMINA	2019-06-07T00:00:00Z	2019-06-02T15:43:00Z	1	HSD20-02a-274-S2C008-0150	SRP092796
SRR9178347	WGS	300	2992484475	PRJNA352737	SAMN11874858	MIMS.me,MIGS/MIMS/MIMARKS.water	1305534658	SCOPE	2016-03-09	public	run.zq,fastq,sra	gs,s3,ncbi	s3.us-east-1,ncbi.public,gs.US	75				SRX5950787	uncalculated	uncalculated	Pacific Ocean: North Pacific Gyre\, Station ALOHA	NextSeq 500	22.75 N, 158 W	HSD20-02a-282-S2C004-0075-170410	PAIRED	RANDOM	METAGENOMIC	marine plankton metagenome	ILLUMINA	2019-06-07T00:00:00Z	2019-06-02T15:25:00Z	1	HSD20-02a-282-S2C004-0075	SRP092796
SRR9178348	WGS	300	8879908064	PRJNA352737	SAMN11874691	MIMS.me,MIGS/MIMS/MIMARKS.water	3973698904	SCOPE	2014-11-22	public	run.zq,fastq,sra	s3,ncbi,gs	gs.US,ncbi.public,s3.us-east-1	25				SRX5950786	uncalculated	uncalculated	Pacific Ocean: North Pacific Gyre\, Station ALOHA	NextSeq 500	22.75 N, 158 W	HSD20-02a-267-S2C010-0025-170212	PAIRED	RANDOM	METAGENOMIC	marine plankton metagenome	ILLUMINA	2019-06-07T00:00:00Z	2019-06-02T15:38:00Z	1	HSD20-02a-267-S2C010-0025	SRP092796
SRR9178349	WGS	299	87997714	PRJNA352737	SAMN11874747	MIMS.me,MIGS/MIMS/MIMARKS.water	33746357	SCOPE	2015-05-24	public	sra,run.zq,fastq	ncbi,gs,s3	s3.us-east-1,gs.US,ncbi.public	5				SRX5950785	uncalculated	uncalculated	Pacific Ocean: North Pacific Gyre\, Station ALOHA	NextSeq 500	22.75 N, 158 W	HSD20-02a-272-S2C005-0005-161107	PAIRED	RANDOM	METAGENOMIC	marine plankton metagenome	ILLUMINA	2019-06-07T00:00:00Z	2019-06-02T15:18:00Z	1	HSD20-02a-272-S2C005-0005	SRP092796
SRR9178350	WGS	300	5427894020	PRJNA352737	SAMN11874825	MIMS.me,MIGS/MIMS/MIMARKS.water	2436342211	SCOPE	2015-12-09	public	fastq,run.zq,sra	ncbi,gs,s3	s3.us-east-1,gs.US,ncbi.public	150				SRX5950784	uncalculated	uncalculated	Pacific Ocean: North Pacific Gyre\, Station ALOHA	NextSeq 500	22.75 N, 158 W	HSD20-02a-279-S2C007-0150-170412	PAIRED	RANDOM	METAGENOMIC	marine plankton metagenome	ILLUMINA	2019-06-07T00:00:00Z	2019-06-02T15:37:00Z	1	HSD20-02a-279-S2C007-0150	SRP092796
SRR9178351	WGS	300	5342930527	PRJNA352737	SAMN11874734	MIMS.me,MIGS/MIMS/MIMARKS.water	2398808820	SCOPE	2015-03-30	public	run.zq,fastq,sra	ncbi,gs,s3	ncbi.public,s3.us-east-1,gs.US	500				SRX5950783	uncalculated	uncalculated	Pacific Ocean: North Pacific Gyre\, Station ALOHA	NextSeq 500	22.75 N, 158 W	HSD20-02a-270-S2C010-0500-161103	PAIRED	RANDOM	METAGENOMIC	marine plankton metagenome	ILLUMINA	2019-06-07T00:00:00Z	2019-06-02T15:32:00Z	1	HSD20-02a-270-S2C010-0500	SRP092796
SRR9178352	WGS	300	6073847573	PRJNA352737	SAMN11874805	MIMS.me,MIGS/MIMS/MIMARKS.water	2768750790	SCOPE	2015-10-14	public	run.zq,fastq,sra	ncbi,gs,s3	ncbi.public,gs.US,s3.us-east-1	250				SRX5950782	uncalculated	uncalculated	Pacific Ocean: North Pacific Gyre\, Station ALOHA	NextSeq 500	22.75 N, 158 W	HSD20-02a-277-S2C009-0250-170214	PAIRED	RANDOM	METAGENOMIC	marine plankton metagenome	ILLUMINA	2019-06-07T00:00:00Z	2019-06-02T15:37:00Z	1	HSD20-02a-277-S2C009-0250	SRP092796
SRR9178353	WGS	299	16081000000	PRJNA352737	SAMN11874537	MIMS.me,MIGS/MIMS/MIMARKS.water	7782813402	SCOPE	2015-03-30	public	sra,run.zq,fastq	ncbi,gs,s3	s3.us-east-1,gs.US,ncbi.public	5				SRX5950781	uncalculated	uncalculated	Pacific Ocean: North Pacific Gyre\, Station ALOHA	NextSeq 500	22.75 N, 158 W	HSD00-20a-270-S2C007-0005-161020	PAIRED	RANDOM	METAGENOMIC	marine plankton metagenome	ILLUMINA	2019-06-07T00:00:00Z	2019-06-02T15:48:00Z	1	HSD00-20a-270-S2C007-0005	SRP092796
SRR9178354	WGS	300	9928518717	PRJNA352737	SAMN11874638	MIMS.me,MIGS/MIMS/MIMARKS.water	4307002406	SCOPE	2015-12-09	public	run.zq,fastq,sra	gs,s3,ncbi	ncbi.public,gs.US,s3.us-east-1	200				SRX5950780	uncalculated	uncalculated	Pacific Ocean: North Pacific Gyre\, Station ALOHA	NextSeq 500	22.75 N, 158 W	HSD00-20a-279-S2C009-0200-170501	PAIRED	RANDOM	METAGENOMIC	marine plankton metagenome	ILLUMINA	2019-06-07T00:00:00Z	2019-06-02T15:48:00Z	1	HSD00-20a-279-S2C009-0200	SRP092796
SRR9178355	WGS	299	11378000000	PRJNA352737	SAMN11874672	MIMS.me,MIGS/MIMS/MIMARKS.water	4991538282	SCOPE	2016-03-09	public	fastq,sra,run.zq	gs,s3,ncbi	ncbi.public,s3.us-east-1,gs.US	250				SRX5950779	uncalculated	uncalculated	Pacific Ocean: North Pacific Gyre\, Station ALOHA	NextSeq 500	22.75 N, 158 W	HSD00-20a-282-S2C006-0250-170504	PAIRED	RANDOM	METAGENOMIC	marine plankton metagenome	ILLUMINA	2019-06-07T00:00:00Z	2019-06-02T15:46:00Z	1	HSD00-20a-282-S2C006-0250	SRP092796
SRR9178356	WGS	299	10901000000	PRJNA352737	SAMN11874622	MIMS.me,MIGS/MIMS/MIMARKS.water	5121490686	SCOPE	2015-11-14	public	run.zq,sra,fastq	ncbi,s3,gs	ncbi.public,s3.us-east-1,gs.US	100				SRX5950778	uncalculated	uncalculated	Pacific Ocean: North Pacific Gyre\, Station ALOHA	NextSeq 500	22.75 N, 158 W	HSD00-20a-278-S2C006-0100-161217	PAIRED	RANDOM	METAGENOMIC	marine plankton metagenome	ILLUMINA	2019-06-07T00:00:00Z	2019-06-02T15:57:00Z	1	HSD00-20a-278-S2C006-0100	SRP092796
SRR9178357	WGS	300	2366766766	PRJNA352737	SAMN11874504	MIMS.me,MIGS/MIMS/MIMARKS.water	865612096	SCOPE	2014-11-22	public	sra,run.zq,fastq	s3,ncbi,gs	gs.US,s3.us-east-1,ncbi.public	75				SRX5950777	uncalculated	uncalculated	Pacific Ocean: North Pacific Gyre\, Station ALOHA	NextSeq 500	22.75 N, 158 W	HSD00-20a-267-S2C010-0075-151124	PAIRED	RANDOM	METAGENOMIC	marine plankton metagenome	ILLUMINA	2019-06-07T00:00:00Z	2019-06-02T15:23:00Z	1	HSD00-20a-267-S2C010-0075	SRP092796
SRR9178358	WGS	296	10793000000	PRJNA352737	SAMN11874528	MIMS.me,MIGS/MIMS/MIMARKS.water	5253308479	SCOPE	2015-02-25	public	run.zq,sra,fastq	gs,s3,ncbi	s3.us-east-1,ncbi.public,gs.US	75				SRX5950776	uncalculated	uncalculated	Pacific Ocean: North Pacific Gyre\, Station ALOHA	NextSeq 500	22.75 N, 158 W	HSD00-20a-269-S2C004-0075-160909	PAIRED	RANDOM	METAGENOMIC	marine plankton metagenome	ILLUMINA	2019-06-07T00:00:00Z	2019-06-02T15:39:00Z	1	HSD00-20a-269-S2C004-0075	SRP092796
SRR9178359	WGS	300	5063843911	PRJNA352737	SAMN11874504	MIMS.me,MIGS/MIMS/MIMARKS.water	2024011973	SCOPE	2014-11-22	public	fastq,sra,run.zq	gs,s3,ncbi	ncbi.public,gs.US,s3.us-east-1	75				SRX5950775	uncalculated	uncalculated	Pacific Ocean: North Pacific Gyre\, Station ALOHA	NextSeq 500	22.75 N, 158 W	HSD00-20a-267-S2C010-0075-151215	PAIRED	RANDOM	METAGENOMIC	marine plankton metagenome	ILLUMINA	2019-06-07T00:00:00Z	2019-06-02T15:32:00Z	1	HSD00-20a-267-S2C010-0075	SRP092796
SRR9178360	WGS	300	4224580781	PRJNA352737	SAMN11874507	MIMS.me,MIGS/MIMS/MIMARKS.water	1561791294	SCOPE	2014-11-22	public	run.zq,sra,fastq	ncbi,s3,gs	s3.us-east-1,gs.US,ncbi.public	150				SRX5950774	uncalculated	uncalculated	Pacific Ocean: North Pacific Gyre\, Station ALOHA	NextSeq 500	22.75 N, 158 W	HSD00-20a-267-S2C010-0150-151124	PAIRED	RANDOM	METAGENOMIC	marine plankton metagenome	ILLUMINA	2019-06-07T00:00:00Z	2019-06-02T15:25:00Z	1	HSD00-20a-267-S2C010-0150	SRP092796
SRR9178361	WGS	299	9432047676	PRJNA352737	SAMN11874588	MIMS.me,MIGS/MIMS/MIMARKS.water	4322040144	SCOPE	2015-07-20	public	sra,run.zq,fastq	gs,ncbi,s3	s3.us-east-1,ncbi.public,gs.US	150				SRX5950773	uncalculated	uncalculated	Pacific Ocean: North Pacific Gyre\, Station ALOHA	NextSeq 500	22.75 N, 158 W	HSD00-20a-274-S2C008-0150-161205	PAIRED	RANDOM	METAGENOMIC	marine plankton metagenome	ILLUMINA	2019-06-07T00:00:00Z	2019-06-02T15:40:00Z	1	HSD00-20a-274-S2C008-0150	SRP092796
SRR9178362	WGS	299	9750404609	PRJNA352737	SAMN11874609	MIMS.me,MIGS/MIMS/MIMARKS.water	4430784015	SCOPE	2015-10-14	public	sra,fastq,run.zq	gs,s3,ncbi	s3.us-east-1,ncbi.public,gs.US	75				SRX5950772	uncalculated	uncalculated	Pacific Ocean: North Pacific Gyre\, Station ALOHA	NextSeq 500	22.75 N, 158 W	HSD00-20a-277-S2C004-0075-161215	PAIRED	RANDOM	METAGENOMIC	marine plankton metagenome	ILLUMINA	2019-06-07T00:00:00Z	2019-06-02T15:36:00Z	1	HSD00-20a-277-S2C004-0075	SRP092796
SRR9178363	WGS	302	2705062320	PRJNA352737	SAMN11874705	MIMS.me,MIGS/MIMS/MIMARKS.water	1692047494	SCOPE	2014-12-17	public	run.zq,sra,fastq	gs,s3,ncbi	gs.US,s3.us-east-1,ncbi.public	75				SRX5950771	uncalculated	uncalculated	Pacific Ocean: North Pacific Gyre\, Station ALOHA	NextSeq 500	22.75 N, 158 W	HSD20-02a-268-S2C004-0075-151221	PAIRED	RANDOM	METAGENOMIC	marine plankton metagenome	ILLUMINA	2019-06-07T00:00:00Z	2019-06-03T15:47:00Z	1	HSD20-02a-268-S2C004-0075	SRP092796
SRR9178364	WGS	300	5610167772	PRJNA352737	SAMN11874860	MIGS/MIMS/MIMARKS.water,MIMS.me	2470341792	SCOPE	2016-03-09	public	sra,run.zq,fastq	s3,ncbi,gs	ncbi.public,gs.US,s3.us-east-1	225				SRX5950770	uncalculated	uncalculated	Pacific Ocean: North Pacific Gyre\, Station ALOHA	NextSeq 500	22.75 N, 158 W	HSD20-02a-282-S2C006-0225-170410	PAIRED	RANDOM	METAGENOMIC	marine plankton metagenome	ILLUMINA	2019-06-07T00:00:00Z	2019-06-02T15:33:00Z	1	HSD20-02a-282-S2C006-0225	SRP092796
SRR9178365	WGS	300	4420454675	PRJNA352737	SAMN11874812	MIMS.me,MIGS/MIMS/MIMARKS.water	2116283935	SCOPE	2015-11-14	public	run.zq,sra,fastq	s3,ncbi,gs	gs.US,s3.us-east-1,ncbi.public	125				SRX5950769	uncalculated	uncalculated	Pacific Ocean: North Pacific Gyre\, Station ALOHA	NextSeq 500	22.75 N, 158 W	HSD20-02a-278-S2C006-0125-170221	PAIRED	RANDOM	METAGENOMIC	marine plankton metagenome	ILLUMINA	2019-06-07T00:00:00Z	2019-06-02T15:25:00Z	1	HSD20-02a-278-S2C006-0125	SRP092796
SRR9178366	WGS	286	5666535	PRJNA352737	SAMN11874501	MIMS.me,MIGS/MIMS/MIMARKS.water	2196256	SCOPE	2014-11-22	public	sra,run.zq,fastq	gs,s3,ncbi	gs.US,s3.us-east-1,ncbi.public	5				SRX5950768	uncalculated	uncalculated	Pacific Ocean: North Pacific Gyre\, Station ALOHA	NextSeq 500	22.75 N, 158 W	HSD00-20a-267-S2C010-0005-151124	PAIRED	RANDOM	METAGENOMIC	marine plankton metagenome	ILLUMINA	2019-06-07T00:00:00Z	2019-06-02T15:17:00Z	1	HSD00-20a-267-S2C010-0005	SRP092796
SRR9178367	WGS	300	7288107197	PRJNA352737	SAMN11874596	MIMS.me,MIGS/MIMS/MIMARKS.water	3353025292	SCOPE	2015-08-13	public	fastq,run.zq,sra	gs,ncbi,s3	gs.US,ncbi.public,s3.us-east-1	45				SRX5950767	uncalculated	uncalculated	Pacific Ocean: North Pacific Gyre\, Station ALOHA	NextSeq 500	22.75 N, 158 W	HSD00-20a-275-S2C004-0045-170419	PAIRED	RANDOM	METAGENOMIC	marine plankton metagenome	ILLUMINA	2019-06-07T00:00:00Z	2019-06-02T15:31:00Z	1	HSD00-20a-275-S2C004-0045	SRP092796
SRR9178368	WGS	297	11056000000	PRJNA352737	SAMN11874525	MIMS.me,MIGS/MIMS/MIMARKS.water	5367360670	SCOPE	2015-02-25	public	sra,run.zq,fastq	s3,gs,ncbi	ncbi.public,gs.US,s3.us-east-1	5				SRX5950766	uncalculated	uncalculated	Pacific Ocean: North Pacific Gyre\, Station ALOHA	NextSeq 500	22.75 N, 158 W	HSD00-20a-269-S2C004-0005-160909	PAIRED	RANDOM	METAGENOMIC	marine plankton metagenome	ILLUMINA	2019-06-07T00:00:00Z	2019-06-02T15:56:00Z	1	HSD00-20a-269-S2C004-0005	SRP092796
SRR9178369	WGS	299	6360887105	PRJNA352737	SAMN11874613	MIMS.me,MIGS/MIMS/MIMARKS.water	2940990704	SCOPE	2015-10-14	public	fastq,run.zq,sra	ncbi,s3,gs	ncbi.public,s3.us-east-1,gs.US	175				SRX5950765	uncalculated	uncalculated	Pacific Ocean: North Pacific Gyre\, Station ALOHA	NextSeq 500	22.75 N, 158 W	HSD00-20a-277-S2C007-0175-161215	PAIRED	RANDOM	METAGENOMIC	marine plankton metagenome	ILLUMINA	2019-06-07T00:00:00Z	2019-06-02T15:40:00Z	1	HSD00-20a-277-S2C007-0175	SRP092796
SRR9178370	WGS	296	8912275843	PRJNA352737	SAMN11874531	MIMS.me,MIGS/MIMS/MIMARKS.water	4211334217	SCOPE	2015-02-25	public	fastq,sra,run.zq	gs,s3,ncbi	s3.us-east-1,ncbi.public,gs.US	150				SRX5950764	uncalculated	uncalculated	Pacific Ocean: North Pacific Gyre\, Station ALOHA	NextSeq 500	22.75 N, 158 W	HSD00-20a-269-S2C008-0150-161125	PAIRED	RANDOM	METAGENOMIC	marine plankton metagenome	ILLUMINA	2019-06-07T00:00:00Z	2019-06-02T15:33:00Z	1	HSD00-20a-269-S2C008-0150	SRP092796
SRR9178371	WGS	300	9296135646	PRJNA352737	SAMN11874660	MIMS.me,MIGS/MIMS/MIMARKS.water	4297670549	SCOPE	2016-02-10	public	sra,run.zq,fastq	gs,s3,ncbi	gs.US,s3.us-east-1,ncbi.public	150				SRX5950763	uncalculated	uncalculated	Pacific Ocean: North Pacific Gyre\, Station ALOHA	NextSeq 500	22.75 N, 158 W	HSD00-20a-281-S2C007-0150-170417	PAIRED	RANDOM	METAGENOMIC	marine plankton metagenome	ILLUMINA	2019-06-07T00:00:00Z	2019-06-02T15:43:00Z	1	HSD00-20a-281-S2C007-0150	SRP092796
SRR9178372	WGS	298	15126000000	PRJNA352737	SAMN11874535	MIMS.me,MIGS/MIMS/MIMARKS.water	7372000844	SCOPE	2015-02-25	public	fastq,run.zq,sra	gs,s3,ncbi	gs.US,ncbi.public,s3.us-east-1	250				SRX5950762	uncalculated	uncalculated	Pacific Ocean: North Pacific Gyre\, Station ALOHA	NextSeq 500	22.75 N, 158 W	HSD00-20a-269-S2C010-0250-160909	PAIRED	RANDOM	METAGENOMIC	marine plankton metagenome	ILLUMINA	2019-06-07T00:00:00Z	2019-06-02T16:07:00Z	1	HSD00-20a-269-S2C010-0250	SRP092796
SRR9178373	WGS	300	9446085147	PRJNA352737	SAMN11874601	MIGS/MIMS/MIMARKS.water,MIMS.me	4374011154	SCOPE	2015-08-13	public	sra,run.zq,fastq	s3,ncbi,gs	s3.us-east-1,gs.US,ncbi.public	175				SRX5950761	uncalculated	uncalculated	Pacific Ocean: North Pacific Gyre\, Station ALOHA	NextSeq 500	22.75 N, 158 W	HSD00-20a-275-S2C007-0175-170419	PAIRED	RANDOM	METAGENOMIC	marine plankton metagenome	ILLUMINA	2019-06-07T00:00:00Z	2019-06-02T15:46:00Z	1	HSD00-20a-275-S2C007-0175	SRP092796
SRR9178374	WGS	299	9190774524	PRJNA352737	SAMN11874650	MIMS.me,MIGS/MIMS/MIMARKS.water	3940440265	SCOPE	2016-01-13	public	fastq,run.zq,sra	s3,ncbi,gs	ncbi.public,gs.US,s3.us-east-1	200				SRX5950760	uncalculated	uncalculated	Pacific Ocean: North Pacific Gyre\, Station ALOHA	NextSeq 500	22.75 N, 158 W	HSD00-20a-280-S2C009-0200-170508	PAIRED	RANDOM	METAGENOMIC	marine plankton metagenome	ILLUMINA	2019-06-07T00:00:00Z	2019-06-02T15:43:00Z	1	HSD00-20a-280-S2C009-0200	SRP092796
SRR9178375	WGS	298	7821820179	PRJNA352737	SAMN11874594	MIMS.me,MIGS/MIMS/MIMARKS.water	3597970450	SCOPE	2015-08-13	public	fastq,sra,run.zq	gs,s3,ncbi	gs.US,s3.us-east-1,ncbi.public	5				SRX5950759	uncalculated	uncalculated	Pacific Ocean: North Pacific Gyre\, Station ALOHA	NextSeq 500	22.75 N, 158 W	HSD00-20a-275-S2C004-0005-170419	PAIRED	RANDOM	METAGENOMIC	marine plankton metagenome	ILLUMINA	2019-06-07T00:00:00Z	2019-06-02T15:39:00Z	1	HSD00-20a-275-S2C004-0005	SRP092796
SRR9178376	WGS	300	6436529940	PRJNA352737	SAMN11874793	MIMS.me,MIGS/MIMS/MIMARKS.water	2932703140	SCOPE	2015-08-13	public	fastq,sra,run.zq	gs,ncbi,s3	s3.us-east-1,ncbi.public,gs.US	250				SRX5950758	uncalculated	uncalculated	Pacific Ocean: North Pacific Gyre\, Station ALOHA	NextSeq 500	22.75 N, 158 W	HSD20-02a-275-S2C009-0250-170214	PAIRED	RANDOM	METAGENOMIC	marine plankton metagenome	ILLUMINA	2019-06-07T00:00:00Z	2019-06-02T15:33:00Z	1	HSD20-02a-275-S2C009-0250	SRP092796
SRR9178377	WGS	299	3289336773	PRJNA352737	SAMN11874822	MIMS.me,MIGS/MIMS/MIMARKS.water	1579334051	SCOPE	2015-12-09	public	sra,run.zq,fastq	ncbi,gs,s3	ncbi.public,s3.us-east-1,gs.US	75				SRX5950757	uncalculated	uncalculated	Pacific Ocean: North Pacific Gyre\, Station ALOHA	NextSeq 500	22.75 N, 158 W	HSD20-02a-279-S2C004-0075-170221	PAIRED	RANDOM	METAGENOMIC	marine plankton metagenome	ILLUMINA	2019-06-07T00:00:00Z	2019-06-02T15:31:00Z	1	HSD20-02a-279-S2C004-0075	SRP092796
SRR9178378	WGS	300	3615297618	PRJNA352737	SAMN11874795	MIMS.me,MIGS/MIMS/MIMARKS.water	1632372040	SCOPE	2015-10-14	public	sra,fastq,run.zq	ncbi,s3,gs	gs.US,ncbi.public,s3.us-east-1	5				SRX5950756	uncalculated	uncalculated	Pacific Ocean: North Pacific Gyre\, Station ALOHA	NextSeq 500	22.75 N, 158 W	HSD20-02a-277-S2C004-0005-170214	PAIRED	RANDOM	METAGENOMIC	marine plankton metagenome	ILLUMINA	2019-06-07T00:00:00Z	2019-06-02T15:27:00Z	1	HSD20-02a-277-S2C004-0005	SRP092796
SRR9178379	WGS	300	5128435542	PRJNA352737	SAMN11874830	MIMS.me,MIGS/MIMS/MIMARKS.water	2452064680	SCOPE	2015-12-10	public	run.zq,sra,fastq	s3,ncbi,gs	gs.US,ncbi.public,s3.us-east-1	500				SRX5950755	uncalculated	uncalculated	Pacific Ocean: North Pacific Gyre\, Station ALOHA	NextSeq 500	22.75 N, 158 W	HSD20-02a-279-S2C012-0500-170221	PAIRED	RANDOM	METAGENOMIC	marine plankton metagenome	ILLUMINA	2019-06-07T00:00:00Z	2019-06-02T15:32:00Z	1	HSD20-02a-279-S2C012-0500	SRP092796
SRR9178380	WGS	299	4132617370	PRJNA352737	SAMN11874824	MIMS.me,MIGS/MIMS/MIMARKS.water	1971448926	SCOPE	2015-12-09	public	run.zq,fastq,sra	s3,gs,ncbi	gs.US,s3.us-east-1,ncbi.public	125				SRX5950754	uncalculated	uncalculated	Pacific Ocean: North Pacific Gyre\, Station ALOHA	NextSeq 500	22.75 N, 158 W	HSD20-02a-279-S2C007-0125-170221	PAIRED	RANDOM	METAGENOMIC	marine plankton metagenome	ILLUMINA	2019-06-07T00:00:00Z	2019-06-02T15:32:00Z	1	HSD20-02a-279-S2C007-0125	SRP092796
SRR9178381	WGS	300	3659443398	PRJNA352737	SAMN11874797	MIMS.me,MIGS/MIMS/MIMARKS.water	1665185758	SCOPE	2015-10-14	public	run.zq,sra,fastq	gs,s3,ncbi	ncbi.public,s3.us-east-1,gs.US	45				SRX5950753	uncalculated	uncalculated	Pacific Ocean: North Pacific Gyre\, Station ALOHA	NextSeq 500	22.75 N, 158 W	HSD20-02a-277-S2C004-0045-170214	PAIRED	RANDOM	METAGENOMIC	marine plankton metagenome	ILLUMINA	2019-06-07T00:00:00Z	2019-06-02T15:30:00Z	1	HSD20-02a-277-S2C004-0045	SRP092796
SRR9178382	WGS	300	7186576836	PRJNA352737	SAMN11874802	MIMS.me,MIGS/MIMS/MIMARKS.water	3248537230	SCOPE	2015-10-14	public	fastq,sra,run.zq	gs,ncbi,s3	gs.US,ncbi.public,s3.us-east-1	175				SRX5950752	uncalculated	uncalculated	Pacific Ocean: North Pacific Gyre\, Station ALOHA	NextSeq 500	22.75 N, 158 W	HSD20-02a-277-S2C007-0175-170214	PAIRED	RANDOM	METAGENOMIC	marine plankton metagenome	ILLUMINA	2019-06-07T00:00:00Z	2019-06-02T15:40:00Z	1	HSD20-02a-277-S2C007-0175	SRP092796
SRR9178383	WGS	300	5953657287	PRJNA352737	SAMN11874792	MIMS.me,MIGS/MIMS/MIMARKS.water	2702414607	SCOPE	2015-08-13	public	run.zq,sra,fastq	gs,ncbi,s3	ncbi.public,gs.US,s3.us-east-1	225				SRX5950751	uncalculated	uncalculated	Pacific Ocean: North Pacific Gyre\, Station ALOHA	NextSeq 500	22.75 N, 158 W	HSD20-02a-275-S2C009-0225-170214	PAIRED	RANDOM	METAGENOMIC	marine plankton metagenome	ILLUMINA	2019-06-07T00:00:00Z	2019-06-02T15:34:00Z	1	HSD20-02a-275-S2C009-0225	SRP092796
SRR9178384	WGS	300	3963552930	PRJNA352737	SAMN11874758	MIMS.me,MIGS/MIMS/MIMARKS.water	1733850898	SCOPE	2015-05-25	public	sra,run.zq,fastq	gs,s3,ncbi	ncbi.public,gs.US,s3.us-east-1	500				SRX5950750	uncalculated	uncalculated	Pacific Ocean: North Pacific Gyre\, Station ALOHA	NextSeq 500	22.75 N, 158 W	HSD20-02a-272-S2C013-0500-161130	PAIRED	RANDOM	METAGENOMIC	marine plankton metagenome	ILLUMINA	2019-06-07T00:00:00Z	2019-06-02T15:28:00Z	1	HSD20-02a-272-S2C013-0500	SRP092796
SRR9178385	WGS	299	4352363702	PRJNA352737	SAMN11874813	MIMS.me,MIGS/MIMS/MIMARKS.water	2082655690	SCOPE	2015-11-14	public	run.zq,fastq,sra	gs,s3,ncbi	s3.us-east-1,ncbi.public,gs.US	150				SRX5950749	uncalculated	uncalculated	Pacific Ocean: North Pacific Gyre\, Station ALOHA	NextSeq 500	22.75 N, 158 W	HSD20-02a-278-S2C006-0150-170221	PAIRED	RANDOM	METAGENOMIC	marine plankton metagenome	ILLUMINA	2019-06-07T00:00:00Z	2019-06-02T15:30:00Z	1	HSD20-02a-278-S2C006-0150	SRP092796
SRR9178386	WGS	300	9462692664	PRJNA352737	SAMN11874711	MIMS.me,MIGS/MIMS/MIMARKS.water	4280137891	SCOPE	2014-12-18	public	run.zq,fastq,sra	ncbi,gs,s3	ncbi.public,gs.US,s3.us-east-1	200				SRX5950748	uncalculated	uncalculated	Pacific Ocean: North Pacific Gyre\, Station ALOHA	NextSeq 500	22.75 N, 158 W	HSD20-02a-268-S2C011-0200-170212	PAIRED	RANDOM	METAGENOMIC	marine plankton metagenome	ILLUMINA	2019-06-07T00:00:00Z	2019-06-02T15:53:00Z	1	HSD20-02a-268-S2C011-0200	SRP092796
SRR9178387	WGS	300	2736970463	PRJNA352737	SAMN11874857	MIMS.me,MIGS/MIMS/MIMARKS.water	1192223298	SCOPE	2016-03-09	public	run.zq,fastq,sra	gs,s3,ncbi	ncbi.public,gs.US,s3.us-east-1	45				SRX5950747	uncalculated	uncalculated	Pacific Ocean: North Pacific Gyre\, Station ALOHA	NextSeq 500	22.75 N, 158 W	HSD20-02a-282-S2C004-0045-170410	PAIRED	RANDOM	METAGENOMIC	marine plankton metagenome	ILLUMINA	2019-06-07T00:00:00Z	2019-06-02T15:26:00Z	1	HSD20-02a-282-S2C004-0045	SRP092796
SRR9178388	WGS	299	4658751000	PRJNA352737	SAMN11874825	MIMS.me,MIGS/MIMS/MIMARKS.water	2222333501	SCOPE	2015-12-09	public	run.zq,fastq,sra	s3,gs,ncbi	ncbi.public,s3.us-east-1,gs.US	150				SRX5950746	uncalculated	uncalculated	Pacific Ocean: North Pacific Gyre\, Station ALOHA	NextSeq 500	22.75 N, 158 W	HSD20-02a-279-S2C007-0150-170221	PAIRED	RANDOM	METAGENOMIC	marine plankton metagenome	ILLUMINA	2019-06-07T00:00:00Z	2019-06-02T15:35:00Z	1	HSD20-02a-279-S2C007-0150	SRP092796
SRR9178389	WGS	300	6202065681	PRJNA352737	SAMN11874830	MIMS.me,MIGS/MIMS/MIMARKS.water	2803811381	SCOPE	2015-12-10	public	sra,fastq,run.zq	ncbi,s3,gs	s3.us-east-1,gs.US,ncbi.public	500				SRX5950745	uncalculated	uncalculated	Pacific Ocean: North Pacific Gyre\, Station ALOHA	NextSeq 500	22.75 N, 158 W	HSD20-02a-279-S2C012-0500-170412	PAIRED	RANDOM	METAGENOMIC	marine plankton metagenome	ILLUMINA	2019-06-07T00:00:00Z	2019-06-02T15:34:00Z	1	HSD20-02a-279-S2C012-0500	SRP092796
SRR9178390	WGS	299	4950607082	PRJNA352737	SAMN11874824	MIMS.me,MIGS/MIMS/MIMARKS.water	2219964338	SCOPE	2015-12-09	public	sra,run.zq,fastq	s3,ncbi,gs	gs.US,s3.us-east-1,ncbi.public	125				SRX5950744	uncalculated	uncalculated	Pacific Ocean: North Pacific Gyre\, Station ALOHA	NextSeq 500	22.75 N, 158 W	HSD20-02a-279-S2C007-0125-170412	PAIRED	RANDOM	METAGENOMIC	marine plankton metagenome	ILLUMINA	2019-06-07T00:00:00Z	2019-06-02T15:32:00Z	1	HSD20-02a-279-S2C007-0125	SRP092796
SRR9178391	WGS	300	2802356955	PRJNA352737	SAMN11874855	MIMS.me,MIGS/MIMS/MIMARKS.water	1228258134	SCOPE	2016-03-09	public	sra,run.zq,fastq	gs,s3,ncbi	s3.us-east-1,gs.US,ncbi.public	5				SRX5950743	uncalculated	uncalculated	Pacific Ocean: North Pacific Gyre\, Station ALOHA	NextSeq 500	22.75 N, 158 W	HSD20-02a-282-S2C004-0005-170410	PAIRED	RANDOM	METAGENOMIC	marine plankton metagenome	ILLUMINA	2019-06-07T00:00:00Z	2019-06-02T15:28:00Z	1	HSD20-02a-282-S2C004-0005	SRP092796
SRR9178392	WGS	302	3346538406	PRJNA352737	SAMN11874707	MIMS.me,MIGS/MIMS/MIMARKS.water	2089794044	SCOPE	2014-12-17	public	run.zq,fastq,sra	ncbi,s3,gs	gs.US,ncbi.public,s3.us-east-1	100				SRX5950742	uncalculated	uncalculated	Pacific Ocean: North Pacific Gyre\, Station ALOHA	NextSeq 500	22.75 N, 158 W	HSD20-02a-268-S2C009-0100-151221	PAIRED	RANDOM	METAGENOMIC	marine plankton metagenome	ILLUMINA	2019-06-07T00:00:00Z	2019-06-03T16:13:00Z	1	HSD20-02a-268-S2C009-0100	SRP092796
SRR9178393	WGS	302	2257374198	PRJNA352737	SAMN11874690	MIMS.me,MIGS/MIMS/MIMARKS.water	1411262119	SCOPE	2014-11-22	public	fastq,sra,run.zq	gs,ncbi,s3	ncbi.public,s3.us-east-1,gs.US	5				SRX5950741	uncalculated	uncalculated	Pacific Ocean: North Pacific Gyre\, Station ALOHA	NextSeq 500	22.75 N, 158 W	HSD20-02a-267-S2C010-0005-151221	PAIRED	RANDOM	METAGENOMIC	marine plankton metagenome	ILLUMINA	2019-06-07T00:00:00Z	2019-06-03T15:23:00Z	1	HSD20-02a-267-S2C010-0005	SRP092796
SRR9178394	WGS	300	5060333033	PRJNA352737	SAMN11874787	MIMS.me,MIGS/MIMS/MIMARKS.water	2281351939	SCOPE	2015-08-13	public	run.zq,sra,fastq	s3,gs,ncbi	s3.us-east-1,gs.US,ncbi.public	100				SRX5950740	uncalculated	uncalculated	Pacific Ocean: North Pacific Gyre\, Station ALOHA	NextSeq 500	22.75 N, 158 W	HSD20-02a-275-S2C007-0100-170214	PAIRED	RANDOM	METAGENOMIC	marine plankton metagenome	ILLUMINA	2019-06-07T00:00:00Z	2019-06-02T15:33:00Z	1	HSD20-02a-275-S2C007-0100	SRP092796
SRR9178395	WGS	296	5795457979	PRJNA352737	SAMN11874782	MIMS.me,MIGS/MIMS/MIMARKS.water	2464859973	SCOPE	2015-07-21	public	fastq,run.zq,sra	ncbi,s3,gs	s3.us-east-1,ncbi.public,gs.US	500				SRX5950739	uncalculated	uncalculated	Pacific Ocean: North Pacific Gyre\, Station ALOHA	NextSeq 500	22.75 N, 158 W	HSD20-02a-274-S2C013-0500-170209	PAIRED	RANDOM	METAGENOMIC	marine plankton metagenome	ILLUMINA	2019-06-07T00:00:00Z	2019-06-02T15:38:00Z	1	HSD20-02a-274-S2C013-0500	SRP092796
SRR9178396	WGS	300	4007742013	PRJNA352737	SAMN11874821	MIMS.me,MIGS/MIMS/MIMARKS.water	1914952519	SCOPE	2015-12-09	public	run.zq,fastq,sra	gs,s3,ncbi	ncbi.public,s3.us-east-1,gs.US	45				SRX5950738	uncalculated	uncalculated	Pacific Ocean: North Pacific Gyre\, Station ALOHA	NextSeq 500	22.75 N, 158 W	HSD20-02a-279-S2C004-0045-170221	PAIRED	RANDOM	METAGENOMIC	marine plankton metagenome	ILLUMINA	2019-06-07T00:00:00Z	2019-06-02T15:33:00Z	1	HSD20-02a-279-S2C004-0045	SRP092796
SRR9178397	WGS	300	6280635715	PRJNA352737	SAMN11874800	MIMS.me,MIGS/MIMS/MIMARKS.water	2910745832	SCOPE	2015-10-14	public	fastq,sra,run.zq	gs,ncbi,s3	s3.us-east-1,ncbi.public,gs.US	125				SRX5950737	uncalculated	uncalculated	Pacific Ocean: North Pacific Gyre\, Station ALOHA	NextSeq 500	22.75 N, 158 W	HSD20-02a-277-S2C007-0125-170214	PAIRED	RANDOM	METAGENOMIC	marine plankton metagenome	ILLUMINA	2019-06-07T00:00:00Z	2019-06-02T15:39:00Z	1	HSD20-02a-277-S2C007-0125	SRP092796
SRR9178398	WGS	300	185788114	PRJNA352737	SAMN11874757	MIMS.me,MIGS/MIMS/MIMARKS.water	69191251	SCOPE	2015-05-24	public	sra,fastq,run.zq	s3,gs,ncbi	gs.US,ncbi.public,s3.us-east-1	250				SRX5950736	uncalculated	uncalculated	Pacific Ocean: North Pacific Gyre\, Station ALOHA	NextSeq 500	22.75 N, 158 W	HSD20-02a-272-S2C010-0250-161107	PAIRED	RANDOM	METAGENOMIC	marine plankton metagenome	ILLUMINA	2019-06-07T00:00:00Z	2019-06-02T15:22:00Z	1	HSD20-02a-272-S2C010-0250	SRP092796
SRR9178399	WGS	301	366790694	PRJNA352737	SAMN11874754	MIMS.me,MIGS/MIMS/MIMARKS.water	83572520	SCOPE	2015-05-24	public	sra,fastq,run.zq	s3,ncbi,gs	ncbi.public,s3.us-east-1,gs.US	175				SRX5950735	uncalculated	uncalculated	Pacific Ocean: North Pacific Gyre\, Station ALOHA	NextSeq 500	22.75 N, 158 W	HSD20-02a-272-S2C008-0175-161107	PAIRED	RANDOM	METAGENOMIC	marine plankton metagenome	ILLUMINA	2019-06-07T00:00:00Z	2019-06-02T15:23:00Z	1	HSD20-02a-272-S2C008-0175	SRP092796
SRR9178400	WGS	300	6991949400	PRJNA352737	SAMN11874698	MIMS.me,MIGS/MIMS/MIMARKS.water	3168066125	SCOPE	2014-11-23	public	run.zq,fastq,sra	gs,ncbi,s3	ncbi.public,gs.US,s3.us-east-1	200				SRX5950734	uncalculated	uncalculated	Pacific Ocean: North Pacific Gyre\, Station ALOHA	NextSeq 500	22.75 N, 158 W	HSD20-02a-267-S2C012-0200-170212	PAIRED	RANDOM	METAGENOMIC	marine plankton metagenome	ILLUMINA	2019-06-07T00:00:00Z	2019-06-02T15:40:00Z	1	HSD20-02a-267-S2C012-0200	SRP092796
SRR9178401	WGS	300	6229396195	PRJNA352737	SAMN11874781	MIMS.me,MIGS/MIMS/MIMARKS.water	2650327599	SCOPE	2015-07-20	public	fastq,run.zq,sra	gs,s3,ncbi	gs.US,ncbi.public,s3.us-east-1	200				SRX5950733	uncalculated	uncalculated	Pacific Ocean: North Pacific Gyre\, Station ALOHA	NextSeq 500	22.75 N, 158 W	HSD20-02a-274-S2C011-0200-170209	PAIRED	RANDOM	METAGENOMIC	marine plankton metagenome	ILLUMINA	2019-06-07T00:00:00Z	2019-06-02T15:41:00Z	1	HSD20-02a-274-S2C011-0200	SRP092796
SRR9178402	WGS	300	13436000000	PRJNA352737	SAMN11874575	MIMS.me,MIGS/MIMS/MIMARKS.water	6207705766	SCOPE	2015-06-20	public	sra,fastq,run.zq	ncbi,gs,s3	ncbi.public,s3.us-east-1,gs.US	125				SRX5950732	uncalculated	uncalculated	Pacific Ocean: North Pacific Gyre\, Station ALOHA	NextSeq 500	22.75 N, 158 W	HSD00-20a-273-S2C008-0125-161026	PAIRED	RANDOM	METAGENOMIC	marine plankton metagenome	ILLUMINA	2019-06-07T00:00:00Z	2019-06-02T15:59:00Z	1	HSD00-20a-273-S2C008-0125	SRP092796
SRR9178403	WGS	299	7719391651	PRJNA352737	SAMN11874553	MIMS.me,MIGS/MIMS/MIMARKS.water	3195274785	SCOPE	2015-04-22	public	run.zq,fastq,sra	s3,ncbi,gs	s3.us-east-1,gs.US,ncbi.public	175				SRX5950731	uncalculated	uncalculated	Pacific Ocean: North Pacific Gyre\, Station ALOHA	NextSeq 500	22.75 N, 158 W	HSD00-20a-271-S2C007-0175-161007	PAIRED	RANDOM	METAGENOMIC	marine plankton metagenome	ILLUMINA	2019-06-07T00:00:00Z	2019-06-02T15:45:00Z	1	HSD00-20a-271-S2C007-0175	SRP092796
SRR9178404	WGS	297	11158000000	PRJNA352737	SAMN11874619	MIMS.me,MIGS/MIMS/MIMARKS.water	5241962681	SCOPE	2015-11-14	public	fastq,run.zq,sra	ncbi,gs,s3	gs.US,ncbi.public,s3.us-east-1	25				SRX5951199	uncalculated	uncalculated	Pacific Ocean: North Pacific Gyre\, Station ALOHA	NextSeq 500	22.75 N, 158 W	HSD00-20a-278-S2C003-0025-161217	PAIRED	RANDOM	METAGENOMIC	marine plankton metagenome	ILLUMINA	2019-06-07T00:00:00Z	2019-06-02T15:57:00Z	1	HSD00-20a-278-S2C003-0025	SRP092796
SRR9178405	WGS	299	2383542529	PRJNA352737	SAMN11874514	MIMS.me,MIGS/MIMS/MIMARKS.water	869115925	SCOPE	2014-12-17	public	run.zq,sra,fastq	ncbi,s3,gs	gs.US,s3.us-east-1,ncbi.public	25				SRX5951198	uncalculated	uncalculated	Pacific Ocean: North Pacific Gyre\, Station ALOHA	NextSeq 500	22.75 N, 158 W	HSD00-20a-268-S2C004-0025-151124	PAIRED	RANDOM	METAGENOMIC	marine plankton metagenome	ILLUMINA	2019-06-07T00:00:00Z	2019-06-02T15:31:00Z	1	HSD00-20a-268-S2C004-0025	SRP092796
SRR9178406	WGS	300	16011000000	PRJNA352737	SAMN11874543	MIMS.me,MIGS/MIMS/MIMARKS.water	7572480170	SCOPE	2015-03-30	public	run.zq,fastq,sra	ncbi,s3,gs	ncbi.public,s3.us-east-1,gs.US	150				SRX5951197	uncalculated	uncalculated	Pacific Ocean: North Pacific Gyre\, Station ALOHA	NextSeq 500	22.75 N, 158 W	HSD00-20a-270-S2C009-0150-161122	PAIRED	RANDOM	METAGENOMIC	marine plankton metagenome	ILLUMINA	2019-06-07T00:00:00Z	2019-06-02T16:10:00Z	1	HSD00-20a-270-S2C009-0150	SRP092796
SRR9178407	WGS	299	6387475708	PRJNA352737	SAMN11874678	MIMS.me,MIGS/MIMS/MIMARKS.water	2678352056	SCOPE	2016-04-15	public	fastq,run.zq,sra	s3,gs,ncbi	s3.us-east-1,ncbi.public,gs.US	5				SRX5951196	uncalculated	uncalculated	Pacific Ocean: North Pacific Gyre\, Station ALOHA	NextSeq 500	22.75 N, 158 W	HSD00-20a-283-S2C004-0005-170428	PAIRED	RANDOM	METAGENOMIC	marine plankton metagenome	ILLUMINA	2019-06-07T00:00:00Z	2019-06-02T15:37:00Z	1	HSD00-20a-283-S2C004-0005	SRP092796
SRR9178408	WGS	300	11289000000	PRJNA352737	SAMN11874677	MIMS.me,MIGS/MIMS/MIMARKS.water	4958682930	SCOPE	2016-03-10	public	sra,fastq,run.zq	s3,gs,ncbi	s3.us-east-1,gs.US,ncbi.public	175				SRX5951195	uncalculated	uncalculated	Pacific Ocean: North Pacific Gyre\, Station ALOHA	NextSeq 500	22.75 N, 158 W	HSD00-20a-282-S2C014-0175-170504	PAIRED	RANDOM	METAGENOMIC	marine plankton metagenome	ILLUMINA	2019-06-07T00:00:00Z	2019-06-02T15:56:00Z	1	HSD00-20a-282-S2C014-0175	SRP092796
SRR9178409	WGS	300	10296000000	PRJNA352737	SAMN11874578	MIMS.me,MIGS/MIMS/MIMARKS.water	4871382039	SCOPE	2015-06-20	public	sra,run.zq,fastq	gs,ncbi,s3	ncbi.public,s3.us-east-1,gs.US	200				SRX5951194	uncalculated	uncalculated	Pacific Ocean: North Pacific Gyre\, Station ALOHA	NextSeq 500	22.75 N, 158 W	HSD00-20a-273-S2C010-0200-161026	PAIRED	RANDOM	METAGENOMIC	marine plankton metagenome	ILLUMINA	2019-06-07T00:00:00Z	2019-06-02T15:57:00Z	1	HSD00-20a-273-S2C010-0200	SRP092796
SRR9178410	WGS	299	6585290293	PRJNA352737	SAMN11874550	MIMS.me,MIGS/MIMS/MIMARKS.water	2691882664	SCOPE	2015-04-22	public	run.zq,sra,fastq	s3,ncbi,gs	gs.US,ncbi.public,s3.us-east-1	100				SRX5951193	uncalculated	uncalculated	Pacific Ocean: North Pacific Gyre\, Station ALOHA	NextSeq 500	22.75 N, 158 W	HSD00-20a-271-S2C007-0100-161007	PAIRED	RANDOM	METAGENOMIC	marine plankton metagenome	ILLUMINA	2019-06-07T00:00:00Z	2019-06-02T15:47:00Z	1	HSD00-20a-271-S2C007-0100	SRP092796
SRR9178411	WGS	299	8559818095	PRJNA352737	SAMN11874680	MIMS.me,MIGS/MIMS/MIMARKS.water	3575870560	SCOPE	2016-04-15	public	fastq,run.zq,sra	ncbi,gs,s3	ncbi.public,s3.us-east-1,gs.US	45				SRX5951192	uncalculated	uncalculated	Pacific Ocean: North Pacific Gyre\, Station ALOHA	NextSeq 500	22.75 N, 158 W	HSD00-20a-283-S2C004-0045-170428	PAIRED	RANDOM	METAGENOMIC	marine plankton metagenome	ILLUMINA	2019-06-07T00:00:00Z	2019-06-02T15:40:00Z	1	HSD00-20a-283-S2C004-0045	SRP092796
SRR9178412	WGS	299	4011292778	PRJNA352737	SAMN11874731	MIMS.me,MIGS/MIMS/MIMARKS.water	1782485709	SCOPE	2015-03-30	public	fastq,run.zq,sra	gs,ncbi,s3	s3.us-east-1,ncbi.public,gs.US	125				SRX5951191	uncalculated	uncalculated	Pacific Ocean: North Pacific Gyre\, Station ALOHA	NextSeq 500	22.75 N, 158 W	HSD20-02a-270-S2C009-0125-161103	PAIRED	RANDOM	METAGENOMIC	marine plankton metagenome	ILLUMINA	2019-06-07T00:00:00Z	2019-06-02T15:36:00Z	1	HSD20-02a-270-S2C009-0125	SRP092796
SRR9178413	WGS	299	2762346248	PRJNA352737	SAMN11874760	MIMS.me,MIGS/MIMS/MIMARKS.water	1170803025	SCOPE	2015-06-20	public	fastq,sra,run.zq	ncbi,gs,s3	s3.us-east-1,ncbi.public,gs.US	25				SRX5951190	uncalculated	uncalculated	Pacific Ocean: North Pacific Gyre\, Station ALOHA	NextSeq 500	22.75 N, 158 W	HSD20-02a-273-S2C005-0025-170209	PAIRED	RANDOM	METAGENOMIC	marine plankton metagenome	ILLUMINA	2019-06-07T00:00:00Z	2019-06-02T15:32:00Z	1	HSD20-02a-273-S2C005-0025	SRP092796
SRR9178414	WGS	300	3004603736	PRJNA352737	SAMN11874863	MIMS.me,MIGS/MIMS/MIMARKS.water	1315997234	SCOPE	2016-03-10	public	run.zq,fastq,sra	gs,s3,ncbi	s3.us-east-1,ncbi.public,gs.US	100				SRX5951189	uncalculated	uncalculated	Pacific Ocean: North Pacific Gyre\, Station ALOHA	NextSeq 500	22.75 N, 158 W	HSD20-02a-282-S2C014-0100-170410	PAIRED	RANDOM	METAGENOMIC	marine plankton metagenome	ILLUMINA	2019-06-07T00:00:00Z	2019-06-02T15:36:00Z	1	HSD20-02a-282-S2C014-0100	SRP092796
SRR9178415	WGS	300	3511030711	PRJNA352737	SAMN11874775	MIMS.me,MIGS/MIMS/MIMARKS.water	1496832297	SCOPE	2015-07-20	public	run.zq,fastq,sra	gs,s3,ncbi	s3.us-east-1,ncbi.public,gs.US	100				SRX5951188	uncalculated	uncalculated	Pacific Ocean: North Pacific Gyre\, Station ALOHA	NextSeq 500	22.75 N, 158 W	HSD20-02a-274-S2C008-0100-170209	PAIRED	RANDOM	METAGENOMIC	marine plankton metagenome	ILLUMINA	2019-06-07T00:00:00Z	2019-06-02T15:34:00Z	1	HSD20-02a-274-S2C008-0100	SRP092796
SRR9178416	WGS	300	2883653261	PRJNA352737	SAMN11874856	MIMS.me,MIGS/MIMS/MIMARKS.water	1261646439	SCOPE	2016-03-09	public	run.zq,fastq,sra	s3,gs,ncbi	s3.us-east-1,ncbi.public,gs.US	25				SRX5951187	uncalculated	uncalculated	Pacific Ocean: North Pacific Gyre\, Station ALOHA	NextSeq 500	22.75 N, 158 W	HSD20-02a-282-S2C004-0025-170410	PAIRED	RANDOM	METAGENOMIC	marine plankton metagenome	ILLUMINA	2019-06-07T00:00:00Z	2019-06-02T15:32:00Z	1	HSD20-02a-282-S2C004-0025	SRP092796
SRR9178417	WGS	300	5912104789	PRJNA352737	SAMN11874835	MIMS.me,MIGS/MIMS/MIMARKS.water	2658717941	SCOPE	2016-01-13	public	fastq,sra,run.zq	ncbi,gs,s3	gs.US,ncbi.public,s3.us-east-1	100				SRX5951186	uncalculated	uncalculated	Pacific Ocean: North Pacific Gyre\, Station ALOHA	NextSeq 500	22.75 N, 158 W	HSD20-02a-280-S2C007-0100-170217	PAIRED	RANDOM	METAGENOMIC	marine plankton metagenome	ILLUMINA	2019-06-07T00:00:00Z	2019-06-02T15:40:00Z	1	HSD20-02a-280-S2C007-0100	SRP092796
SRR9178418	WGS	299	2695755028	PRJNA352737	SAMN11874808	MIMS.me,MIGS/MIMS/MIMARKS.water	1287416951	SCOPE	2015-11-14	public	run.zq,sra,fastq	ncbi,gs,s3	gs.US,s3.us-east-1,ncbi.public	25				SRX5951185	uncalculated	uncalculated	Pacific Ocean: North Pacific Gyre\, Station ALOHA	NextSeq 500	22.75 N, 158 W	HSD20-02a-278-S2C003-0025-170221	PAIRED	RANDOM	METAGENOMIC	marine plankton metagenome	ILLUMINA	2019-06-07T00:00:00Z	2019-06-02T15:31:00Z	1	HSD20-02a-278-S2C003-0025	SRP092796
SRR9178419	WGS	300	4381209674	PRJNA352737	SAMN11874786	MIMS.me,MIGS/MIMS/MIMARKS.water	1978135952	SCOPE	2015-08-13	public	sra,fastq,run.zq	gs,s3,ncbi	ncbi.public,s3.us-east-1,gs.US	75				SRX5951184	uncalculated	uncalculated	Pacific Ocean: North Pacific Gyre\, Station ALOHA	NextSeq 500	22.75 N, 158 W	HSD20-02a-275-S2C004-0075-170214	PAIRED	RANDOM	METAGENOMIC	marine plankton metagenome	ILLUMINA	2019-06-07T00:00:00Z	2019-06-02T15:38:00Z	1	HSD20-02a-275-S2C004-0075	SRP092796
SRR9178420	WGS	302	4688738448	PRJNA352737	SAMN11874695	MIMS.me,MIGS/MIMS/MIMARKS.water	2920961508	SCOPE	2014-11-22	public	sra,run.zq,fastq	ncbi,s3,gs	gs.US,s3.us-east-1,ncbi.public	125				SRX5951183	uncalculated	uncalculated	Pacific Ocean: North Pacific Gyre\, Station ALOHA	NextSeq 500	22.75 N, 158 W	HSD20-02a-267-S2C010-0125-151221	PAIRED	RANDOM	METAGENOMIC	marine plankton metagenome	ILLUMINA	2019-06-07T00:00:00Z	2019-06-03T16:31:00Z	1	HSD20-02a-267-S2C010-0125	SRP092796
SRR9178421	WGS	299	4486530499	PRJNA352737	SAMN11874779	MIMS.me,MIGS/MIMS/MIMARKS.water	1931594972	SCOPE	2015-07-20	public	fastq,sra,run.zq	gs,s3,ncbi	ncbi.public,s3.us-east-1,gs.US	225				SRX5951182	uncalculated	uncalculated	Pacific Ocean: North Pacific Gyre\, Station ALOHA	NextSeq 500	22.75 N, 158 W	HSD20-02a-274-S2C010-0225-170209	PAIRED	RANDOM	METAGENOMIC	marine plankton metagenome	ILLUMINA	2019-06-07T00:00:00Z	2019-06-02T15:37:00Z	1	HSD20-02a-274-S2C010-0225	SRP092796
SRR9178422	WGS	300	251185293	PRJNA352737	SAMN11874742	MIMS.me,MIGS/MIMS/MIMARKS.water	82568091	SCOPE	2015-04-22	public	sra,run.zq,fastq	gs,s3,ncbi	ncbi.public,gs.US,s3.us-east-1	175				SRX5951181	uncalculated	uncalculated	Pacific Ocean: North Pacific Gyre\, Station ALOHA	NextSeq 500	22.75 N, 158 W	HSD20-02a-271-S2C007-0175-161107	PAIRED	RANDOM	METAGENOMIC	marine plankton metagenome	ILLUMINA	2019-06-07T00:00:00Z	2019-06-02T15:27:00Z	1	HSD20-02a-271-S2C007-0175	SRP092796
SRR9178423	WGS	300	5122622664	PRJNA352737	SAMN11874763	MIMS.me,MIGS/MIMS/MIMARKS.water	2133237483	SCOPE	2015-06-20	public	run.zq,fastq,sra	s3,gs,ncbi	gs.US,ncbi.public,s3.us-east-1	100				SRX5951180	uncalculated	uncalculated	Pacific Ocean: North Pacific Gyre\, Station ALOHA	NextSeq 500	22.75 N, 158 W	HSD20-02a-273-S2C008-0100-170209	PAIRED	RANDOM	METAGENOMIC	marine plankton metagenome	ILLUMINA	2019-06-07T00:00:00Z	2019-06-02T15:37:00Z	1	HSD20-02a-273-S2C008-0100	SRP092796
SRR9178424	WGS	300	152105307	PRJNA352737	SAMN11874750	MIMS.me,MIGS/MIMS/MIMARKS.water	58489787	SCOPE	2015-05-24	public	sra,fastq,run.zq	s3,ncbi,gs	ncbi.public,gs.US,s3.us-east-1	75				SRX5951179	uncalculated	uncalculated	Pacific Ocean: North Pacific Gyre\, Station ALOHA	NextSeq 500	22.75 N, 158 W	HSD20-02a-272-S2C005-0075-161107	PAIRED	RANDOM	METAGENOMIC	marine plankton metagenome	ILLUMINA	2019-06-07T00:00:00Z	2019-06-02T15:27:00Z	1	HSD20-02a-272-S2C005-0075	SRP092796
SRR9178425	WGS	300	5074185957	PRJNA352737	SAMN11874812	MIMS.me,MIGS/MIMS/MIMARKS.water	2281368219	SCOPE	2015-11-14	public	run.zq,fastq,sra	gs,ncbi,s3	ncbi.public,s3.us-east-1,gs.US	125				SRX5951178	uncalculated	uncalculated	Pacific Ocean: North Pacific Gyre\, Station ALOHA	NextSeq 500	22.75 N, 158 W	HSD20-02a-278-S2C006-0125-170412	PAIRED	RANDOM	METAGENOMIC	marine plankton metagenome	ILLUMINA	2019-06-07T00:00:00Z	2019-06-02T15:39:00Z	1	HSD20-02a-278-S2C006-0125	SRP092796
SRR9178426	WGS	300	2511279078	PRJNA352737	SAMN11874832	MIMS.me,MIGS/MIMS/MIMARKS.water	1134450115	SCOPE	2016-01-13	public	fastq,run.zq,sra	gs,s3,ncbi	s3.us-east-1,ncbi.public,gs.US	25				SRX5951177	uncalculated	uncalculated	Pacific Ocean: North Pacific Gyre\, Station ALOHA	NextSeq 500	22.75 N, 158 W	HSD20-02a-280-S2C004-0025-170217	PAIRED	RANDOM	METAGENOMIC	marine plankton metagenome	ILLUMINA	2019-06-07T00:00:00Z	2019-06-02T15:33:00Z	1	HSD20-02a-280-S2C004-0025	SRP092796
SRR9178427	WGS	300	5005836636	PRJNA352737	SAMN11874743	MIMS.me,MIGS/MIMS/MIMARKS.water	2182693633	SCOPE	2015-04-22	public	sra,run.zq,fastq	gs,ncbi,s3	ncbi.public,s3.us-east-1,gs.US	200				SRX5951176	uncalculated	uncalculated	Pacific Ocean: North Pacific Gyre\, Station ALOHA	NextSeq 500	22.75 N, 158 W	HSD20-02a-271-S2C009-0200-161130	PAIRED	RANDOM	METAGENOMIC	marine plankton metagenome	ILLUMINA	2019-06-07T00:00:00Z	2019-06-02T15:38:00Z	1	HSD20-02a-271-S2C009-0200	SRP092796
SRR9178428	WGS	300	4792575798	PRJNA352737	SAMN11874828	MIMS.me,MIGS/MIMS/MIMARKS.water	2216578665	SCOPE	2015-12-09	public	fastq,run.zq,sra	s3,ncbi,gs	gs.US,ncbi.public,s3.us-east-1	225				SRX5951175	uncalculated	uncalculated	Pacific Ocean: North Pacific Gyre\, Station ALOHA	NextSeq 500	22.75 N, 158 W	HSD20-02a-279-S2C009-0225-170412	PAIRED	RANDOM	METAGENOMIC	marine plankton metagenome	ILLUMINA	2019-06-07T00:00:00Z	2019-06-02T15:38:00Z	1	HSD20-02a-279-S2C009-0225	SRP092796
SRR9178429	WGS	300	136143968	PRJNA352737	SAMN11874755	MIMS.me,MIGS/MIMS/MIMARKS.water	47807763	SCOPE	2015-05-24	public	run.zq,fastq,sra	gs,ncbi,s3	ncbi.public,gs.US,s3.us-east-1	200				SRX5951174	uncalculated	uncalculated	Pacific Ocean: North Pacific Gyre\, Station ALOHA	NextSeq 500	22.75 N, 158 W	HSD20-02a-272-S2C010-0200-161107	PAIRED	RANDOM	METAGENOMIC	marine plankton metagenome	ILLUMINA	2019-06-07T00:00:00Z	2019-06-02T15:27:00Z	1	HSD20-02a-272-S2C010-0200	SRP092796
SRR9178430	WGS	300	4689596871	PRJNA352737	SAMN11874829	MIMS.me,MIGS/MIMS/MIMARKS.water	2245023939	SCOPE	2015-12-09	public	fastq,run.zq,sra	gs,ncbi,s3	s3.us-east-1,gs.US,ncbi.public	250				SRX5951173	uncalculated	uncalculated	Pacific Ocean: North Pacific Gyre\, Station ALOHA	NextSeq 500	22.75 N, 158 W	HSD20-02a-279-S2C009-0250-170221	PAIRED	RANDOM	METAGENOMIC	marine plankton metagenome	ILLUMINA	2019-06-07T00:00:00Z	2019-06-02T15:41:00Z	1	HSD20-02a-279-S2C009-0250	SRP092796
SRR9178431	WGS	302	3040534490	PRJNA352737	SAMN11874709	MIMS.me,MIGS/MIMS/MIMARKS.water	1909105460	SCOPE	2014-12-17	public	run.zq,sra,fastq	ncbi,s3,gs	ncbi.public,gs.US,s3.us-east-1	150				SRX5951172	uncalculated	uncalculated	Pacific Ocean: North Pacific Gyre\, Station ALOHA	NextSeq 500	22.75 N, 158 W	HSD20-02a-268-S2C009-0150-151221	PAIRED	RANDOM	METAGENOMIC	marine plankton metagenome	ILLUMINA	2019-06-07T00:00:00Z	2019-06-03T15:54:00Z	1	HSD20-02a-268-S2C009-0150	SRP092796
SRR9178432	WGS	299	4835017853	PRJNA352737	SAMN11874737	MIMS.me,MIGS/MIMS/MIMARKS.water	2104286746	SCOPE	2015-04-22	public	fastq,run.zq,sra	ncbi,s3,gs	gs.US,ncbi.public,s3.us-east-1	45				SRX5951171	uncalculated	uncalculated	Pacific Ocean: North Pacific Gyre\, Station ALOHA	NextSeq 500	22.75 N, 158 W	HSD20-02a-271-S2C004-0045-161130	PAIRED	RANDOM	METAGENOMIC	marine plankton metagenome	ILLUMINA	2019-06-07T00:00:00Z	2019-06-02T15:39:00Z	1	HSD20-02a-271-S2C004-0045	SRP092796
SRR9178433	WGS	300	132345164	PRJNA352737	SAMN11874752	MIMS.me,MIGS/MIMS/MIMARKS.water	47493707	SCOPE	2015-05-24	public	fastq,run.zq,sra	s3,ncbi,gs	gs.US,s3.us-east-1,ncbi.public	125				SRX5951170	uncalculated	uncalculated	Pacific Ocean: North Pacific Gyre\, Station ALOHA	NextSeq 500	22.75 N, 158 W	HSD20-02a-272-S2C008-0125-161107	PAIRED	RANDOM	METAGENOMIC	marine plankton metagenome	ILLUMINA	2019-06-07T00:00:00Z	2019-06-02T15:27:00Z	1	HSD20-02a-272-S2C008-0125	SRP092796
SRR9178434	WGS	302	2479088404	PRJNA352737	SAMN11874693	MIMS.me,MIGS/MIMS/MIMARKS.water	1547547182	SCOPE	2014-11-22	public	fastq,run.zq,sra	s3,ncbi,gs	gs.US,s3.us-east-1,ncbi.public	75				SRX5951169	uncalculated	uncalculated	Pacific Ocean: North Pacific Gyre\, Station ALOHA	NextSeq 500	22.75 N, 158 W	HSD20-02a-267-S2C010-0075-151221	PAIRED	RANDOM	METAGENOMIC	marine plankton metagenome	ILLUMINA	2019-06-07T00:00:00Z	2019-06-03T15:47:00Z	1	HSD20-02a-267-S2C010-0075	SRP092796
SRR9178435	WGS	300	5175765270	PRJNA352737	SAMN11874854	MIMS.me,MIGS/MIMS/MIMARKS.water	2330375222	SCOPE	2016-02-11	public	fastq,sra,run.zq	gs,ncbi,s3	ncbi.public,s3.us-east-1,gs.US	500				SRX5951168	uncalculated	uncalculated	Pacific Ocean: North Pacific Gyre\, Station ALOHA	NextSeq 500	22.75 N, 158 W	HSD20-02a-281-S2C012-0500-170217	PAIRED	RANDOM	METAGENOMIC	marine plankton metagenome	ILLUMINA	2019-06-07T00:00:00Z	2019-06-02T15:38:00Z	1	HSD20-02a-281-S2C012-0500	SRP092796
SRR9178436	WGS	299	6293137376	PRJNA352737	SAMN11874547	MIMS.me,MIGS/MIMS/MIMARKS.water	2564251333	SCOPE	2015-04-22	public	fastq,run.zq,sra	s3,gs,ncbi	s3.us-east-1,gs.US,ncbi.public	25				SRX5951167	uncalculated	uncalculated	Pacific Ocean: North Pacific Gyre\, Station ALOHA	NextSeq 500	22.75 N, 158 W	HSD00-20a-271-S2C004-0025-161007	PAIRED	RANDOM	METAGENOMIC	marine plankton metagenome	ILLUMINA	2019-06-07T00:00:00Z	2019-06-02T15:43:00Z	1	HSD00-20a-271-S2C004-0025	SRP092796
SRR9178437	WGS	299	13698000000	PRJNA352737	SAMN11874542	MIMS.me,MIGS/MIMS/MIMARKS.water	6684191507	SCOPE	2015-03-30	public	fastq,sra,run.zq	s3,gs,ncbi	s3.us-east-1,gs.US,ncbi.public	125				SRX5951166	uncalculated	uncalculated	Pacific Ocean: North Pacific Gyre\, Station ALOHA	NextSeq 500	22.75 N, 158 W	HSD00-20a-270-S2C009-0125-161020	PAIRED	RANDOM	METAGENOMIC	marine plankton metagenome	ILLUMINA	2019-06-07T00:00:00Z	2019-06-02T15:53:00Z	1	HSD00-20a-270-S2C009-0125	SRP092796
SRR9178438	WGS	299	3448124701	PRJNA352737	SAMN11874513	MIMS.me,MIGS/MIMS/MIMARKS.water	1386248702	SCOPE	2014-12-17	public	run.zq,fastq,sra	ncbi,gs,s3	s3.us-east-1,gs.US,ncbi.public	5				SRX5951165	uncalculated	uncalculated	Pacific Ocean: North Pacific Gyre\, Station ALOHA	NextSeq 500	22.75 N, 158 W	HSD00-20a-268-S2C004-0005-151215	PAIRED	RANDOM	METAGENOMIC	marine plankton metagenome	ILLUMINA	2019-06-07T00:00:00Z	2019-06-02T15:35:00Z	1	HSD00-20a-268-S2C004-0005	SRP092796
SRR9178439	WGS	300	16595000000	PRJNA352737	SAMN11874522	MIMS.me,MIGS/MIMS/MIMARKS.water	7733715048	SCOPE	2014-12-18	public	run.zq,fastq,sra	s3,ncbi,gs	gs.US,s3.us-east-1,ncbi.public	200				SRX5951164	uncalculated	uncalculated	Pacific Ocean: North Pacific Gyre\, Station ALOHA	NextSeq 500	22.75 N, 158 W	HSD00-20a-268-S2C011-0200-161208	PAIRED	RANDOM	METAGENOMIC	marine plankton metagenome	ILLUMINA	2019-06-07T00:00:00Z	2019-06-02T16:27:00Z	1	HSD00-20a-268-S2C011-0200	SRP092796
SRR9178440	WGS	300	15693000000	PRJNA352737	SAMN11874545	MIMS.me,MIGS/MIMS/MIMARKS.water	7478058119	SCOPE	2015-03-30	public	sra,fastq,run.zq	ncbi,gs,s3	gs.US,ncbi.public,s3.us-east-1	500				SRX5951163	uncalculated	uncalculated	Pacific Ocean: North Pacific Gyre\, Station ALOHA	NextSeq 500	22.75 N, 158 W	HSD00-20a-270-S2C010-0500-161122	PAIRED	RANDOM	METAGENOMIC	marine plankton metagenome	ILLUMINA	2019-06-07T00:00:00Z	2019-06-02T16:19:00Z	1	HSD00-20a-270-S2C010-0500	SRP092796
SRR9178441	WGS	300	21228000000	PRJNA352737	SAMN11874543	MIMS.me,MIGS/MIMS/MIMARKS.water	10264000000	SCOPE	2015-03-30	public	sra,fastq,run.zq	gs,ncbi,s3	gs.US,ncbi.public,s3.us-east-1	150				SRX5951162	uncalculated	uncalculated	Pacific Ocean: North Pacific Gyre\, Station ALOHA	NextSeq 500	22.75 N, 158 W	HSD00-20a-270-S2C009-0150-161020	PAIRED	RANDOM	METAGENOMIC	marine plankton metagenome	ILLUMINA	2019-06-07T00:00:00Z	2019-06-02T16:36:00Z	1	HSD00-20a-270-S2C009-0150	SRP092796
SRR9178442	WGS	299	9996765750	PRJNA352737	SAMN11874635	MIMS.me,MIGS/MIMS/MIMARKS.water	4239770123	SCOPE	2015-12-09	public	fastq,sra,run.zq	s3,gs,ncbi	ncbi.public,s3.us-east-1,gs.US	125				SRX5951161	uncalculated	uncalculated	Pacific Ocean: North Pacific Gyre\, Station ALOHA	NextSeq 500	22.75 N, 158 W	HSD00-20a-279-S2C007-0125-170501	PAIRED	RANDOM	METAGENOMIC	marine plankton metagenome	ILLUMINA	2019-06-07T00:00:00Z	2019-06-02T15:59:00Z	1	HSD00-20a-279-S2C007-0125	SRP092796
SRR9178443	WGS	299	6521453544	PRJNA352737	SAMN11874583	MIMS.me,MIGS/MIMS/MIMARKS.water	2967723262	SCOPE	2015-07-20	public	sra,fastq,run.zq	s3,gs,ncbi	gs.US,s3.us-east-1,ncbi.public	25				SRX5951160	uncalculated	uncalculated	Pacific Ocean: North Pacific Gyre\, Station ALOHA	NextSeq 500	22.75 N, 158 W	HSD00-20a-274-S2C005-0025-161205	PAIRED	RANDOM	METAGENOMIC	marine plankton metagenome	ILLUMINA	2019-06-07T00:00:00Z	2019-06-02T15:46:00Z	1	HSD00-20a-274-S2C005-0025	SRP092796
SRR9178444	WGS	300	7834332338	PRJNA352737	SAMN11874641	MIMS.me,MIGS/MIMS/MIMARKS.water	3377323333	SCOPE	2015-12-10	public	run.zq,fastq,sra	gs,ncbi,s3	s3.us-east-1,gs.US,ncbi.public	500				SRX5951159	uncalculated	uncalculated	Pacific Ocean: North Pacific Gyre\, Station ALOHA	NextSeq 500	22.75 N, 158 W	HSD00-20a-279-S2C012-0500-170501	PAIRED	RANDOM	METAGENOMIC	marine plankton metagenome	ILLUMINA	2019-06-07T00:00:00Z	2019-06-02T15:49:00Z	1	HSD00-20a-279-S2C012-0500	SRP092796
SRR9178445	WGS	298	10513000000	PRJNA352737	SAMN11874628	MIMS.me,MIGS/MIMS/MIMARKS.water	4991763919	SCOPE	2015-11-14	public	run.zq,sra,fastq	s3,ncbi,gs	ncbi.public,gs.US,s3.us-east-1	250				SRX5951158	uncalculated	uncalculated	Pacific Ocean: North Pacific Gyre\, Station ALOHA	NextSeq 500	22.75 N, 158 W	HSD00-20a-278-S2C008-0250-161217	PAIRED	RANDOM	METAGENOMIC	marine plankton metagenome	ILLUMINA	2019-06-07T00:00:00Z	2019-06-02T16:03:00Z	1	HSD00-20a-278-S2C008-0250	SRP092796
SRR9178446	WGS	300	5218992865	PRJNA352737	SAMN11874827	MIMS.me,MIGS/MIMS/MIMARKS.water	2346767251	SCOPE	2015-12-09	public	run.zq,sra,fastq	s3,gs,ncbi	ncbi.public,gs.US,s3.us-east-1	200				SRX5951157	uncalculated	uncalculated	Pacific Ocean: North Pacific Gyre\, Station ALOHA	NextSeq 500	22.75 N, 158 W	HSD20-02a-279-S2C009-0200-170412	PAIRED	RANDOM	METAGENOMIC	marine plankton metagenome	ILLUMINA	2019-06-07T00:00:00Z	2019-06-02T15:43:00Z	1	HSD20-02a-279-S2C009-0200	SRP092796
SRR9178447	WGS	300	126175603	PRJNA352737	SAMN11874751	MIMS.me,MIGS/MIMS/MIMARKS.water	48500758	SCOPE	2015-05-24	public	fastq,run.zq,sra	ncbi,gs,s3	ncbi.public,gs.US,s3.us-east-1	100				SRX5951156	uncalculated	uncalculated	Pacific Ocean: North Pacific Gyre\, Station ALOHA	NextSeq 500	22.75 N, 158 W	HSD20-02a-272-S2C008-0100-161107	PAIRED	RANDOM	METAGENOMIC	marine plankton metagenome	ILLUMINA	2019-06-07T00:00:00Z	2019-06-02T15:28:00Z	1	HSD20-02a-272-S2C008-0100	SRP092796
SRR9178448	WGS	302	4521587790	PRJNA352737	SAMN11874710	MIMS.me,MIGS/MIMS/MIMARKS.water	2819530165	SCOPE	2014-12-17	public	fastq,run.zq,sra	ncbi,s3,gs	gs.US,s3.us-east-1,ncbi.public	175				SRX5951155	uncalculated	uncalculated	Pacific Ocean: North Pacific Gyre\, Station ALOHA	NextSeq 500	22.75 N, 158 W	HSD20-02a-268-S2C009-0175-151221	PAIRED	RANDOM	METAGENOMIC	marine plankton metagenome	ILLUMINA	2019-06-07T00:00:00Z	2019-06-03T16:27:00Z	1	HSD20-02a-268-S2C009-0175	SRP092796
SRR9178449	WGS	300	129570259	PRJNA352737	SAMN11874756	MIMS.me,MIGS/MIMS/MIMARKS.water	49929010	SCOPE	2015-05-24	public	run.zq,fastq,sra	ncbi,gs,s3	ncbi.public,s3.us-east-1,gs.US	225				SRX5951154	uncalculated	uncalculated	Pacific Ocean: North Pacific Gyre\, Station ALOHA	NextSeq 500	22.75 N, 158 W	HSD20-02a-272-S2C010-0225-161107	PAIRED	RANDOM	METAGENOMIC	marine plankton metagenome	ILLUMINA	2019-06-07T00:00:00Z	2019-06-02T15:27:00Z	1	HSD20-02a-272-S2C010-0225	SRP092796
SRR9178450	WGS	300	6143060811	PRJNA352737	SAMN11874790	MIMS.me,MIGS/MIMS/MIMARKS.water	2815206475	SCOPE	2015-08-13	public	sra,run.zq,fastq	ncbi,gs,s3	s3.us-east-1,ncbi.public,gs.US	175				SRX5951153	uncalculated	uncalculated	Pacific Ocean: North Pacific Gyre\, Station ALOHA	NextSeq 500	22.75 N, 158 W	HSD20-02a-275-S2C007-0175-170214	PAIRED	RANDOM	METAGENOMIC	marine plankton metagenome	ILLUMINA	2019-06-07T00:00:00Z	2019-06-02T15:44:00Z	1	HSD20-02a-275-S2C007-0175	SRP092796
SRR9178451	WGS	300	4934032864	PRJNA352737	SAMN11874861	MIMS.me,MIGS/MIMS/MIMARKS.water	2199667783	SCOPE	2016-03-09	public	fastq,run.zq,sra	gs,ncbi,s3	s3.us-east-1,gs.US,ncbi.public	250				SRX5951152	uncalculated	uncalculated	Pacific Ocean: North Pacific Gyre\, Station ALOHA	NextSeq 500	22.75 N, 158 W	HSD20-02a-282-S2C006-0250-170410	PAIRED	RANDOM	METAGENOMIC	marine plankton metagenome	ILLUMINA	2019-06-07T00:00:00Z	2019-06-02T15:43:00Z	1	HSD20-02a-282-S2C006-0250	SRP092796
SRR9178452	WGS	299	8305961339	PRJNA352737	SAMN11874804	MIMS.me,MIGS/MIMS/MIMARKS.water	3766049624	SCOPE	2015-10-14	public	sra,run.zq,fastq	gs,ncbi,s3	ncbi.public,s3.us-east-1,gs.US	225				SRX5951151	uncalculated	uncalculated	Pacific Ocean: North Pacific Gyre\, Station ALOHA	NextSeq 500	22.75 N, 158 W	HSD20-02a-277-S2C009-0225-170214	PAIRED	RANDOM	METAGENOMIC	marine plankton metagenome	ILLUMINA	2019-06-07T00:00:00Z	2019-06-02T15:53:00Z	1	HSD20-02a-277-S2C009-0225	SRP092796
SRR9178453	WGS	300	4005739098	PRJNA352737	SAMN11874741	MIMS.me,MIGS/MIMS/MIMARKS.water	1740933241	SCOPE	2015-04-22	public	sra,fastq,run.zq	ncbi,gs,s3	gs.US,s3.us-east-1,ncbi.public	150				SRX5951150	uncalculated	uncalculated	Pacific Ocean: North Pacific Gyre\, Station ALOHA	NextSeq 500	22.75 N, 158 W	HSD20-02a-271-S2C007-0150-161130	PAIRED	RANDOM	METAGENOMIC	marine plankton metagenome	ILLUMINA	2019-06-07T00:00:00Z	2019-06-02T15:35:00Z	1	HSD20-02a-271-S2C007-0150	SRP092796
SRR9178454	WGS	300	3224637973	PRJNA352737	SAMN11874783	MIMS.me,MIGS/MIMS/MIMARKS.water	1475136011	SCOPE	2015-08-13	public	sra,fastq,run.zq	gs,s3,ncbi	s3.us-east-1,ncbi.public,gs.US	5				SRX5951149	uncalculated	uncalculated	Pacific Ocean: North Pacific Gyre\, Station ALOHA	NextSeq 500	22.75 N, 158 W	HSD20-02a-275-S2C004-0005-170214	PAIRED	RANDOM	METAGENOMIC	marine plankton metagenome	ILLUMINA	2019-06-07T00:00:00Z	2019-06-02T15:33:00Z	1	HSD20-02a-275-S2C004-0005	SRP092796
SRR9178455	WGS	299	4008148397	PRJNA352737	SAMN11874815	MIMS.me,MIGS/MIMS/MIMARKS.water	1918896418	SCOPE	2015-11-14	public	run.zq,sra,fastq	s3,ncbi,gs	ncbi.public,s3.us-east-1,gs.US	200				SRX5951148	uncalculated	uncalculated	Pacific Ocean: North Pacific Gyre\, Station ALOHA	NextSeq 500	22.75 N, 158 W	HSD20-02a-278-S2C008-0200-170221	PAIRED	RANDOM	METAGENOMIC	marine plankton metagenome	ILLUMINA	2019-06-07T00:00:00Z	2019-06-02T15:41:00Z	1	HSD20-02a-278-S2C008-0200	SRP092796
SRR9178456	WGS	300	11707000000	PRJNA352737	SAMN11874603	MIMS.me,MIGS/MIMS/MIMARKS.water	5455897705	SCOPE	2015-08-13	public	fastq,run.zq,sra	ncbi,gs,s3	gs.US,s3.us-east-1,ncbi.public	225				SRX5951147	uncalculated	uncalculated	Pacific Ocean: North Pacific Gyre\, Station ALOHA	NextSeq 500	22.75 N, 158 W	HSD00-20a-275-S2C009-0225-170419	PAIRED	RANDOM	METAGENOMIC	marine plankton metagenome	ILLUMINA	2019-06-07T00:00:00Z	2019-06-02T15:56:00Z	1	HSD00-20a-275-S2C009-0225	SRP092796
SRR9178457	WGS	300	14160000000	PRJNA352737	SAMN11874580	MIMS.me,MIGS/MIMS/MIMARKS.water	6627840160	SCOPE	2015-06-20	public	run.zq,sra,fastq	ncbi,s3,gs	gs.US,s3.us-east-1,ncbi.public	250				SRX5951146	uncalculated	uncalculated	Pacific Ocean: North Pacific Gyre\, Station ALOHA	NextSeq 500	22.75 N, 158 W	HSD00-20a-273-S2C010-0250-161026	PAIRED	RANDOM	METAGENOMIC	marine plankton metagenome	ILLUMINA	2019-06-07T00:00:00Z	2019-06-02T16:30:00Z	1	HSD00-20a-273-S2C010-0250	SRP092796
SRR9178458	WGS	300	9396841336	PRJNA352737	SAMN11874662	MIMS.me,MIGS/MIMS/MIMARKS.water	4354643533	SCOPE	2016-02-10	public	run.zq,fastq,sra	s3,ncbi,gs	ncbi.public,gs.US,s3.us-east-1	200				SRX5951145	uncalculated	uncalculated	Pacific Ocean: North Pacific Gyre\, Station ALOHA	NextSeq 500	22.75 N, 158 W	HSD00-20a-281-S2C009-0200-170417	PAIRED	RANDOM	METAGENOMIC	marine plankton metagenome	ILLUMINA	2019-06-07T00:00:00Z	2019-06-02T15:51:00Z	1	HSD00-20a-281-S2C009-0200	SRP092796
SRR9178459	WGS	299	12116000000	PRJNA352737	SAMN11874577	MIMS.me,MIGS/MIMS/MIMARKS.water	5683303358	SCOPE	2015-06-20	public	fastq,sra,run.zq	gs,ncbi,s3	ncbi.public,gs.US,s3.us-east-1	175				SRX5951144	uncalculated	uncalculated	Pacific Ocean: North Pacific Gyre\, Station ALOHA	NextSeq 500	22.75 N, 158 W	HSD00-20a-273-S2C008-0175-161026	PAIRED	RANDOM	METAGENOMIC	marine plankton metagenome	ILLUMINA	2019-06-07T00:00:00Z	2019-06-02T15:55:00Z	1	HSD00-20a-273-S2C008-0175	SRP092796
SRR9178460	WGS	299	7580571978	PRJNA352737	SAMN11874615	MIMS.me,MIGS/MIMS/MIMARKS.water	3530394079	SCOPE	2015-10-14	public	fastq,run.zq,sra	gs,s3,ncbi	s3.us-east-1,gs.US,ncbi.public	225				SRX5951143	uncalculated	uncalculated	Pacific Ocean: North Pacific Gyre\, Station ALOHA	NextSeq 500	22.75 N, 158 W	HSD00-20a-277-S2C009-0225-161215	PAIRED	RANDOM	METAGENOMIC	marine plankton metagenome	ILLUMINA	2019-06-07T00:00:00Z	2019-06-02T15:58:00Z	1	HSD00-20a-277-S2C009-0225	SRP092796
SRR9178461	WGS	299	7684201569	PRJNA352737	SAMN11874683	MIMS.me,MIGS/MIMS/MIMARKS.water	3221771258	SCOPE	2016-04-15	public	run.zq,fastq,sra	ncbi,gs,s3	gs.US,ncbi.public,s3.us-east-1	125				SRX5951142	uncalculated	uncalculated	Pacific Ocean: North Pacific Gyre\, Station ALOHA	NextSeq 500	22.75 N, 158 W	HSD00-20a-283-S2C007-0125-170428	PAIRED	RANDOM	METAGENOMIC	marine plankton metagenome	ILLUMINA	2019-06-07T00:00:00Z	2019-06-02T15:44:00Z	1	HSD00-20a-283-S2C007-0125	SRP092796
SRR9178462	WGS	300	8153084867	PRJNA352737	SAMN11874516	MIMS.me,MIGS/MIMS/MIMARKS.water	3297518149	SCOPE	2014-12-17	public	sra,run.zq,fastq	s3,gs,ncbi	ncbi.public,gs.US,s3.us-east-1	75				SRX5951141	uncalculated	uncalculated	Pacific Ocean: North Pacific Gyre\, Station ALOHA	NextSeq 500	22.75 N, 158 W	HSD00-20a-268-S2C004-0075-151215	PAIRED	RANDOM	METAGENOMIC	marine plankton metagenome	ILLUMINA	2019-06-07T00:00:00Z	2019-06-02T15:46:00Z	1	HSD00-20a-268-S2C004-0075	SRP092796
SRR9178463	WGS	299	7579035399	PRJNA352737	SAMN11874689	MIMS.me,MIGS/MIMS/MIMARKS.water	3174520503	SCOPE	2016-04-16	public	fastq,run.zq,sra	ncbi,gs,s3	gs.US,s3.us-east-1,ncbi.public	500				SRX5951140	uncalculated	uncalculated	Pacific Ocean: North Pacific Gyre\, Station ALOHA	NextSeq 500	22.75 N, 158 W	HSD00-20a-283-S2C012-0500-170428	PAIRED	RANDOM	METAGENOMIC	marine plankton metagenome	ILLUMINA	2019-06-07T00:00:00Z	2019-06-02T15:45:00Z	1	HSD00-20a-283-S2C012-0500	SRP092796
SRR9178464	WGS	300	11790000000	PRJNA352737	SAMN11874648	MIMS.me,MIGS/MIMS/MIMARKS.water	5055370652	SCOPE	2016-01-13	public	run.zq,fastq,sra	gs,ncbi,s3	gs.US,s3.us-east-1,ncbi.public	150				SRX5951139	uncalculated	uncalculated	Pacific Ocean: North Pacific Gyre\, Station ALOHA	NextSeq 500	22.75 N, 158 W	HSD00-20a-280-S2C007-0150-170508	PAIRED	RANDOM	METAGENOMIC	marine plankton metagenome	ILLUMINA	2019-06-07T00:00:00Z	2019-06-02T15:53:00Z	1	HSD00-20a-280-S2C007-0150	SRP092796
SRR9178465	WGS	300	14656000000	PRJNA352737	SAMN11874541	MIMS.me,MIGS/MIMS/MIMARKS.water	6895788797	SCOPE	2015-03-30	public	run.zq,sra,fastq	gs,s3,ncbi	s3.us-east-1,ncbi.public,gs.US	100				SRX5951138	uncalculated	uncalculated	Pacific Ocean: North Pacific Gyre\, Station ALOHA	NextSeq 500	22.75 N, 158 W	HSD00-20a-270-S2C009-0100-161122	PAIRED	RANDOM	METAGENOMIC	marine plankton metagenome	ILLUMINA	2019-06-07T00:00:00Z	2019-06-02T16:18:00Z	1	HSD00-20a-270-S2C009-0100	SRP092796
SRR9178466	WGS	301	273987815	PRJNA352737	SAMN11874749	MIMS.me,MIGS/MIMS/MIMARKS.water	73546127	SCOPE	2015-05-24	public	sra,fastq,run.zq	gs,s3,ncbi	s3.us-east-1,ncbi.public,gs.US	45				SRX5951137	uncalculated	uncalculated	Pacific Ocean: North Pacific Gyre\, Station ALOHA	NextSeq 500	22.75 N, 158 W	HSD20-02a-272-S2C005-0045-161107	PAIRED	RANDOM	METAGENOMIC	marine plankton metagenome	ILLUMINA	2019-06-07T00:00:00Z	2019-06-02T15:29:00Z	1	HSD20-02a-272-S2C005-0045	SRP092796
SRR9178467	WGS	299	4133554539	PRJNA352737	SAMN11874820	MIMS.me,MIGS/MIMS/MIMARKS.water	1979412685	SCOPE	2015-12-09	public	fastq,sra,run.zq	s3,gs,ncbi	ncbi.public,gs.US,s3.us-east-1	25				SRX5951136	uncalculated	uncalculated	Pacific Ocean: North Pacific Gyre\, Station ALOHA	NextSeq 500	22.75 N, 158 W	HSD20-02a-279-S2C004-0025-170221	PAIRED	RANDOM	METAGENOMIC	marine plankton metagenome	ILLUMINA	2019-06-07T00:00:00Z	2019-06-02T15:40:00Z	1	HSD20-02a-279-S2C004-0025	SRP092796
SRR9178468	WGS	300	3066496716	PRJNA352737	SAMN11874748	MIGS/MIMS/MIMARKS.water,MIMS.me	1339523211	SCOPE	2015-05-24	public	run.zq,fastq,sra	s3,ncbi,gs	gs.US,ncbi.public,s3.us-east-1	25				SRX5951135	uncalculated	uncalculated	Pacific Ocean: North Pacific Gyre\, Station ALOHA	NextSeq 500	22.75 N, 158 W	HSD20-02a-272-S2C005-0025-161130	PAIRED	RANDOM	METAGENOMIC	marine plankton metagenome	ILLUMINA	2019-06-07T00:00:00Z	2019-06-02T15:34:00Z	1	HSD20-02a-272-S2C005-0025	SRP092796
SRR9178469	WGS	300	5426888755	PRJNA352737	SAMN11874836	MIMS.me,MIGS/MIMS/MIMARKS.water	2448505895	SCOPE	2016-01-13	public	run.zq,fastq,sra	s3,gs,ncbi	ncbi.public,s3.us-east-1,gs.US	125				SRX5951134	uncalculated	uncalculated	Pacific Ocean: North Pacific Gyre\, Station ALOHA	NextSeq 500	22.75 N, 158 W	HSD20-02a-280-S2C007-0125-170217	PAIRED	RANDOM	METAGENOMIC	marine plankton metagenome	ILLUMINA	2019-06-07T00:00:00Z	2019-06-02T15:48:00Z	1	HSD20-02a-280-S2C007-0125	SRP092796
SRR9178470	WGS	300	4033099593	PRJNA352737	SAMN11874842	MIMS.me,MIGS/MIMS/MIMARKS.water	1833493352	SCOPE	2016-01-14	public	run.zq,fastq,sra	s3,gs,ncbi	s3.us-east-1,gs.US,ncbi.public	500				SRX5951133	uncalculated	uncalculated	Pacific Ocean: North Pacific Gyre\, Station ALOHA	NextSeq 500	22.75 N, 158 W	HSD20-02a-280-S2C012-0500-170217	PAIRED	RANDOM	METAGENOMIC	marine plankton metagenome	ILLUMINA	2019-06-07T00:00:00Z	2019-06-02T15:39:00Z	1	HSD20-02a-280-S2C012-0500	SRP092796
SRR9178471	WGS	300	165928776	PRJNA352737	SAMN11874745	MIMS.me,MIGS/MIMS/MIMARKS.water	64195866	SCOPE	2015-04-22	public	sra,run.zq,fastq	s3,ncbi,gs	gs.US,ncbi.public,s3.us-east-1	250				SRX5951132	uncalculated	uncalculated	Pacific Ocean: North Pacific Gyre\, Station ALOHA	NextSeq 500	22.75 N, 158 W	HSD20-02a-271-S2C009-0250-161107	PAIRED	RANDOM	METAGENOMIC	marine plankton metagenome	ILLUMINA	2019-06-07T00:00:00Z	2019-06-02T15:29:00Z	1	HSD20-02a-271-S2C009-0250	SRP092796
SRR9178472	WGS	300	4113544177	PRJNA352737	SAMN11874730	MIMS.me,MIGS/MIMS/MIMARKS.water	1852359129	SCOPE	2015-03-30	public	fastq,sra,run.zq	s3,gs,ncbi	s3.us-east-1,gs.US,ncbi.public	100				SRX5951131	uncalculated	uncalculated	Pacific Ocean: North Pacific Gyre\, Station ALOHA	NextSeq 500	22.75 N, 158 W	HSD20-02a-270-S2C009-0100-161103	PAIRED	RANDOM	METAGENOMIC	marine plankton metagenome	ILLUMINA	2019-06-07T00:00:00Z	2019-06-02T15:42:00Z	1	HSD20-02a-270-S2C009-0100	SRP092796
SRR9178473	WGS	300	4053957479	PRJNA352737	SAMN11874864	MIMS.me,MIGS/MIMS/MIMARKS.water	1787293260	SCOPE	2016-03-10	public	sra,fastq,run.zq	ncbi,s3,gs	ncbi.public,s3.us-east-1,gs.US	125				SRX5951130	uncalculated	uncalculated	Pacific Ocean: North Pacific Gyre\, Station ALOHA	NextSeq 500	22.75 N, 158 W	HSD20-02a-282-S2C014-0125-170410	PAIRED	RANDOM	METAGENOMIC	marine plankton metagenome	ILLUMINA	2019-06-07T00:00:00Z	2019-06-02T15:38:00Z	1	HSD20-02a-282-S2C014-0125	SRP092796
SRR9178474	WGS	300	4691534796	PRJNA352737	SAMN11874877	MIMS.me,MIGS/MIMS/MIMARKS.water	2073424908	SCOPE	2016-04-15	public	run.zq,fastq,sra	ncbi,s3,gs	gs.US,s3.us-east-1,ncbi.public	250				SRX5951129	uncalculated	uncalculated	Pacific Ocean: North Pacific Gyre\, Station ALOHA	NextSeq 500	22.75 N, 158 W	HSD20-02a-283-S2C009-0250-170410	PAIRED	RANDOM	METAGENOMIC	marine plankton metagenome	ILLUMINA	2019-06-07T00:00:00Z	2019-06-02T15:41:00Z	1	HSD20-02a-283-S2C009-0250	SRP092796
[truncated: 770 more rows]

## Sheet: TableS5
Supplementary Table S5. Orthogroups found in all four HiMcVs. Table includes top hits from refseq_protein BLAST, information from InterPro member databases, COG categories derived from EggNOG mapper, and HiMcVs putative gene IDs.
[truncated: 153 more rows]

[truncated: 3 more sheets: TableS6, TableS7, TableS8]
